# Supplementary material for: A successful defense of the narrow-leafed lupin against anthracnose involves quick and orchestrated reprogramming of oxidation–reduction, photosynthesis and pathogenesis-related genes
Source: Sci Rep. 2022 May 17;12:8164. doi: 10.1038/s41598-022-12257-7 (PMC9114385; doi:10.1038/s41598-022-12257-7)
Supplement: Supplementary file 2 — Supplementary Information 2. [file 41598_2022_12257_MOESM2_ESM.xlsx]

## Sheet: TableS1
Michał Książkiewicz, Sandra Rychel-Bielska, Piotr Plewiński, Wojciech Bielski, Maria Nuc, Bartosz Kozak, Paweł Krajewski and Małgorzata Jędryczka
A successful defense of the narrow-leafed lupin against anthracnose involves quick and orchestrated reprogramming of oxidation-reduction, photosynthesis and pathogenesis-related genes
Scientific Reports
Supplementary Table S1. List of narrow-leafed lupin lines used in the study and results of anthracnose marker screening.
Accession	Line	Domestication status	Country	AnSeq3	AnSeq4	AnManM1
96235	Boregine	cultivar	Germany	S	S	S
96225	Bojar	cultivar	Poland	S	S	S
96233	83A:476	cross derivative or breeding line	Australia	R	R	S
95742	Population B-549/79b	wild or primitive	Spain	S	S	S
96230	Mandelup	cultivar	Australia	S	R	R
96224	W-226	cross derivative or breeding line	Poland	R	S	S
96214	Tanjil	cultivar	Australia	R	R	S
96218	Graf	cultivar	Poland	S	S	S
95944	Population 22695	wild or primitive	Spain	S	S	S
96163	Polonez	cultivar	Poland	S	S	S
96222	W-197	cross derivative or breeding line	Poland	S	S	S*
96162	Gunguru	cultivar	Australia	R	R	S
96234	P27255	wild or primitive	Australia	S	S	S
96221	WTD-1406	cross derivative or breeding line	Poland	S	S	S
96191	Wonga	cultivar	Australia	R	R	S
96195	Bolivio	cultivar	Germany	S	S	S
96223	W-211	cross derivative or breeding line	Poland	R	R	S
96161	Yorrel	cultivar	Australia	S	S	S
96102	Unicrop	cultivar	Australia	S	S	S
96219	Kalif	cultivar	Poland	S	S	S
96231	Myallie	cultivar	Australia	S	S	S
96170	R 83A,473	cross derivative or breeding line	Australia	S	S	S
96220	WTD-1305	cross derivative or breeding line	Poland	S	S	S
95744	Population B-551/79	wild or primitive	Spain	S	S	S
96121	Emir	cultivar	Poland	S	S	S
96167	R 84A, 479	cross derivative or breeding line	Australia	R	R	S
96209	Elf	cultivar	Poland	S	S	S
96185	Sonet	cultivar	Poland	S	S	S
96110	Ignis	cultivar	Poland	R	S	R
96210	Baron	cultivar	Poland	S	S	S
96212	Zeus	cultivar	Poland	S	S	S
95754	Population B-575/79	wild or primitive	Spain	S	S	S
96240	Sonate	cultivar	Germany	R	S	S
95726	Near Salamanca-b	wild or primitive	Spain	R	R	R
96241	Vitabor	cultivar	Germany	S	S	S
96166	Merrit	cultivar	Australia	R	R	S
95737	Population B-541/79	wild or primitive	Spain	R	S	S
95919	BRGC-10275	wild or primitive	Italy	R	S	R
96211	Boruta	cultivar	Poland	S	S	S
96183	Wersal	cultivar	Poland	S	S	S
95840	AN-80154a	wild or primitive	Spain	S	S	S
95964	Karo	cultivar	Poland	S	S	S
-	Arabella	cultivar	Germany	S	S	S
95703	Hinojoso de Duero 3	wild or primitive	Spain	S	R	S
96113	Frost	cultivar	Australia	R	S	S
95889	A-1069	wild or primitive	Spain	S	S	S
95711	Badajoz 4	wild or primitive	Spain	R	R	S
95842	Population 22661	wild or primitive	Israel	S	S	R
95843	Population 22660	wild or primitive	Israel	R	S	S
96371	Population 1	wild or primitive	unknown	S	S	S
26979	75A:258	cross derivative or breeding line	Australia	S	S	S
95797	2 N Gorzki	cross derivative or breeding line	Poland	S	S	S
95819	25-65-M-1/6/-m	cross derivative or breeding line	United Kingdom	S	S	S
95820	25-65-M-4-I	cross derivative or breeding line	United Kingdom	S	S	S
95941	Azuro	cross derivative or breeding line	Germany	S	S	S
95798	Bitter Blaue Lupine	cross derivative or breeding line	Germany	S	S	S
96216	Bora	cultivar	Germany	R	S	R
96192	Bordako	cultivar	Germany	S	S	S
96217	Borlu	cultivar	Germany	S	S	S
95909	BRGC-3850	wild or primitive	Republic of South Africa	S	S	S
95911	BRGC-3874	wild or primitive	unknown	S	S	S
95928	Brianskij 237/83	cross derivative or breeding line	Russia	S	S	S
95826	Brianskij 35	cross derivative or breeding line	Russia	S	S	S
96242	Dalbor	cultivar	Poland	S	S	S
96143	Danja	cultivar	Australia	S	S	S
96179	Determinant-4	cross derivative or breeding line	Belarus	S	S	S
96180	Determinant-5	cross derivative or breeding line	Belarus	S	S	S
96181	DG-64	cross derivative or breeding line	Belarus	S	S	S
95789	Dieppe Suedafrica	cultivar	Republic of South Africa	S	S	S
95816	DW-2	cross derivative or breeding line	Australia	S	S	S
96133	Marii x L. angustifolius	cross derivative or breeding line	Poland	S	S	S
96158	Gelena	cultivar	Russia	S	S	S
95777	Graf Schwerin Rote	cross derivative or breeding line	Germany	S	S	S
96236	Haagena	cultivar	Germany	S	S	S
96237	Haags Blaue	cultivar	Germany	S	S	S
96243	Heros	cultivar	Poland	S	S	S
96226	Kadryl	cultivar	Poland	S	S	S
96120	Kazan	cultivar	Poland	S	S	S
95859	KP-16a	cross derivative or breeding line	Poland	S	S	S
95862	KP-16b	cross derivative or breeding line	Poland	S	S	S
95811	KP-26	cross derivative or breeding line	Poland	S	S	S
95805	KP-48	cross derivative or breeding line	Poland	S	S	S
95802	KP-63	cultivar	Poland	S	S	S
96175	Krupnosiemiennyj	wild or primitive	Belarus	S	S	S
96118	Kuba	cross derivative or breeding line	Poland	S	S	S
96134	Kupala	cross derivative or breeding line	Russia	S	S	S
96249	Kurant	cultivar	Poland	S	S	S
95925	L.ang. x L.linifolius(2750)	cross derivative or breeding line	Russia	R	S	S
96251	Lazur	cultivar	Poland	S	S	S
95796	Mirela	cultivar	Poland	S	S	S
95940	Mutant Coronatum	mutant	Poland	S	S	S
96157	Mutant-Or-1	mutant	Poland	S	S	S
96244	Neptun	cultivar	Poland	S	S	S
96156	New from Spain	mutant	Spain	S	S	S
95830	No-444	cultivar	Russia	R	S	S
95829	No-730	cross derivative or breeding line	Russia	R	S	S
96108	Obornicki	cultivar	Poland	S	S	S
95831	Orlowskij M-1	mutant	Russia	S	S	S
96160	Orlowskij Mutant (bezalkaloidowy)	cultivar	Russia	S	S	S
96247	Oskar	cultivar	Poland	S	S	S
95774	P.S.G.Blaue Susslupine	wild or primitive	Germany	S	S	S
96176	Pertalen	cultivar	Belarus	S	S	S
95769	Pflugs Blaue Lupine	cross derivative or breeding line	Germany	S	S	S
95952	Population 103	wild or primitive	Turkey	S	S	S
95931	Population 25087	cross derivative or breeding line	Russia	S	S	S
95932	Population 25097	cross derivative or breeding line	Russia	S	S	S
95902	Pop.Sharon Plain	wild or primitive	Israel	R	R	S
95750	Population B-555/79	wild or primitive	Spain	S	S	S
95882	Population 29b	wild or primitive	Spain	S	S	S
95878	Population 4	wild or primitive	Spain	S	S	S
95881	Population 50	wild or primitive	Spain	R	R	S
95784	Portugalia-2	wild or primitive	Portugal	S	S	S
95800	Puławski	cultivar	Poland	S	S	S
96119	Puławski Różowy Wczesny	cross derivative or breeding line	Poland	S	S	S
96187	R 85L,473	cross derivative or breeding line	Australia	S	S	S
95890	R-1073/a	wild or primitive	Spain	S	S	S
95896	R-1192	wild or primitive	Spain	S	R	S
95900	R-1656	wild or primitive	Spain	S	S	S
96155	R-7009 x Chittick	cross derivative or breeding line	Poland	S	S	S
96115	Ranniespielyj	cultivar	Ukraine	S	S	S
96245	Regent	cultivar	Poland	S	S	S
96124	Remik	cultivar	Poland	S	S	S
95767	Rotbluehende von Merkel	cross derivative or breeding line	Germany	S	S	S
95937	Rubine	cultivar	Germany	S	S	S
96253	Rumba	cultivar	Poland	S	S	S
96252	Salsa	cultivar	Poland	S	S	S
95771	Schmalblaettrige Schwerzplatzen	cross derivative or breeding line	Germany	S	S	S
95775	Sethes Fruehe Rote	cross derivative or breeding line	Germany	S	S	S
96178	Silena	cultivar	Belarus	S	S	S
96140	St.411-Sengbuschs Muncheberge	cross derivative or breeding line	Germany	S	S	S
95764	St.Treb.-4	cross derivative or breeding line	Germany	S	S	S
95765	St.Treb.-8	cross derivative or breeding line	Germany	S	S	S
96129	Stadoliszczienskij L-610	cross derivative or breeding line	Russia	S	S	S
96132	Stadoliszczienskij L-663	cross derivative or breeding line	Russia	S	S	S
96131	Stadoliszczienskij L-667	cross derivative or breeding line	Russia	S	S	S
96184	Sur	cultivar	Poland	S	S	S
96112	Svaloef Boerre	cultivar	Sweden	S	S	S
96109	Swaloef Boerre x Turkus	cross derivative or breeding line	Poland	S	S	S
96232	Tallerack	cultivar	Australia	S	S	S
96246	Tango	cultivar	Poland	S	S	S
95718	Valomaner	cross derivative or breeding line	Spain	S	R	S
95835	VIR-K-1313	wild or primitive	Russia	S	S	S
95837	VIR-K-1727	wild or primitive	Russia	S	S	S
95706	Vitigudino-1	wild or primitive	Spain	R	S	S
96250	Wars	cultivar	Poland	S	S	S
95935	WIR 3190	cross derivative or breeding line	Belarus	S	S	S
96150	WTD-7031	cross derivative or breeding line	Poland	S	S	S
96117	Yandee	cultivar	Australia	S	S	S
96201	Żniven	wild or primitive	Russia	S	S	S
95799	Palestyna	wild or primitive	Egypt	R	S	S
95856	Population 20728	wild or primitive	Italy	S	S	S
95887	R-1048/a	wild or primitive	Spain	S	S	S
96111	South Africa	wild or primitive	Republic of South Africa	S	S	S
96169	Kalya	cross derivative or breeding line	Australia	S	S	S
96196	W-89	cross derivative or breeding line	Poland	R	R	S
96194	Borweta	cultivar	Germany	S	S	S
96375	W-179	cross derivative or breeding line	Poland	S	S	S
96182	Biały Murzyn	mutant	Poland	S	S	S
95705	Cinded Rodrigo 1	wild or primitive	unknown	H	R	S
95848	Population 22876	wild or primitive	Morocco	R	S	R
96148	WTD-386	cross derivative or breeding line	Poland	S	S	S
96101	Uniwhite	cultivar	Australia	S	S	S
96164	Helios (WTD-7035)	cross derivative or breeding line	Poland	S	S	S
96188	Reduced Branching	cross derivative or breeding line	Australia	S	S	S
95903	Population Aqueb. Jordan Valley	wild or primitive	Israel	R	R	S
95929	WTD-793 (Ernani)	cultivar	Poland	S	S	S
96173	R 85L, 482	cross derivative or breeding line	Australia	R	S	S
95760	Canberra-1	cross derivative or breeding line	unknown	S	S	S
96116	Illyarie	cultivar	Australia	S	S	S
96128	Stadoliszczienskij L-569	cross derivative or breeding line	Russia	S	S	S
96145	AN-2547	cultivar	Spain	S	S	S
95845	Population 22873	wild or primitive	Morocco	S	S	S
95852	Population 22708	wild or primitive	Spain	R	S	S
95963	Jakkalsfontein	cultivar	Republic of South Africa	R	S	S
95782	Turkus x Swaloef Boerre	cross derivative or breeding line	Poland	R	S	S
96105	St.Treb.-1	cross derivative or breeding line	Germany	S	S	S
95722	Badajoz 7	wild or primitive	Spain	R	S	S
95736	Population B-540/79	wild or primitive	Spain	R	S	S
95942	P.22745	wild or primitive	Australia	S	R	S
95961	Semilla de conlor	wild or primitive	unknown	S	S	S
95730	Population B-519/79	wild or primitive	Spain	H	S	S
95708	Badajoz 3	wild or primitive	Spain	S	S	S
95701	Hinojoso de Duero 1	wild or primitive	Spain	S	R	S
95948	Population 1130	wild or primitive	Algeria	S	S	S
96372	Porto	wild or primitive	unknown	R	S	S
95759	Population B-598/79	wild or primitive	Spain	R	S	S
95734	Population B-532/79	wild or primitive	Spain	R	S	S
95950	Population B-1008	wild or primitive	Italy	R	S	S
95756	Population B-585/79 [DP]	wild or primitive	Spain	S	S	S
95702	Hinojoso de Duero 2	wild or primitive	Spain	S	S	S
95729	Population B-518/79	wild or primitive	Spain	S	S	S
95735	Population B-538/79	wild or primitive	Spain	R	S	S
95883	Sieviernyj 2	cultivar	Russia	S	R	S
95947	Chocho Buerro	wild or primitive	Spain	S	R	S
95746	Population B-552/79b	wild or primitive	Spain	R	S	S
95704	Ejeme Salamanca	wild or primitive	Spain	S	R	S
95745	Population B-552/79a	wild or primitive	Spain	S	S	R
95716	Hinojoso de Duero 7	wild or primitive	Spain	S	S	S
95915	BRGC-10270	wild or primitive	Italy	S	S	S
95853	Population 22759	wild or primitive	Spain	S	S	S
95753	Population B-570/79	wild or primitive	Spain	S	S	S
95738	Population B-542/79	wild or primitive	Spain	R	S	H
96197	Atu	cultivar	Poland	S	S	S
95720	Badajoz-1	wild or primitive	Spain	S	S	S
95707	Badajoz-2	wild or primitive	Spain	R	S	S
96193	Bontensia	cultivar	Germany	S	S	S
95908	BRGC-3837	wild or primitive	Italy	S	S	S
95719	Lorrodrigo-2	wild or primitive	Spain	R	S	S
95858	Population 22884	wild or primitive	Morocco	S	S	S
-	Population 27253	wild or primitive	Morocco	S	R	S
95879	Population 29a	wild or primitive	Spain	R	S	S
95748	Population B-553/79b	wild or primitive	Spain	S	S	S
95787	Sacavem-41	wild or primitive	Portugal	S	S	S
96238	Probor	cultivar	Germany	S	S	S
96239	Sanabor	cultivar	Germany	S	S	S
*	additional allele
-	no data

## Sheet: TableS2
Michał Książkiewicz, Sandra Rychel-Bielska, Piotr Plewiński, Wojciech Bielski, Maria Nuc, Bartosz Kozak, Paweł Krajewski and Małgorzata Jędryczka
A successful defense of the narrow-leafed lupin against anthracnose involves quick and orchestrated reprogramming of oxidation-reduction, photosynthesis and pathogenesis-related genes
Scientific Reports
Supplementary Table S2. Results of the Lanr1 (Anseq3 and Anseq4) and AnMan (AnManM1) marker screening and controlled environment anthracnose resistance phenotyping of selected narrow-leafed lupin lines.
Accession	Name	AnSeq3	AnSeq4	AnManM1	Score rep. 1	Score rep. 2	Weight rep. 1	Weight rep. 2
962351	Boregine	S2	S	S	1.8 ±0.73	3.0 ±0.9	4.4 ±1.34	3.1 ±1.2
96225	Bojar	S	S	S	2.1 ±0.6	2.8 ±0.8	4.5 ±2.7	2.5 ±1.5
96233	83A:476	R	R	S	2.2 ±0.7	3.1 ±0.9	3.7 ±0.9	2.5 ±0.9
95742	Population B-549/79b	S	S	S	1.9 ±0.6	3.5 ±0.8	2.9 ±1.3	1.9 ±0.9
96230	Mandelup	S	R	R	2.6 ±1.2	3.0 ±0.6	3.1 ±1.5	2.7 ±1.2
96224	W-226	R	S	S	2.6 ±1.3	2.9 ±0.6	2.9 ±1.3	2.6 ±1.5
96214	Tanjil	R	R	S	2.4 ±1.2	3.3 ±1.1	3.1 ±1.7	2.7 ±1.5
96218	Graf	S	S	S	2.8 ±0.9	2.8 ±0.8	3.2 ±1.6	2.5 ±1.6
95944	Population 22695	S	S	S	2.1 ±1.6	3.7 ±1.1	2.9 ±1.5	2.2 ±0.7
96163	Polonez	S	S	S	2.3 ±1.2	3.6 ±1.2	2.2 ±1.1	1.7 ±1.2
96222	W-197	S	S	S	2.2 ±0.6	3.8 ±1.6	3.0 ±1.2	1.5 ±0.9
96162	Gungurru	R	R	S	2.9 ±1.1	3.1 ±1.2	2.1 ±1.1	2.2 ±1.0
96234	P27255	S	S	S	4.0 ±1.2	5.0 ±1.4	2.2 ±1.0	1.5 ±0.7
96221	WTD-1406	S	S	S	2.9 ±1.1	3.3 ±0.7	2.3 ±1.4	1.4 ±0.8
96191	Wonga	R	R	S	3.2 ±1.5	3.0 ±0.0	2.6 ±1.3	2.9 ±0.2
96195	Bolivio	S	S	S	2.9 ±0.7	3.3 ±0.7	3.9 ±1.2	2.6 ±1.1
96223	W-211	R	R	S	2.4 ±1.1	4.0 ±1.3	3.2 ±1.4	2.2 ±0.9
96161	Yorrel	S	S	S	2.7 ±1.2	3.6 ±0.6	2.8 ±1.6	2.9 ±1.3
96102	Unicrop	S	S	S	3.1 ±2.4	3.3 ±1.4	3.0 ±1.3	2.9 ±1.5
96219	Kalif	S	S	S	3.3 ±1.3	3.1 ±0.6	3.5 ±2.4	2.6 ±1.0
96231	Myallie	S	S	S	2.9 ±1.0	3.4 ±0.5	2.8 ±1.1	2.5 ±0.9
96170	R 83A,473	S	S	S	2.9 ±1.5	3.5 ±0.7	3.1 ±1.0	2.9 ±0.9
96220	WTD-1305	S	S	S	2.6 ±1.2	4.0 ±1.1	3.6 ±1.5	3.0 ±1.4
95744	Population B-551/79	S	S	S	2.4 ±1.8	4.2 ±1.9	2.2 ±1.2	1.7 ±1.1
96121	Emir	S	S	S	3.2 ±0.9	3.4 ±1.0	1.9 ±0.6	2.2 ±1.1
96167	R 84A, 479	R	R	S	3.9 ±1.4	2.9 ±1.1	1.6 ±1.1	3.1 ±1.3
96209	Elf	S	S	S	3.7 ±1.3	3.2 ±0.7	2.0 ±1.2	2.1 ±0.7
96185	Sonet	S	S	S	3.0 ±1.4	3.9 ±1.5	1.9 ±1.3	1.8 ±0.7
96110	Ignis	R	S	R	3.0 ±0.0	4.0 ±0.0	2.7 ±0.0	0.0 ±0.0
96210	Baron	S	S	S	3.2 ±0.6	4.0 ±0.0	2.1 ±1.2	1.1 ±0.6
96212	Zeus	S	S	S	3.3 ±0.6	4.1 ±1.2	1.8 ±0.8	1.3 ±1.2
95754	Population B-575/79	S	S	S	3.1 ±1.0	4.4 ±1.9	2.5 ±1.0	1.9 ±1.0
96240	Sonate	R	S	S	4.0 ±1.0	3.5 ±0.5	1.0 ±0.6	1.0 ±1.0
95726	Near Salamanca-b	R	R	R	3.8 ±0.8	4.0 ±1.8	1.2 ±0.6	1.6 ±0.9
96241	Vitabor	S	S	S	4.0 ±1.1	3.8 ±1.0	2.0 ±1.2	2.1 ±1.1
96166	Merrit	R	R	S	4.2 ±1.5	3.6 ±1.3	1.7 ±1.0	1.0 ±0.8
95737	Population B-541/79	R	S	S	4.6 ±2.2	3.2 ±1.2	2.1 ±1.0	2.3 ±0.6
95919	BRGC-10275	R	S	R	3.2 ±2.3	4.8 ±1.3	2.7 ±1.2	1.6 ±1.0
96211	Boruta	S	S	S	3.8 ±1.4	4.1 ±1.0	2.0 ±1.1	1.7 ±1.1
96183	Wersal	S	S	S	4.1 ±2.0	4.0 ±1.6	1.9 ±1.3	1.8 ±0.7
95840	AN-80154a	S	S	S	2.8 ±0.8	5.9 ±1.6	2.2 ±0.8	1.5 ±0.8
95964	Karo	S	S	S	4.8 ±2.3	4.2 ±1.1	1.4 ±0.7	2.3 ±1.2
Arabella	Arabella	S	S	S	2.7 ±0.8	3.5 ±0.6	2.8 ±1.3	2.2 ±1.4
95703	Hinojoso de Duero 3	S	R	S	5.0 ±2.8	4.2 ±3.0	1.1 ±1.1	1.0 ±0.7
96113	Frost	R	S	S	5.0 ±2.2	4.3 ±1.6	2.0 ±1.0	2.7 ±1.6
95889	A-1069	S	S	S	4.5 ±1.1	5.0 ±1.9	1.0 ±0.6	1.0 ±0.6
95711	Badajoz 4	R	R	S	4.2 ±1.8	5.5 ±1.5	1.7 ±0.8	1.4 ±1.0
95842	Population 22661	S	S	R	4.1 ±1.6	6.5 ±1.7	1.6 ±0.8	1.0 ±0.7
95843	Population 22660	R	S	S	4.9 ±1.3	6.9 ±1.8	1.4 ±0.9	1.3 ±0.7
96371	Population 1	S	S	S	6.5 ±1.8	5.4 ±2.4	0.9 ±0.4	0.6 ±0.4
The inoculation was done using Colletotrichum lupini strain Col-08, obtained in 1999 from the lupin field in Wierzenica, Poland.
Lines are sorted by increasing mean disease score
1 – Accession from the European Lupin Gene Resources Database
2 – S = “susceptible” allele, R = “resistant” allele
3 – mean value in scale from 1 (immune) to 9 (susceptible) ± standard deviation calculated for all plants analyzed within a particular replication (rep. 1 or rep. 2)
4 – mean value in grams per plant ± standard deviation calculated for all plants analyzed within a particular replication (rep. 1 or rep. 2)

## Sheet: TableS3
Michał Książkiewicz, Sandra Rychel-Bielska, Piotr Plewiński, Wojciech Bielski, Maria Nuc, Bartosz Kozak, Paweł Krajewski and Małgorzata Jędryczka
A successful defense of the narrow-leafed lupin against anthracnose involves quick and orchestrated reprogramming of oxidation-reduction, photosynthesis and pathogenesis-related genes
Scientific Reports
Supplementary Table S3. RNA concentration, RNA quality parameters and number of read pairs obtained from RNA sequencing.
Sample	Accession	Line	Variant	Time (hours)	Replication	RNA ng/µl	A260/A280 ratio	RQI	No. of read pairs
10AN1.1	95843	Population 22660	Inoculated	6	1	375.49	1.55	9	35322873
10AN1.2	95843	Population 22660	Inoculated	6	2	912.6	1.49	9.1	38011354
10AN1.3	95843	Population 22660	Inoculated	6	3	492.72	1.58	8.8	41771584
42AN1.1	96230	Mandelup	Inoculated	6	1	892.56	1.62	9.2	36065236
42AN1.2	96230	Mandelup	Inoculated	6	2	529.26	1.62	9	38990417
42AN1.3	96230	Mandelup	Inoculated	6	3	760.55	1.5	9.2	42555249
44AN1.1	96233	83A:476	Inoculated	6	1	801.28	1.54	9.3	45065142
44AN1.2	96233	83A:476	Inoculated	6	2	857.81	1.54	9.3	36330646
44AN1.3	96233	83A:476	Inoculated	6	3	724.87	1.47	9.2	40423456
45AN1.1	96235	Boregine	Inoculated	6	1	1096.53	1.5	9.4	39660633
45AN1.2	96235	Boregine	Inoculated	6	2	618.03	1.45	9.1	40032261
45AN1.3	96235	Boregine	Inoculated	6	3	746.46	1.49	9.3	38816619
10KO1.1	95843	Population 22660	Control	6	1	888.37	1.58	9.5	33771529
10KO1.2	95843	Population 22660	Control	6	2	1131.03	1.53	9.4	37165129
10KO1.3	95843	Population 22660	Control	6	3	716.24	1.53	9.4	35439034
42KO1.1	96230	Mandelup	Control	6	1	751.2	1.53	9.5	47519333
42KO1.2	96230	Mandelup	Control	6	2	701.63	1.67	9.6	41532331
42KO1.3	96230	Mandelup	Control	6	3	656.69	1.54	9.5	40278325
44KO1.1	96233	83A:476	Control	6	1	791.03	1.58	9.6	40714436
44KO1.2	96233	83A:476	Control	6	2	835.28	1.57	9.6	42010330
44KO1.3	96233	83A:476	Control	6	3	486.68	1.6	9.6	50171036
45KO1.1	96235	Boregine	Control	6	1	825.71	1.54	9.5	46045724
45KO1.2	96235	Boregine	Control	6	2	974.72	1.51	9.6	36453898
45KO1.3	96235	Boregine	Control	6	3	760.79	1.57	9.6	39021962
10AN2.1	95843	Population 22660	Inoculated	12	1	649.91	1.46	9	37595979
10AN2.2	95843	Population 22660	Inoculated	12	2	818.98	1.44	9	36903534
10AN2.3	95843	Population 22660	Inoculated	12	3	451.78	1.46	8.8	44516090
42AN2.1	96230	Mandelup	Inoculated	12	1	487	1.54	9	37302426
42AN2.2	96230	Mandelup	Inoculated	12	2	430.28	1.5	9.2	33236859
42AN2.3	96230	Mandelup	Inoculated	12	3	684.49	1.43	9.2	37034388
44AN2.1	96233	83A:476	Inoculated	12	1	661.93	1.46	9.1	40532793
44AN2.2	96233	83A:476	Inoculated	12	2	615.04	1.44	9.2	41415917
44AN2.3	96233	83A:476	Inoculated	12	3	609.83	1.43	9.2	44689461
45AN2.1	96235	Boregine	Inoculated	12	1	644.97	1.4	9.1	42939526
45AN2.2	96235	Boregine	Inoculated	12	2	375.91	1.49	9	33244256
45AN2.3	96235	Boregine	Inoculated	12	3	421.38	1.45	9.1	37956962
10KO2.1	95843	Population 22660	Control	12	1	696.33	1.59	9.2	38492001
10KO2.2	95843	Population 22660	Control	12	2	893.66	1.6	9.3	36780558
10KO2.3	95843	Population 22660	Control	12	3	606.84	1.71	9	46517073
42KO2.1	96230	Mandelup	Control	12	1	934.16	1.59	9.4	40748204
42KO2.2	96230	Mandelup	Control	12	2	1088.02	1.59	9.5	36703271
42KO2.3	96230	Mandelup	Control	12	3	863.86	1.65	9.5	31811398
44KO2.1	96233	83A:476	Control	12	1	645.14	1.56	9.3	38065077
44KO2.2	96233	83A:476	Control	12	2	756.53	1.62	9.3	43846361
44KO2.3	96233	83A:476	Control	12	3	955.44	1.56	9.3	38113121
45KO2.1	96235	Boregine	Control	12	1	1004.94	1.54	9.3	40166837
45KO2.2	96235	Boregine	Control	12	2	678.75	1.55	9.2	29761768
45KO2.3	96235	Boregine	Control	12	3	563.36	1.61	9.3	34511473
10AN3.1	95843	Population 22660	Inoculated	24	1	563.52	1.46	9.1	34148843
10AN3.2	95843	Population 22660	Inoculated	24	2	808	1.43	9.3	39285241
10AN3.3	95843	Population 22660	Inoculated	24	3	266.01	1.48	8.7	37386443
42AN3.1	96230	Mandelup	Inoculated	24	1	1154.05	1.38	9.3	39125526
42AN3.2	96230	Mandelup	Inoculated	24	2	357.85	1.47	9.1	32685658
42AN3.3	96230	Mandelup	Inoculated	24	3	574.32	1.44	9.3	44915014
44AN3.1	96233	83A:476	Inoculated	24	1	645.54	1.42	9.2	38385797
44AN3.2	96233	83A:476	Inoculated	24	2	520.09	1.38	9.1	38007849
44AN3.3	96233	83A:476	Inoculated	24	3	394.13	1.45	9	43969637
45AN3.1	96235	Boregine	Inoculated	24	1	502.62	1.4	9.1	40811195
45AN3.2	96235	Boregine	Inoculated	24	2	543.56	1.4	8.9	45330782
45AN3.3	96235	Boregine	Inoculated	24	3	636.4	1.4	9.1	39004242
10KO3.1	95843	Population 22660	Control	24	1	726.42	1.57	9.2	44449289
10KO3.2	95843	Population 22660	Control	24	2	1212.46	1.57	9.4	39178291
10KO3.3	95843	Population 22660	Control	24	3	674.24	1.92	9.7	39712145
42KO3.1	96230	Mandelup	Control	24	1	1179.22	1.55	9.4	38602127
42KO3.2	96230	Mandelup	Control	24	2	1147.28	1.63	9.4	36328966
42KO3.3	96230	Mandelup	Control	24	3	1039.5	1.56	9.3	43080587
44KO3.1	96233	83A:476	Control	24	1	1166.65	1.61	9.3	41779831
44KO3.2	96233	83A:476	Control	24	2	1015.35	1.63	9.4	41330564
44KO3.3	96233	83A:476	Control	24	3	680.87	1.64	9.2	37696609
45KO3.1	96235	Boregine	Control	24	1	689.74	1.63	9.2	41174422
45KO3.2	96235	Boregine	Control	24	2	769.88	1.6	9.1	45024907
45KO3.3	96235	Boregine	Control	24	3	471.95	1.73	8.9	36330870
10AN5.1	95843	Population 22660	Inoculated	48	1	653.57	1.35	9.4	38275765
10AN5.2	95843	Population 22660	Inoculated	48	2	736.62	1.48	9.5	45984633
10AN5.3	95843	Population 22660	Inoculated	48	3	908.34	1.51	9.2	41659904
42AN5.1	96230	Mandelup	Inoculated	48	1	696.43	1.66	9.7	49712262
42AN5.2	96230	Mandelup	Inoculated	48	2	525.3	1.57	9.6	45181959
42AN5.3	96230	Mandelup	Inoculated	48	3	747.1	1.7	9.8	49688493
44AN5.1	96233	83A:476	Inoculated	48	1	753.66	1.45	9.3	43339062
44AN5.2	96233	83A:476	Inoculated	48	2	732.09	1.45	9.2	48527639
44AN5.3	96233	83A:476	Inoculated	48	3	506.82	1.75	9.7	50653417
45AN5.1	96235	Boregine	Inoculated	48	1	685.3	1.42	9	45613283
45AN5.2	96235	Boregine	Inoculated	48	2	489.94	1.45	9	30040593
45AN5.3	96235	Boregine	Inoculated	48	3	436.71	1.44	8.9	40339900
10KO5.1	95843	Population 22660	Control	48	1	1125.64	1.73	9.7	42106355
10KO5.2	95843	Population 22660	Control	48	2	797.3	1.54	9.2	41961579
10KO5.3	95843	Population 22660	Control	48	3	615.77	1.64	9.7	49132267
42KO5.1	96230	Mandelup	Control	48	1	735.01	1.53	9.5	49220382
42KO5.2	96230	Mandelup	Control	48	2	894.34	1.69	9.8	36761883
42KO5.3	96230	Mandelup	Control	48	3	759.64	1.5	9.2	40818032
44KO5.1	96233	83A:476	Control	48	1	706.92	1.68	9.8	54445756
44KO5.2	96233	83A:476	Control	48	2	754.27	1.7	9.7	48090071
44KO5.3	96233	83A:476	Control	48	3	602.99	1.46	8.9	53202842
45KO5.1	96235	Boregine	Control	48	1	520.85	1.76	9.8	35504662
45KO5.2	96235	Boregine	Control	48	2	764.64	1.44	8.9	34706670
45KO5.3	96235	Boregine	Control	48	3	583.09	1.62	9.6	36229989

## Sheet: TableS4
Michał Książkiewicz, Sandra Rychel-Bielska, Piotr Plewiński, Wojciech Bielski, Maria Nuc, Bartosz Kozak, Paweł Krajewski and Małgorzata Jędryczka
A successful defense of the narrow-leafed lupin against anthracnose involves quick and orchestrated reprogramming of oxidation-reduction, photosynthesis and pathogenesis-related genes
Scientific Reports
Supplementary Table S4. List of genes analyzed by RNA-seq profiling of narrow-leafed lupin response to inoculation with Colletotrichum lupini.
Gene name	NCBI protein	Chromosome	Gene start (bp)	Gene end (bp)	Base mean	Description
TanjilG_06012	OIW12223.1	LG05	2117752	2119459	1.60991e+06	ribulose bisphosphate carboxylase small chain, chloroplastic-like
TanjilG_22275	OIW00776.1	LG12	7153930	7154724	1.05207e+06	chlorophyll a-b binding protein of LHCII type 1
TanjilG_15157	OIW02274.1	LG11	6569381	6571587	831194	ribulose bisphosphate carboxylase small chain, chloroplastic-like
ENSRNA049993550		LG14	3163014	3164821	468770
TanjilG_14742	OIV90344.1	LG20	17025015	17028896	387717	carbonic anhydrase, chloroplastic-like isoform X2
ENSRNA049993608		LG10	11178434	11180523	383770
TanjilG_23850	OIV95619.1	LG16	8532731	8535025	380315	ribulose bisphosphate carboxylase/oxygenase activase, chloroplastic
ENSRNA049993942		LG19	7529435	7531471	355011
ENSRNA049993944		LG19	7504949	7506758	339621
ENSRNA049995503		LG20	6459501	6461284	311336
ENSRNA049993547		LG14	3173154	3174961	311006
TanjilG_09903	OIV98269.1	LG14	3152191	3162968	303973	hypothetical protein TanjilG_09903
TanjilG_00753	OIW04193.1	LG09	21185851	21188300	290329	serine--glyoxylate aminotransferase
TanjilG_29332	OIV91965.1	LG19	12073354	12077769	288616	ribulose bisphosphate carboxylase/oxygenase activase, chloroplastic-like
ENSRNA049993940		LG19	7516242	7517984	242293
TanjilG_08066	OIW13724.1	LG04	8767264	8778433	240926	hypothetical protein TanjilG_08066, partial
TanjilG_08731	OIV92089.1	LG19	7453819	7512473	232571	hypothetical protein TanjilG_08731, partial
TanjilG_25946	OIW20951.1	Scaffold_55_81	11299	13491	232542	oxygen-evolving enhancer protein 2-1, chloroplastic-like
TanjilG_29985	OIW03237.1	LG10	11162853	11181633	230136	hypothetical protein TanjilG_29985
TanjilG_19141	OIW16425.1	LG02	24458296	24459484	227115	chlorophyll a-b binding protein 215, chloroplastic
TanjilG_12206	OIW11687.1	LG05	19559771	19562807	214224	phosphoglycerate kinase 3, cytosolic-like
TanjilG_10233	OIW07398.1	LG08	72005	73336	214047	ribulose bisphosphate carboxylase small chain 1, chloroplastic
TanjilG_04060	OIW06666.1	LG08	10329198	10331529	207834	carbonic anhydrase, chloroplastic isoform X1
TanjilG_19983	OIW07882.1	LG07	7063515	7066230	202361	chlorophyll a-b binding protein CP26, chloroplastic-like
TanjilG_28955	OIW17605.1	LG01	36088834	36090285	191603	oxygen-evolving enhancer protein 3, chloroplastic-like
TanjilG_08732	OIV92059.1	LG19	7516861	7541880	186289	hypothetical protein TanjilG_08732
TanjilG_10519	OIV92309.1	LG19	2917169	2923125	185805	magnesium-chelatase subunit ChlH, chloroplastic
TanjilG_08517	OIW02370.1	LG11	4786184	4787775	184845	chlorophyll a-b binding protein, chloroplastic isoform X2
TanjilG_24840	OIW11634.1	LG05	20742775	20753724	183761	hypothetical protein TanjilG_24840
TanjilG_15053	OIW13149.1	LG04	19748632	19781284	177549	hypothetical protein TanjilG_15053
TanjilG_24856	OIW11650.1	LG05	20943230	20948267	176881	(S)-2-hydroxy-acid oxidase GLO1 isoform X1
ENSRNA049995522		LG04	8774481	8776288	175618
ENSRNA049992997		LG17	20380179	20381986	174063
TanjilG_26536	OIV91683.1	LG19	16188701	16189464	170097	protein LlR18B
TanjilG_07382	OIV98947.1	LG13	8763917	8769431	169702	chlorophyll a-b binding protein CP26, chloroplastic-like
TanjilG_29467	OIW02691.1	LG11	1817688	1820282	168966	ribulose bisphosphate carboxylase/oxygenase activase, chloroplastic
TanjilG_30932	OIW01458.1	LG11	30026103	30029325	159134	chlorophyll a-b binding protein 6, chloroplastic
TanjilG_13968	OIW15041.1	LG03	22680533	22680997	154431	cold and drought-regulated protein CORA-like isoform X1
TanjilG_31537	OIW18397.1	LG01	23332105	23332834	150957	stress-induced protein SAM22-like
TanjilG_17579	OIV97395.1	LG15	1438606	1444373	150325	exo galactanase
TanjilG_26524	OIV91671.1	LG19	16058484	16064769	147098	beta-D-xylosidase 1-like
TanjilG_20042	OIW07941.1	LG07	7783289	7787914	145595	glyceraldehyde-3-phosphate dehydrogenase B, chloroplastic
TanjilG_30845	OIW19931.1	Scaffold_8_86	1900	9089	144875	chaperone protein ClpC, chloroplastic-like
TanjilG_29986	OIW03238.1	LG10	11182300	11201926	136879	hypothetical protein TanjilG_29986
TanjilG_03599	OIV89726.1	KV862249	181270	225292	136069	hypothetical protein TanjilG_03599
ENSRNA049993946		LG19	7490799	7492606	133763
TanjilG_09168	OIW18974.1	LG01	18776942	18777730	133356	chlorophyll a-b binding protein 3, chloroplastic
TanjilG_17328	OIV99518.1	LG13	1249257	1251601	131001	fructose-bisphosphate aldolase 1, chloroplastic-like
TanjilG_14151	OIW15152.1	LG03	20736489	20738578	128439	guanosine deaminase-like isoform X1
TanjilG_12252	OIW00848.1	LG12	5033066	5034752	128137	chlorophyll a-b binding protein CP29.1, chloroplastic
TanjilG_27119	OIV96015.1	LG16	2385142	2385825	126933	photosystem I reaction center subunit III, chloroplastic-like
TanjilG_22197	OIV95000.1	LG17	145895	146640	126579	photosystem I reaction center subunit II, chloroplastic-like
TanjilG_21783	OIW03254.1	LG10	11076004	11080275	125900	serine--glyoxylate aminotransferase-like
TanjilG_11334	OIW09196.1	LG06	30785330	30787796	124794	probable inositol oxygenase
TanjilG_29336	OIW03351.1	LG10	7658311	7661541	120871	glyceraldehyde-3-phosphate dehydrogenase A, chloroplastic
ENSRNA049993604		LG10	11195763	11196365	117821
TanjilG_14621	OIV97076.1	LG15	10551519	10552943	116555	photosystem I chlorophyll a/b-binding protein 3-1, chloroplastic-like
TanjilG_05547	OIW10399.1	LG06	6689143	6692267	116245	triose phosphate/phosphate translocator, chloroplastic
TanjilG_14270	OIW09747.1	LG06	16766908	16768934	115245	oxygen-evolving enhancer protein 1, chloroplastic
TanjilG_08024	OIW13682.1	LG04	9362296	9363446	113857	stem-specific protein TSJT1-like
TanjilG_28273	OIV89086.1	KV862438	15650	17161	109584	chlorophyll a-b binding protein 13, chloroplastic
TanjilG_03755	OIV93792.1	LG17	20378476	20385383	105223	hypothetical protein TanjilG_03755
TanjilG_24293	OIW00563.1	LG12	12449839	12450282	104844	PREDICTED: ferredoxin-like
TanjilG_21564	OIV95174.1	LG16	18397432	18400694	103499	chlorophyll a-b binding protein 7, chloroplastic
TanjilG_18033	OIV92682.1	LG18	15900345	15909506	101754	calcium-dependent protein kinase 18-like
TanjilG_28783	OIW05318.1	LG09	2720194	2722074	101051	photosystem II 10 kDa polypeptide, chloroplastic-like
TanjilG_15793	OIV97092.1	LG15	9442712	9444470	99191	chlorophyll a-b binding protein P4, chloroplastic isoform X1
TanjilG_22784	OIW10977.1	LG06	1018661	1020082	97239.2	oxygen-evolving enhancer protein 1, chloroplastic-like
TanjilG_21187	OIV90055.1	LG20	21539487	21541979	95714.5	glyceraldehyde-3-phosphate dehydrogenase A, chloroplastic-like
TanjilG_25249	OIW01141.1	LG11	35948604	35949395	95045.7	photosystem I reaction center subunit XI, chloroplastic-like
TanjilG_30467	OIV91245.1	LG20	1865800	1869130	93809.6	transketolase, chloroplastic-like isoform X1
TanjilG_14833	OIV98244.1	LG14	3751211	3758218	93807.7	xylose isomerase isoform X1
TanjilG_05398	OIW14777.1	LG03	25057901	25060756	91929.3	glyceraldehyde-3-phosphate dehydrogenase B, chloroplastic-like
TanjilG_29715	OIW02939.1	LG11	63129	64574	91355	Chlorophyll a-b binding protein 3, chloroplastic
TanjilG_18440	OIW19630.1	LG01	720243	722304	90392.6	geranylgeranyl diphosphate reductase, chloroplastic-like
TanjilG_01306	OIW09335.1	LG06	29599200	29600549	90114.7	CBL-interacting serine/threonine-protein kinase 25-like
TanjilG_00802	OIW04242.1	LG09	21500346	21500995	90040.8	PREDICTED: uncharacterized protein LOC109357057
TanjilG_03152	OIW08476.1	LG07	2618061	2618571	89146.5	photosystem I subunit O-like
TanjilG_24407	OIV93192.1	LG18	10649690	10651537	88779.5	stem-specific protein TSJT1-like
TanjilG_27239	OIW19872.1	Scaffold_6_132	8834	34789	87236	hypothetical protein TanjilG_27239
TanjilG_23221	OIV91960.1	LG19	12473808	12477202	86568.2	glutamine synthetase leaf isozyme, chloroplastic-like
TanjilG_14056	OIW20527.1	Scaffold_25_387	24504	25962	86438.9	photosystem I reaction center subunit XI, chloroplastic-like
TanjilG_30655	OIW14936.1	LG03	23802930	23809005	85969.8	glycine dehydrogenase (decarboxylating), mitochondrial-like isoform X1
TanjilG_28381	OIV93362.1	LG18	7529961	7533523	85884.1	oxygen-evolving enhancer protein 1, chloroplastic
TanjilG_16841	OIW19313.1	Scaffold_3_147	9123	10010	85132.2	thaumatin-like protein 1b
TanjilG_13399	OIW18647.1	LG01	21872232	21873835	84784.6	WAT1-related protein At4g30420-like
TanjilG_32565	OIW04373.1	LG09	19339868	19343532	84074.9	asparagine synthetase [glutamine-hydrolyzing] 1-like isoform X1
TanjilG_24388	OIV89238.1	KV862336	141299	141799	83710.5	plastocyanin B'/B''
TanjilG_11531	OIW06806.1	LG08	8495876	8499378	83485.6	transketolase, chloroplastic-like isoform X1
TanjilG_32878	OIW15474.1	LG03	6796420	6820315	82402.8	ferredoxin-dependent glutamate synthase, chloroplastic
TanjilG_19920	OIV96761.1	LG15	16461501	16463546	81279.6	2-oxoisovalerate dehydrogenase subunit alpha 2, mitochondrial-like
TanjilG_27267	OIV89939.1	KV862207	184	27335	80911.9	hypothetical protein TanjilG_27267
TanjilG_18638	OIW05039.1	LG09	7959608	7959907	80238.2	photosystem II reaction center W protein, chloroplastic
TanjilG_23933	OIW02225.1	LG11	6757629	6758696	79959.8	S-adenosylmethionine decarboxylase proenzyme-like
TanjilG_15718	OIW14364.1	LG03	29971079	29980003	78953.2	hypothetical protein TanjilG_15718
TanjilG_16075	OIW10703.1	LG06	3860930	3863873	78290.8	phosphoribulokinase, chloroplastic-like
TanjilG_25530	OIV94468.1	LG17	4434235	4439625	77161.4	serine hydroxymethyltransferase, mitochondrial-like isoform X4
ENSRNA049993938		LG19	7538325	7540132	76234.1
TanjilG_15319	OIW12079.1	LG05	8572027	8575932	76067.4	cytochrome b6-f complex iron-sulfur subunit, chloroplastic-like
ENSRNA049995544		LG20	16476164	16477981	75934.1
TanjilG_26983	OIV92125.1	LG19	6948043	6951069	75897.4	hypothetical protein TanjilG_26983
ENSRNA049992934		LG04	19748668	19749356	74730.1
TanjilG_03414	OIW08738.1	LG07	749051	751211	73321.6	fructose-bisphosphate aldolase 1, chloroplastic-like
TanjilG_28780	OIW05315.1	LG09	2787336	2792057	73145.1	peroxisomal (S)-2-hydroxy-acid oxidase GLO1
TanjilG_31538	OIW18398.1	LG01	23324806	23325535	73035.6	stress-induced protein SAM22-like
TanjilG_00729	OIW04169.1	LG09	21005435	21009412	72618.7	CBL-interacting serine/threonine-protein kinase 3-like
TanjilG_09633	OIW00664.1	LG12	8125470	8128228	71673	ATP-dependent zinc metalloprotease FTSH 2, chloroplastic isoform X2
TanjilG_13823	OIW01959.1	LG11	12077609	12079591	70827.8	ABA-activated 1 protein
TanjilG_25798	OIW11885.1	LG05	11813079	11815315	70687.2	photosystem I reaction center subunit VI-2, chloroplastic
TanjilG_02461	OIW17833.1	LG01	33836786	33837989	70549.5	photosystem I reaction center subunit N, chloroplastic-like
TanjilG_21769	OIW03240.1	LG10	10862790	10865727	69518.4	magnesium-protoporphyrin IX monomethyl ester [oxidative] cyclase, chloroplastic-like
TanjilG_08403	OIW16546.1	LG02	20641378	20643763	69061.6	glutamyl-tRNA reductase 1, chloroplastic-like
TanjilG_09116	OIW00635.1	LG12	10335714	10338919	68652.7	F-box/kelch-repeat protein At1g67480-like
TanjilG_23806	OIV95575.1	LG16	9403267	9405918	66729.6	chlorophyll a-b binding protein CP29.3, chloroplastic-like
TanjilG_03343	OIW08667.1	LG07	1209802	1212895	66164.9	cyanogenic beta-glucosidase-like
TanjilG_21346	OIW14206.1	LG04	2511294	2514007	66148.5	sedoheptulose-1,7-bisphosphatase, chloroplastic
ENSRNA049993600		LG10	11171062	11171586	65780.8
TanjilG_07663	OIV93760.1	LG17	21013447	21015307	65778.2	oxygen-evolving enhancer protein 1, chloroplastic-like
TanjilG_11514	OIW06789.1	LG08	8647525	8656117	64853.4	tyrosine--tRNA ligase 1, cytoplasmic-like
TanjilG_31031	OIW03518.1	LG10	4471889	4474459	64379.6	cysteine proteinase 15A-like
TanjilG_31597	OIW11847.1	LG05	12683472	12691229	64324.6	beta-galactosidase 1-like
TanjilG_20681	OIV93019.1	LG18	12863924	12868574	62817.8	serine hydroxymethyltransferase, mitochondrial isoform X1
TanjilG_26735	OIW15362.1	LG03	13376111	13376596	61898.2	photosystem I reaction center subunit V, chloroplastic
TanjilG_23019	OIV92419.1	LG19	1599177	1601403	61663.6	protochlorophyllide reductase, chloroplastic
TanjilG_28990	OIW17640.1	LG01	35596756	35608164	61164.1	hypothetical protein TanjilG_28990
TanjilG_05122	OIV96282.1	LG15	20877039	20881715	58877.8	alanine--tRNA ligase, chloroplastic/mitochondrial
TanjilG_10269	OIW18271.1	Scaffold_2_24	40934	43020	58666.2	photosystem I reaction center subunit IV A, chloroplastic-like
TanjilG_12569	OIV97812.1	LG14	14296777	14300993	58622.5	NADP-dependent malic enzyme-like isoform X1
TanjilG_02215	OIV92452.1	LG19	1192774	1194063	58473.5	epidermis-specific secreted glycoprotein EP1-like
TanjilG_18925	OIW16210.1	LG02	22847359	22847850	57910.2	protein EARLY RESPONSIVE TO DEHYDRATION 15-like isoform X2
TanjilG_07632	OIV89008.1	KV862927	444629	447115	57406.3	superoxide dismutase [Fe], chloroplastic-like isoform X1
ENSRNA049993931		LG19	7523229	7523621	57172.4
TanjilG_32644	OIW04452.1	LG09	20030440	20035107	55940.5	PREDICTED: uncharacterized protein LOC109356729
TanjilG_11470	OIW06745.1	LG08	9014689	9016832	55125.1	chloroplast stem-loop binding protein of 41 kDa a, chloroplastic
TanjilG_14745	OIW02096.1	LG11	8845104	8846386	54395.8	chlorophyll a-b binding protein CP24 10A, chloroplastic
TanjilG_20345	OIW19220.1	LG01	7686997	7699404	54333.9	protein TSS-like
TanjilG_16687	OIV98360.1	LG14	1436590	1441816	54187.2	aldehyde dehydrogenase family 7 member A1
TanjilG_28484	OIV96627.1	LG15	18565340	18567519	53898.5	tubulin alpha chain
TanjilG_22577	OIW17465.1	LG02	2127390	2130626	53714.3	chloroplast stem-loop binding protein of 41 kDa b, chloroplastic-like
TanjilG_13130	OIV93303.1	LG18	9090976	9098664	53517.7	methylcrotonoyl-CoA carboxylase beta chain, mitochondrial isoform X1
TanjilG_06079	OIW12290.1	LG05	2937515	2940883	51733.3	glyceraldehyde-3-phosphate dehydrogenase A, chloroplastic-like
TanjilG_18447	OIW19637.1	LG01	768600	772788	51654.7	ribulose-phosphate 3-epimerase, chloroplastic
TanjilG_30055	OIW03779.1	LG10	1858330	1863861	51640	beta-galactosidase 1-like isoform X1
TanjilG_29700	OIW02924.1	LG11	180888	182790	51584.4	fructose-bisphosphate aldolase, cytoplasmic isozyme 1
TanjilG_02001	OIV91383.1	LG20	808732	810188	49937.9	elongation factor 1-alpha
TanjilG_27237	OIV89942.1	KV862206	5400	27003	49797.6	hypothetical protein TanjilG_27237
TanjilG_11212	OIW02318.1	LG11	5531589	5535963	49488.4	rhodanese-like domain-containing protein 4, chloroplastic
TanjilG_24857	OIW11651.1	LG05	20959240	20962710	48783.9	ruBisCO large subunit-binding protein subunit beta, chloroplastic
TanjilG_16308	OIW09081.1	LG06	31373124	31379956	48347.8	pleiotropic drug resistance protein 1-like isoform X2
TanjilG_19130	OIW16414.1	LG02	24392488	24396360	47921.4	probable galactinol--sucrose galactosyltransferase 1
ENSRNA049993936		LG19	7522709	7523214	47828.4
TanjilG_24069	OIW02618.1	LG11	2513450	2515363	46782	CBS domain-containing protein CBSX3, mitochondrial
TanjilG_20720	OIV93058.1	LG18	12351420	12357439	46744.6	glutamate--glyoxylate aminotransferase 2-like isoform X2
TanjilG_26329	OIV99991.1	LG12	18421213	18423168	46480.7	geranylgeranyl diphosphate reductase, chloroplastic
TanjilG_32684	OIW07828.1	LG07	10138912	10143315	45951.9	fructose-1,6-bisphosphatase, cytosolic
TanjilG_21195	OIV90063.1	LG20	21433535	21437521	45860.4	glutamate dehydrogenase 1-like
TanjilG_16409	OIW08828.1	LG07	389176	392716	45552.6	photosystem II stability/assembly factor HCF136, chloroplastic
TanjilG_06397	OIW19088.1	LG01	14085875	14088919	45510.4	ferritin 2
TanjilG_06997	OIW19542.1	LG01	1809046	1811429	45508.8	probable galactinol--sucrose galactosyltransferase 6 isoform X1
TanjilG_31530	OIW18390.1	LG01	23403659	23404471	45459.6	stress-induced protein SAM22-like
TanjilG_26234	OIV99896.1	LG12	17774482	17775345	45220.1	36.4 kDa proline-rich protein-like isoform X1
TanjilG_31830	OIW03383.1	LG10	6341578	6342321	45116.6	ATP synthase delta chain, chloroplastic-like
TanjilG_27519	OIW00268.1	LG12	14987488	14988231	45111.2	ATP synthase delta chain, chloroplastic-like
TanjilG_06800	OIV95824.1	LG16	3748606	3750521	45052.8	aminomethyltransferase, mitochondrial-like
TanjilG_30087	OIW03811.1	LG10	1593791	1595532	44977.1	photosystem I reaction center subunit VI, chloroplastic
TanjilG_20288	OIW15376.1	LG03	12528855	12534220	44868.1	chaperone protein ClpC, chloroplastic
TanjilG_25639	OIV94577.1	LG17	5761996	5765265	44775.3	malate dehydrogenase, glyoxysomal-like
TanjilG_09345	OIW13994.1	LG04	6336484	6337593	44710	ATP synthase gamma chain, chloroplastic-like
TanjilG_05123	OIV96283.1	LG15	20882529	20887396	44240.8	endochitinase A2
TanjilG_29402	OIV98999.1	LG13	7364300	7370257	44035.2	BTB/POZ domain-containing protein At2g30600 isoform X1
TanjilG_31658	OIW13769.1	LG04	6669316	6673847	43174	hypothetical protein TanjilG_31658
TanjilG_06025	OIW12236.1	LG05	2276427	2277894	42935.8	elongation factor 1-alpha-like
ENSRNA049993602		LG10	11167927	11168583	42795.7
TanjilG_27660	OIV92163.1	LG19	5821096	5821623	42600	zinc finger A20 and AN1 domain-containing stress-associated protein 4-like
TanjilG_08040	OIW13698.1	LG04	9272087	9272709	42259.8	dormancy-associated protein 1-like isoform X2
TanjilG_10371	OIW01210.1	LG11	33582667	33585185	42144.2	fructose-1,6-bisphosphatase, chloroplastic
TanjilG_12697	OIV97940.1	LG14	12906031	12908360	41525	photosystem II 22 kDa protein, chloroplastic-like
TanjilG_30074	OIW03798.1	LG10	1687134	1696047	41518.1	ABC transporter G family member 36-like
TanjilG_21878	OIV90747.1	LG20	6455170	6465595	41404.8	hypothetical protein TanjilG_21878
TanjilG_22984	OIW11177.1	LG06	127978	129365	41329.5	thiamine thiazole synthase, chloroplastic-like isoform X1
TanjilG_31536	OIW18396.1	LG01	23341714	23342490	41161.5	stress-induced protein SAM22-like
TanjilG_09934	OIW03287.1	LG10	10130593	10130952	40945.9	protein SRC1-like
TanjilG_07872	OIV96480.1	LG15	19434230	19434901	40724.2	ATP synthase subunit b', chloroplastic isoform X1
TanjilG_13357	OIW18605.1	LG01	21555848	21563578	40712.6	dynein regulatory complex subunit 6-like isoform X1
TanjilG_13352	OIW18600.1	LG01	21520784	21525207	40527	pyrophosphate-energized vacuolar membrane proton pump
TanjilG_12324	OIV97567.1	LG14	16047574	16051562	40348	catalase isozyme 1
TanjilG_14458	OIW07512.1	LG07	18588222	18589606	40338.8	probable glutathione S-transferase
TanjilG_08213	OIW15637.1	LG03	4547492	4550108	40293.8	probable isoaspartyl peptidase/L-asparaginase 2
TanjilG_31531	OIW18391.1	LG01	23387068	23387825	40073.7	stress-induced protein SAM22-like
TanjilG_25565	OIV94503.1	LG17	4874270	4876848	39532.7	putative alpha beta-hydrolase superfamily protein
TanjilG_12081	OIW21822.1	Scaffold_224_10	65841	66762	39199.3	hypothetical protein TanjilG_12081
TanjilG_02313	OIV92550.1	LG19	272387	274891	39143.4	putative lipid-transfer protein DIR1
TanjilG_17494	OIV99684.1	LG13	189000	189332	39038.8	photosystem II 5 kDa protein, chloroplastic
TanjilG_30419	OIV91197.1	LG20	2233334	2244289	38753	inositol transporter 1-like
TanjilG_22729	OIW09455.1	LG06	26203949	26207990	38645.8	low-temperature-induced cysteine proteinase-like
TanjilG_14112	OIW17866.1	LG01	33418300	33432052	38454.2	hypothetical protein TanjilG_14112
TanjilG_05134	OIW03590.1	LG10	3560401	3579161	38420.7	hypothetical protein TanjilG_05134
TanjilG_00822	OIW04262.1	LG09	21611181	21611738	37796.7	nuclear transcription factor Y subunit B-3-like
TanjilG_00759	OIW04199.1	LG09	21229127	21230904	37633.1	oxygen-evolving enhancer protein 2, chloroplastic-like
TanjilG_27937	OIW10186.1	LG06	7438662	7442450	37443.6	ferredoxin--nitrite reductase, chloroplastic
TanjilG_22856	OIW11049.1	LG06	1607793	1608290	37382.4	chaperone protein dnaJ 11, chloroplastic-like
TanjilG_04633	OIW01665.1	LG11	20969873	20972322	37073.4	photosystem I reaction center subunit IV A, chloroplastic-like
TanjilG_13756	OIW09532.1	LG06	23849884	23852876	36897.4	molecular chaperone HtpG
TanjilG_23167	OIW20787.1	Scaffold_45_39	4241	6187	36878.9	protein CURVATURE THYLAKOID 1B, chloroplastic-like
TanjilG_01135	OIV99160.1	LG13	4550333	4550805	36798.9	hypothetical protein TanjilG_01135
TanjilG_24207	OIV96554.1	LG15	18861315	18865529	36602.8	PREDICTED: uncharacterized protein LOC109327365
TanjilG_24277	OIW00547.1	LG12	12234225	12237662	36473.5	YTH domain-containing family protein 1-like
TanjilG_25691	OIV89170.1	KV862357	69281	69979	35990.7	thaumatin-like protein 1b
TanjilG_28903	OIV97152.1	LG15	5005585	5005893	35955.4	PREDICTED: uncharacterized protein LOC109327444
TanjilG_31877	OIV96986.1	LG15	12558447	12559399	35937.7	photosystem I reaction center subunit N, chloroplastic-like
TanjilG_25996	OIV98131.1	LG14	8823029	8830613	35723.1	putative elongation factor TypA-like SVR3, chloroplastic isoform X2
TanjilG_32485	OIW21345.1	Scaffold_94_13	43788	53988	35493	hypothetical protein TanjilG_32485
TanjilG_02741	OIW07107.1	LG08	5322590	5325357	35483.2	dormancy-associated protein homolog 3-like isoform X1
TanjilG_28018	OIW10267.1	LG06	8278263	8278478	35336.8	hypothetical protein TanjilG_28018
TanjilG_16026	OIW10654.1	LG06	4283996	4290394	35214.6	phosphoenolpyruvate carboxykinase [ATP]-like
TanjilG_02666	OIW07032.1	LG08	6160247	6160645	35057.4	calvin cycle protein CP12-2, chloroplastic-like
TanjilG_22975	OIW11168.1	LG06	192916	193809	35045.1	photosystem I reaction center subunit II, chloroplastic-like
TanjilG_13121	OIV93294.1	LG18	9005917	9010368	34943	polyadenylate-binding protein 8-like
TanjilG_08301	OIV89924.1	KV862212	487663	489144	34941.3	hypothetical protein TanjilG_08301
TanjilG_32986	OIW14644.1	LG03	26086910	26087518	34861.9	photosystem II core complex proteins psbY, chloroplastic-like
TanjilG_12418	OIV97661.1	LG14	15458270	15459532	34838.9	3-oxo-Delta(4,5)-steroid 5-beta-reductase-like
TanjilG_24420	OIV93205.1	LG18	10525088	10527004	34719.7	PREDICTED: uncharacterized protein LOC109332151
TanjilG_23605	OIW05819.1	LG08	23496012	23500068	34709.7	ruBisCO large subunit-binding protein subunit alpha
TanjilG_23886	OIW15342.1	LG03	13642348	13652977	34299.4	ABC transporter F family member 5
TanjilG_09128	OIW00647.1	LG12	10004771	10009422	34106.8	probable inositol transporter 2
TanjilG_18096	OIV96783.1	LG15	16292872	16304832	34105.4	alcohol dehydrogenase 1-like
TanjilG_29808	OIW06052.1	LG08	20188786	20189355	34036.4	endogenous alpha-amylase/subtilisin inhibitor-like
TanjilG_10809	OIW21786.1	Scaffold_203_33	98079	100828	33540.7	elongation factor 2-like
TanjilG_22042	OIV94845.1	LG17	1253120	1253629	32916.3	chaperone protein dnaJ 11, chloroplastic-like
TanjilG_01807	OIV91276.1	LG20	1647675	1650860	32631.6	glycerate dehydrogenase-like
TanjilG_08909	OIW19109.1	LG01	12535070	12537191	32361.7	chlorophyll a-b binding protein CP29.2, chloroplastic-like
TanjilG_02045	OIV91427.1	LG20	495682	497028	32206.6	keratin, type I cytoskeletal 9-like isoform X1
TanjilG_27467	OIW00216.1	LG12	14019595	14021759	32126.4	elongation factor Tu, chloroplastic-like
TanjilG_12169	OIV98583.1	LG13	17061849	17065489	31808.3	vacuolar cation/proton exchanger 3-like isoform X2
TanjilG_02951	OIV93414.1	LG18	6176879	6178774	31516.7	glycine cleavage system H protein, mitochondrial-like
TanjilG_20886	OIW00885.1	LG12	3219569	3233194	31217.2	alanine--glyoxylate aminotransferase 2 homolog 2, mitochondrial-like
TanjilG_21515	OIV95125.1	LG16	17962147	17967345	31215.1	sugar transporter ERD6-like 5 isoform X1
TanjilG_29902	OIV89810.1	KV862237	56509	76795	31123.2	protein TSS-like isoform X1
TanjilG_08747	OIV92074.1	LG19	7907349	7907687	31091	protein translation factor SUI1 homolog
TanjilG_26154	OIV99816.1	LG12	17211487	17212616	31071.9	zinc finger protein CONSTANS-LIKE 5 isoform X1
TanjilG_26357	OIW00020.1	LG12	18587566	18595445	31015	ubiquitin-like-specific protease ESD4 isoform X1
TanjilG_00138	OIW16940.1	Scaffold_1_450	54422	66725	30669.7	ABC transporter G family member 36-like
TanjilG_30759	OIW03695.1	LG10	2530454	2535447	30539.1	microtubule-associated protein futsch
TanjilG_29566	OIW02790.1	LG11	1069963	1074373	30452.2	CBL-interacting serine/threonine-protein kinase 3-like
TanjilG_18131	OIW17176.1	LG02	4154305	4159750	30375.4	beta-galactosidase 1
TanjilG_10168	OIW07195.1	LG08	4301148	4304554	30125	phosphatidylcholine transfer protein-like
TanjilG_26892	OIW11526.1	LG05	22473464	22475525	30020.7	stem-specific protein TSJT1
TanjilG_03487	OIW19353.1	LG01	3479248	3481674	29926.9	thiol protease aleurain-like
TanjilG_17759	OIW17923.1	LG01	32638233	32638673	29812.7	ferredoxin, leaf L-A
TanjilG_31527	OIW18387.1	LG01	23419594	23420370	29805.1	stress-induced protein SAM22-like
TanjilG_20518	OIV98772.1	LG13	13749334	13751319	29696.9	1,2-dihydroxy-3-keto-5-methylthiopentene dioxygenase 2-like
TanjilG_09852	OIV96425.1	LG15	19870652	19871029	29526.5	PREDICTED: uncharacterized protein LOC109328776
TanjilG_05721	OIW00371.1	LG12	12726617	12727216	29482.7	photosystem II core complex proteins psbY, chloroplastic-like
TanjilG_08904	OIW19104.1	LG01	12231400	12234516	29374.3	omega-3 fatty acid desaturase, chloroplastic-like
TanjilG_20462	OIW11313.1	LG05	24734114	24735580	29310.9	UDP-glycosyltransferase 73C5-like
TanjilG_23451	OIW05665.1	LG08	24620977	24623466	29033.5	fructose-bisphosphate aldolase 1, chloroplastic-like
TanjilG_24032	OIW02581.1	LG11	2823417	2827928	28938.5	asparagine synthetase [glutamine-hydrolyzing] 1 isoform X1
TanjilG_00025	OIV94276.1	LG17	8718160	8724166	28919.9	hypothetical protein TanjilG_00025
TanjilG_13528	OIW18776.1	LG01	22975868	22983912	28643.4	alpha-aminoadipic semialdehyde synthase
TanjilG_06217	OIW05081.1	LG09	6943630	6946450	28566	heat shock cognate 70 kDa protein 2-like
TanjilG_26613	OIV91760.1	LG19	16866742	16868520	28371	polyphenol oxidase, chloroplastic-like
TanjilG_09323	OIW13972.1	LG04	6169881	6171089	27836.5	basic 7S globulin-like
TanjilG_19437	OIW01511.1	LG11	27617378	27619625	27766.3	subtilisin-like protease SBT3.17
TanjilG_15790	OIW15407.1	LG03	12044279	12046290	27681.3	elongation factor Tu, chloroplastic
TanjilG_16585	OIV93734.1	LG18	106527	109306	27555.1	probable alpha,alpha-trehalose-phosphate synthase [UDP-forming] 9
TanjilG_02497	OIW17208.1	LG02	3321552	3323767	27502.9	protein CURVATURE THYLAKOID 1A, chloroplastic-like
TanjilG_07039	OIV97287.1	LG15	2603805	2608804	27449.6	ankyrin repeat domain-containing protein EMB506, chloroplastic
TanjilG_28064	OIW10313.1	LG06	8661146	8662778	27261.5	glycine cleavage system H protein, mitochondrial-like
TanjilG_00405	OIW10467.1	LG06	5935373	5937237	27016.2	nicotinamidase 1-like
TanjilG_26160	OIV99822.1	LG12	17278524	17281235	26998.4	probable alpha,alpha-trehalose-phosphate synthase [UDP-forming] 11
TanjilG_19307	OIV94301.1	LG17	6876677	6881553	26980.5	polyadenylate-binding protein 2-like
TanjilG_06150	OIW21532.1	Scaffold_144_9	3387	6957	26944.9	tryptophan aminotransferase-related protein 4-like
TanjilG_26999	OIV95895.1	LG16	1317306	1319272	26938.2	magnesium-chelatase subunit ChlI, chloroplastic isoform X1
TanjilG_26484	OIW08195.1	LG07	5284362	5284916	26610.6	alpha-amylase/subtilisin inhibitor-like
TanjilG_01304	OIW09333.1	LG06	29574338	29577504	26594.5	ACT domain-containing protein ACR11
TanjilG_27757	OIW10811.1	LG06	2849266	2852553	26561	PGR5-like protein 1A, chloroplastic
TanjilG_18018	OIV92667.1	LG18	16008416	16010274	26474.1	thiosulfate sulfurtransferase 16, chloroplastic-like
TanjilG_00608	OIW20101.1	Scaffold_10_182	14369	19782	26463.1	glucose-1-phosphate adenylyltransferase large subunit 3, chloroplastic/amyloplastic isoform X1
TanjilG_25745	OIW13266.1	LG04	16358444	16368533	26425.8	ankyrin repeat domain-containing protein 2A-like isoform X1
TanjilG_25612	OIV94550.1	LG17	5469732	5470741	26414.7	glutathione S-transferase U17-like
TanjilG_22171	OIV94974.1	LG17	294006	306851	26379.8	stromal processing peptidase, chloroplastic-like isoform X1
ENSRNA049993349		LG11	10700883	10701551	26272.2
TanjilG_27729	OIW10783.1	LG06	3141008	3141424	26183.7	nodulin-related protein 1-like
TanjilG_22017	OIV94820.1	LG17	1472703	1478720	26150.1	D-2-hydroxyglutarate dehydrogenase, mitochondrial
TanjilG_00699	OIW04139.1	LG09	20817403	20819173	26135.1	1-aminocyclopropane-1-carboxylate oxidase
TanjilG_19388	OIV94027.1	LG17	15199511	15201226	26104.6	29 kDa ribonucleoprotein A, chloroplastic-like
TanjilG_20192	OIW17088.1	LG02	5633528	5634157	25786.9	auxin-binding protein ABP19a-like
TanjilG_03935	OIW01797.1	LG11	17969703	17970054	25752	inhibitor of trypsin and hageman factor-like
TanjilG_26401	OIW00064.1	LG12	18845965	18849826	25713.6	peroxidase 42-like isoform X1
TanjilG_18828	OIW16113.1	LG02	21891595	21893241	25672.1	probable acyl-activating enzyme 5, peroxisomal
TanjilG_17941	OIW13762.1	LG04	8516004	8519166	25640.1	30S ribosomal protein S1, chloroplastic-like
TanjilG_16269	OIW09042.1	LG06	31085944	31092886	25619.4	protein TIC 100
TanjilG_11232	OIW02338.1	LG11	5714854	5717416	25591.3	protein CURVATURE THYLAKOID 1A, chloroplastic-like isoform X1
TanjilG_19488	OIW14109.1	LG04	4215627	4219815	25559.4	3,9-dihydroxypterocarpan 6A-monooxygenase-like
TanjilG_20191	OIW17087.1	LG02	5636020	5636649	25533.6	auxin-binding protein ABP19a-like
TanjilG_07445	OIV95289.1	LG16	17137242	17138423	25516.7	S-adenosylmethionine synthase-like
TanjilG_04581	OIW16046.1	LG03	2695589	2698965	25452.6	glutamine synthetase nodule isozyme
TanjilG_00407	OIW10469.1	LG06	5943261	5945125	25280.7	nicotinamidase 1-like
TanjilG_02630	OIW05157.1	LG09	6175720	6178728	25240.2	aquaporin PIP2-1-like
TanjilG_29608	OIW02832.1	LG11	800943	802445	25091	oxygen-evolving enhancer protein 2, chloroplastic
TanjilG_04415	OIW15880.1	LG03	1293728	1302587	25035.8	ABC transporter G family member 36-like
TanjilG_11759	OIW20449.1	Scaffold_22_9	853	3350	24974.9	cytochrome b6-f complex iron-sulfur subunit, chloroplastic-like
TanjilG_28790	OIW05325.1	LG09	2562165	2566712	24964.9	elongation factor 2-like
TanjilG_09904	OIV98270.1	LG14	3167653	3174214	24954.3	hypothetical protein TanjilG_09904
TanjilG_13931	OIW04549.1	LG09	17563206	17569373	24921.6	alanine aminotransferase 2-like
TanjilG_12302	OIV97545.1	LG14	16163480	16164204	24890.5	dehydrin ERD14-like isoform X1
TanjilG_25308	OIW18865.1	LG01	19660411	19683418	24874.7	1-deoxy-D-xylulose 5-phosphate reductoisomerase, chloroplastic-like isoform X1
TanjilG_14771	OIW21923.1	Scaffold_267_8	11973	17203	24783.5	probable galactinol--sucrose galactosyltransferase 2 isoform X2
TanjilG_29844	OIW06088.1	LG08	20597382	20602399	24720.4	probable aminotransferase TAT2
TanjilG_27320	OIW19781.1	LG01	881	3961	24526.1	inositol transporter 4-like isoform X2
TanjilG_11962	OIW07328.1	LG08	2296834	2299545	24459.5	proline dehydrogenase 2, mitochondrial-like
TanjilG_24588	OIW12655.1	LG04	25901502	25906613	24434	methylcrotonoyl-CoA carboxylase subunit alpha, mitochondrial isoform X1
TanjilG_07586	OIV92595.1	LG18	16558677	16575684	24430.8	presequence protease 1, chloroplastic/mitochondrial-like
TanjilG_29378	OIV98975.1	LG13	6988791	6990162	24425.5	ADP,ATP carrier protein 1, mitochondrial-like
TanjilG_17033	OIV91073.1	LG20	4655671	4659093	24362.2	aspartic proteinase-like
TanjilG_29284	OIW13543.1	LG04	10404937	10408081	24296	cysteine synthase isoform X1
TanjilG_25341	OIW18898.1	LG01	19335023	19338645	24237.8	hypothetical protein TanjilG_25341
TanjilG_14245	OIW01062.1	LG12	477686	498471	24201.4	hypothetical protein TanjilG_14245
TanjilG_00010	OIV94261.1	LG17	7727907	7732665	23812.1	5-methyltetrahydropteroyltriglutamate--homocysteine methyltransferase 1 isoform X2
TanjilG_13082	OIV96150.1	LG16	1009518	1011497	23758.8	stem-specific protein TSJT1-like
TanjilG_18321	OIW06933.1	LG08	6799796	6801687	23689.4	zinc finger protein CONSTANS-LIKE 16-like isoform X1
TanjilG_32548	OIW04356.1	LG09	19216185	19219965	23651.4	phosphomethylpyrimidine synthase, chloroplastic isoform X3
TanjilG_00171	OIV97142.1	LG15	7642772	7644523	23607.7	PREDICTED: uncharacterized protein LOC109328618
TanjilG_25561	OIV94499.1	LG17	4836762	4841665	23589	glutamate--glyoxylate aminotransferase 2-like
TanjilG_18179	OIW11906.1	LG05	11329895	11330971	23465.1	F-box/kelch-repeat protein At1g80440-like
TanjilG_32662	OIW21348.1	Scaffold_95_60	3958	7640	23281.6	3-ketoacyl-CoA thiolase 2, peroxisomal-like
TanjilG_10072	OIV93440.1	LG18	5185182	5188131	23209.2	photosystem I reaction center subunit IV A, chloroplastic-like
TanjilG_04096	OIW06702.1	LG08	10617102	10639947	23095.7	inositol hexakisphosphate and diphosphoinositol-pentakisphosphate kinase 2-like isoform X1
TanjilG_03933	OIW01795.1	LG11	17988625	17988965	23084.8	hypothetical protein TanjilG_03933
TanjilG_14140	OIW15141.1	LG03	20562662	20563999	23043.1	photosystem I reaction center subunit psaK, chloroplastic-like
TanjilG_20627	OIV92965.1	LG18	13423722	13430430	22998.8	phosphoribulokinase, chloroplastic-like
TanjilG_31687	OIW13798.1	LG04	7145730	7149758	22887.4	probable low-specificity L-threonine aldolase 1 isoform X2
TanjilG_27251	OIV92096.1	LG19	7308236	7318254	22872.8	pleiotropic drug resistance protein 1-like isoform X2
TanjilG_07407	OIW20249.1	Scaffold_16_94	19048	20967	22842.1	heavy metal-associated isoprenylated plant protein 6-like
TanjilG_00502	OIV96920.1	LG15	13478465	13480798	22772.1	ribosome-binding factor PSRP1, chloroplastic
TanjilG_03269	OIW08593.1	LG07	1747689	1749575	22602.5	L-ascorbate peroxidase, cytosolic-like
TanjilG_02168	OIW11961.1	LG05	10411312	10418225	22556	photosynthetic NDH subunit of subcomplex B 1, chloroplastic
TanjilG_01564	OIV90110.1	LG20	20871208	20875377	22514	chloride channel protein CLC-b-like isoform X1
TanjilG_26841	OIW11475.1	LG05	23189866	23195650	22277.8	magnesium-chelatase subunit ChlH, chloroplastic-like
TanjilG_06203	OIV94740.1	LG17	2385785	2387494	22259.8	cytochrome P450 81E8-like
TanjilG_31444	OIW18304.1	LG01	24580861	24584875	22115.4	programmed cell death protein 4-like
TanjilG_02977	OIW08301.1	LG07	4146697	4149069	22103	thiamine thiazole synthase 2, chloroplastic-like
TanjilG_01373	OIV90177.1	LG20	20196171	20199594	22052.5	proline dehydrogenase 2, mitochondrial-like
TanjilG_16185	OIV97424.1	LG15	762105	772589	21969	clathrin heavy chain 1
TanjilG_03131	OIW08455.1	LG07	2814714	2816839	21910.9	dnaJ protein homolog ANJ1
TanjilG_16753	OIV98426.1	LG14	2209303	2212906	21767.6	inositol-3-phosphate synthase-like
TanjilG_04495	OIW15960.1	LG03	1889046	1889288	21721.9	PREDICTED: uncharacterized protein LOC109342965
TanjilG_05235	OIW06464.1	LG08	11981469	11989114	21716.3	cationic amino acid transporter 2, vacuolar
TanjilG_15467	OIW13018.1	LG04	22353830	22359199	21712.6	ABC transporter B family member 21-like
TanjilG_23341	OIW05555.1	LG08	25344351	25346774	21687.7	50S ribosomal protein L1, chloroplastic
TanjilG_30673	OIW14954.1	LG03	23648475	23656900	21560.2	copper-transporting ATPase PAA2, chloroplastic
TanjilG_17769	OIW17933.1	LG01	32485072	32490060	21552.5	translocase of chloroplast 159, chloroplastic-like isoform X3
TanjilG_22854	OIW11047.1	LG06	1594883	1599177	21276.1	ferredoxin--NADP reductase, leaf isozyme, chloroplastic
TanjilG_24647	OIW12714.1	LG04	25462817	25468917	21216.1	ABC transporter C family member 4
TanjilG_07941	OIW13599.1	LG04	9796046	9798854	21187.8	stromal 70 kDa heat shock-related protein, chloroplastic
TanjilG_28595	OIW12187.1	LG05	4711742	4714833	21171.3	2-Cys peroxiredoxin BAS1, chloroplastic
TanjilG_04706	OIW12542.1	LG04	26910728	26911808	21105.1	acidic endochitinase
TanjilG_10680	OIW07761.1	LG07	12010251	12017108	21104	phosphoglycolate phosphatase 1B, chloroplastic-like
TanjilG_09351	OIW14000.1	LG04	6381524	6383282	21077.3	aminomethyltransferase, mitochondrial
TanjilG_20542	OIW09835.1	LG06	13677285	13682171	21067.3	elongation factor G-2, chloroplastic isoform X2
TanjilG_08926	OIV91514.1	LG19	18103911	18106924	21027.9	stromal 70 kDa heat shock-related protein, chloroplastic-like
TanjilG_21483	OIV95093.1	LG16	17663027	17665376	21011.1	dormancy-associated protein homolog 3-like isoform X2
TanjilG_15798	OIV97097.1	LG15	9695901	9696798	20975.6	gibberellin-regulated protein 6
TanjilG_29032	OIW17682.1	LG01	35246350	35249669	20945	acetate/butyrate--CoA ligase AAE7, peroxisomal-like
TanjilG_13209	OIW18457.1	LG01	20412767	20416077	20918.1	probable 1-deoxy-D-xylulose-5-phosphate synthase, chloroplastic
TanjilG_24222	OIV89251.1	KV862333	114900	117556	20754.8	glyceraldehyde-3-phosphate dehydrogenase, cytosolic-like
TanjilG_05226	OIW06455.1	LG08	11825771	11827905	20690.5	calmodulin
TanjilG_18162	OIW21964.1	Scaffold_313_12	5852	8207	20676.2	xyloglucan endotransglucosylase/hydrolase 2
TanjilG_07117	OIV97365.1	LG15	1830782	1834484	20506.6	replication protein A 70 kDa DNA-binding subunit A
TanjilG_30400	OIV91178.1	LG20	2384106	2385917	20496.2	photosynthetic NDH subunit of lumenal location 5, chloroplastic
TanjilG_29490	OIW02714.1	LG11	1611153	1612457	20475.4	probable aquaporin PIP-type 7a
TanjilG_00595	OIV91927.1	LG19	12774271	12775404	20452.7	ATP synthase gamma chain, chloroplastic
TanjilG_06897	OIV95435.1	LG16	14856945	14859814	20428.3	rhodanese-like domain-containing protein 9, chloroplastic isoform X2
TanjilG_05608	OIV93905.1	LG17	17734843	17739267	20356.9	aldehyde dehydrogenase family 2 member B7, mitochondrial-like
TanjilG_32516	OIW04324.1	LG09	18885017	18899960	20185.3	E3 ubiquitin-protein ligase UPL2-like
TanjilG_00602	OIV91934.1	LG19	12667602	12671391	20176.6	polyadenylate-binding protein RBP45-like
TanjilG_28325	OIW11234.1	LG05	26050971	26053650	20052.1	heat shock cognate 70 kDa protein 2-like
TanjilG_26212	OIV99874.1	LG12	17611562	17615620	20048.1	homeobox protein knotted-1-like 4 isoform X2
TanjilG_30513	OIW04615.1	LG09	16075501	16077970	19990.5	protein CURVATURE THYLAKOID 1A, chloroplastic-like
TanjilG_20029	OIW07928.1	LG07	7675662	7677711	19932.6	thioredoxin-like protein CDSP32, chloroplastic
TanjilG_20889	OIW00888.1	LG12	3138586	3139219	19911.5	non-specific lipid-transfer protein 1-like isoform X2
TanjilG_12550	OIV97793.1	LG14	14482765	14486207	19871.1	UPF0051 protein ABCI8, chloroplastic-like
TanjilG_09398	OIW09725.1	LG06	17927302	17930776	19813	G-box-binding factor 1 isoform X1
TanjilG_01165	OIW04969.1	LG09	8655583	8657511	19742.2	chaperone protein dnaJ 8, chloroplastic-like
TanjilG_00301	OIV92283.1	LG19	4386926	4391726	19620.7	digalactosyldiacylglycerol synthase 1, chloroplastic-like
TanjilG_29523	OIW02747.1	LG11	1372401	1379641	19607.7	WEB family protein At2g40480-like isoform X2
TanjilG_14845	OIV98256.1	LG14	4175118	4176531	19599.9	hypothetical protein TanjilG_14845
TanjilG_13506	OIW18754.1	LG01	22737330	22739860	19580.7	thiol protease aleurain-like
TanjilG_22094	OIV94897.1	LG17	865243	865932	19356.1	thaumatin-like protein 1
TanjilG_01412	OIV90216.1	LG20	19615534	19617282	19343.1	UDP-glycosyltransferase 83A1-like
TanjilG_23017	OIV92417.1	LG19	1592459	1594352	19332.1	stem-specific protein TSJT1
TanjilG_24341	OIW19302.1	LG01	4898395	4906041	19197.6	zeaxanthin epoxidase
TanjilG_27256	OIV92101.1	LG19	7200136	7204726	19163.5	alcohol dehydrogenase class-3
TanjilG_14349	OIW11716.1	LG05	18698840	18704301	19081.7	CTP synthase-like isoform X1
TanjilG_07259	OIW03107.1	LG10	14164473	14165602	19076.9	MLP-like protein 31
TanjilG_29275	OIW13534.1	LG04	10351544	10352389	19068.4	probable ribose-5-phosphate isomerase 3, chloroplastic
TanjilG_02080	OIV91462.1	LG20	254007	255912	19018.7	membrane steroid-binding protein 2-like isoform X1
TanjilG_00442	OIW10504.1	LG06	6205917	6209279	18931.2	sugar carrier protein C-like
TanjilG_02459	OIW17831.1	LG01	33865168	33875386	18816.6	tRNA wybutosine-synthesizing protein 2/3/4
TanjilG_05599	OIV93896.1	LG17	17637641	17640001	18792.8	ADP-ribosylation factor 1
TanjilG_23401	OIW05615.1	LG08	24969414	24969932	18604.9	peptidyl-prolyl cis-trans isomerase
TanjilG_11576	OIV98179.1	LG14	7395108	7406106	18588.2	CBBY-like protein
TanjilG_27396	OIV93217.1	LG18	9983103	9983808	18552.6	PREDICTED: uncharacterized protein LOC109332755
TanjilG_25998	OIV98133.1	LG14	8799297	8805781	18546.3	hypothetical protein TanjilG_25998
TanjilG_04046	OIW06652.1	LG08	10199658	10200584	18415.9	PREDICTED: uncharacterized protein C24B11.05
TanjilG_03849	OIW06224.1	LG08	18505659	18509001	18415.2	catalase isozyme 1-like
TanjilG_09486	OIW19466.1	LG01	2409964	2414502	18402.8	lactation elevated protein 1-like
TanjilG_31142	OIV92223.1	LG19	4759466	4761907	18298.8	PREDICTED: uncharacterized protein LOC109334700
TanjilG_00344	OIW17750.1	LG01	34733646	34737594	18249.9	protein NBR1 homolog isoform X2
TanjilG_31988	OIW07796.1	LG07	11029997	11032437	18234.1	sucrose transport protein SUC9-like isoform X1
TanjilG_08903	OIW19103.1	LG01	12173685	12179096	18185.8	acyl-coenzyme A oxidase 4, peroxisomal-like
TanjilG_11397	OIW14052.1	LG04	5272314	5273243	18173.6	pyridoxal 5'-phosphate synthase subunit PDX1.3
TanjilG_09229	OIV96687.1	LG15	17348674	17349721	18104.5	30S ribosomal protein S13, chloroplastic
TanjilG_18097	OIV96784.1	LG15	16309310	16316226	18073.5	putative transcription elongation factor SPT5 homolog 1
TanjilG_31153	OIV92234.1	LG19	4940662	4942035	17968.4	polyubiquitin, partial
TanjilG_25344	OIW18901.1	LG01	19305033	19310323	17938	2-oxoisovalerate dehydrogenase subunit beta 1, mitochondrial
TanjilG_26323	OIV99985.1	LG12	18372256	18373402	17929.5	eukaryotic translation initiation factor 5A-2
TanjilG_27544	OIW00293.1	LG12	15181708	15184072	17927.2	28 kDa ribonucleoprotein, chloroplastic-like
TanjilG_11573	OIV98176.1	LG14	7564808	7567386	17884.3	glyceraldehyde-3-phosphate dehydrogenase, cytosolic-like
TanjilG_00787	OIW04227.1	LG09	21402626	21404286	17858.5	peptide methionine sulfoxide reductase A1-like isoform X1
TanjilG_07751	OIV89675.1	KV862258	41767	44666	17835.5	chlorophyll a-b binding protein CP29.3, chloroplastic-like isoform X1
TanjilG_11671	OIW05984.1	LG08	21646254	21650107	17780.2	ketol-acid reductoisomerase, chloroplastic
TanjilG_24664	OIW12731.1	LG04	25323612	25326587	17774.5	glycerate dehydrogenase-like
TanjilG_28680	OIV93523.1	LG18	2444134	2448445	17765.7	bifunctional UDP-glucose 4-epimerase and UDP-xylose 4-epimerase 1
TanjilG_17884	OIV91892.1	LG19	13963247	13967579	17758.1	ferric reduction oxidase 7, chloroplastic-like
TanjilG_20258	OIV95808.1	LG16	4412191	4416141	17693.2	probable 1-deoxy-D-xylulose-5-phosphate synthase, chloroplastic
TanjilG_09440	OIW19420.1	LG01	2904418	2907785	17666.6	VIN3-like protein 2 isoform X1
TanjilG_04043	OIW06649.1	LG08	10171204	10173486	17658.7	serine/threonine-protein kinase WNK1-like
TanjilG_27217	OIW19851.1	Scaffold_6_26	11774	30116	17623.7	protein TSS-like isoform X2
TanjilG_04648	OIW12484.1	LG04	27247875	27249590	17568.8	homocysteine S-methyltransferase 3-like isoform X2
TanjilG_16781	OIV98454.1	LG14	2473195	2473803	17565.4	photosystem II core complex proteins psbY, chloroplastic
TanjilG_29782	OIW21126.1	Scaffold_74_22	7097	9030	17538.9	1-aminocyclopropane-1-carboxylate oxidase homolog 1-like
TanjilG_26759	OIW17006.1	LG02	8053334	8058020	17531.5	V-type proton ATPase catalytic subunit A-like
TanjilG_20341	OIW19216.1	LG01	7742836	7745381	17497.8	hypothetical protein TanjilG_20341
TanjilG_02760	OIW05053.1	LG09	7284109	7287579	17492.4	pre-mRNA-splicing factor SLU7-A
TanjilG_07501	OIV95345.1	LG16	16525354	16526535	17457.9	S-adenosylmethionine synthase 1
TanjilG_08764	OIV93351.1	LG18	8146120	8147503	17400.1	peptidyl-prolyl cis-trans isomerase FKBP17-2, chloroplastic
TanjilG_20742	OIV93080.1	LG18	12062122	12066544	17389.4	aldehyde dehydrogenase family 2 member B7, mitochondrial-like
TanjilG_06503	OIW09697.1	LG06	19568732	19571404	17346.1	Cysteine proteinase RD21a
TanjilG_25236	OIW01128.1	LG11	35857624	35865707	17316.5	C-terminal binding protein AN-like
TanjilG_17235	OIV99425.1	LG13	1867616	1876231	17304.2	linoleate 13S-lipoxygenase 2-1, chloroplastic-like
TanjilG_07652	OIV93749.1	LG17	20930183	20935216	17238.7	sugar transporter ERD6-like 6 isoform X1
TanjilG_01552	OIV90098.1	LG20	20992331	21001190	17124.2	probable ADP-ribosylation factor GTPase-activating protein AGD14 isoform X1
TanjilG_31878	OIV96987.1	LG15	12565286	12567302	17065.5	actin 2
TanjilG_27675	OIW10729.1	LG06	3679542	3680494	17050.2	acyl-CoA-binding protein-like
TanjilG_09400	OIW09727.1	LG06	17961619	17962743	17046.6	geranylgeranyl pyrophosphate synthase, chloroplastic-like isoform X1
TanjilG_24892	OIV98721.1	LG13	14751055	14756888	17040.3	transcription factor UNE10 isoform X1
TanjilG_05190	OIW06419.1	LG08	11423048	11424473	17024.5	ribulose bisphosphate carboxylase small chain, chloroplastic-like
TanjilG_24566	OIW12633.1	LG04	26110798	26111623	16997.3	photosystem II reaction center W protein, chloroplastic-like
TanjilG_02099	OIV91481.1	LG20	146068	149352	16978.7	ATP sulfurylase 1, chloroplastic-like
TanjilG_24114	OIV89260.1	KV862330	37821	39899	16956.4	1-aminocyclopropane-1-carboxylate oxidase homolog 4-like
TanjilG_20315	OIW18260.1	LG01	25229657	25235331	16918	chaperone protein ClpC, chloroplastic-like
TanjilG_00089	OIV92912.1	LG18	13833852	13836252	16843.5	probable carotenoid cleavage dioxygenase 4, chloroplastic
TanjilG_06545	OIV99240.1	LG13	3507932	3508604	16842.8	E3 ubiquitin-protein ligase RMA1H1-like
TanjilG_24844	OIW11638.1	LG05	20799615	20806259	16799.6	translation initiation factor IF-2, chloroplastic-like
TanjilG_03340	OIW08664.1	LG07	1236122	1241832	16712.7	linoleate 13S-lipoxygenase 2-1, chloroplastic-like
TanjilG_17011	OIV91051.1	LG20	4444612	4450542	16704.9	DEAD-box ATP-dependent RNA helicase 3, chloroplastic-like
TanjilG_27936	OIW10185.1	LG06	7435052	7435753	16688.4	ferredoxin--nitrite reductase, chloroplastic-like
TanjilG_12016	OIW03419.1	LG10	5699261	5702853	16648.9	squalene monooxygenase-like
TanjilG_32659	OIW15420.1	LG03	10924368	10926218	16558.3	chlorophyll a-b binding protein P4, chloroplastic-like
TanjilG_15635	OIV90902.1	LG20	4817369	4817866	16542.7	PREDICTED: uncharacterized protein LOC109336577
TanjilG_22571	OIW17459.1	LG02	2054356	2057986	16529.5	cathepsin B-like
TanjilG_12331	OIV97574.1	LG14	16002847	16008888	16494.4	PREDICTED: uncharacterized protein LOC109326436 isoform X1
TanjilG_18414	OIW19604.1	LG01	377371	383031	16481.1	ATPase 11, plasma membrane-type-like
ENSRNA049993606		LG10	11200155	11201642	16467.7
TanjilG_22656	OIW17544.1	LG02	2984267	2989682	16440	hypothetical protein TanjilG_22656
TanjilG_16743	OIV98416.1	LG14	2078388	2083389	16413.2	protein RETICULATA-RELATED 5, chloroplastic-like
TanjilG_02559	OIW21392.1	Scaffold_114_14	30182	31801	16343.2	elongation factor 1-alpha-like
TanjilG_12032	OIW05441.1	LG09	1161516	1164141	16314.1	magnesium-protoporphyrin IX monomethyl ester [oxidative] cyclase, chloroplastic-like
TanjilG_16298	OIW09071.1	LG06	31299155	31302866	16249.1	phospholipase D alpha 1-like
TanjilG_25744	OIW13265.1	LG04	16383032	16395971	16226.9	ankyrin repeat domain-containing protein 2A-like
TanjilG_08306	OIV90269.1	LG20	17992261	18019274	16197.1	inositol hexakisphosphate and diphosphoinositol-pentakisphosphate kinase 1-like isoform X4
TanjilG_28856	OIW05391.1	LG09	1662788	1663351	16193.8	50S ribosomal protein L12, chloroplastic-like
TanjilG_03293	OIW08617.1	LG07	1549378	1554696	16189.3	inner membrane protein PPF-1, chloroplastic-like
TanjilG_11301	OIW09163.1	LG06	30542866	30553876	16163.9	putative LOV domain-containing protein
TanjilG_00956	OIV92822.1	LG18	14725660	14729251	16160	PREDICTED: uncharacterized protein LOC109333006
TanjilG_08925	OIV91513.1	LG19	18109289	18111591	16122.8	elongation factor 1-gamma-like
TanjilG_31567	OIV94142.1	LG17	11741972	11745290	16113	probable phospholipid hydroperoxide glutathione peroxidase
TanjilG_28077	OIW10326.1	LG06	8838089	8840691	16087.7	beta-amylase 3, chloroplastic-like isoform X1
TanjilG_26412	OIW00075.1	LG12	18911543	18916092	16071	calcium permeable stress-gated cation channel 1-like
TanjilG_06986	OIW19531.1	LG01	1904995	1909393	16046.1	bifunctional purple acid phosphatase 26 isoform X3
TanjilG_25871	OIV94647.1	LG17	2908736	2910962	16033.7	beta-amylase 3, chloroplastic-like
TanjilG_23934	OIW02226.1	LG11	6757207	6757458	16000.5	hypothetical protein TanjilG_23934
TanjilG_26854	OIW11488.1	LG05	23034972	23038274	15996.4	triacylglycerol lipase SDP1-like
TanjilG_23351	OIW05565.1	LG08	25286195	25290176	15995.2	RNA polymerase sigma factor sigA-like
TanjilG_03322	OIW08646.1	LG07	1378334	1383806	15943.3	serine/arginine repetitive matrix protein 1-like
TanjilG_15764	OIW21945.1	Scaffold_284_19	14814	15545	15937.6	NAD(P)H-quinone oxidoreductase subunit S, chloroplastic
TanjilG_29165	OIW00175.1	LG12	16142744	16151457	15902.6	pleiotropic drug resistance protein 3
TanjilG_20034	OIW07933.1	LG07	7715077	7718602	15869.6	ATP-dependent zinc metalloprotease FTSH, chloroplastic
TanjilG_16547	OIV93696.1	LG18	381092	386037	15862.7	plastidal glycolate/glycerate translocator 1, chloroplastic-like
TanjilG_07919	OIV96527.1	LG15	19099194	19105908	15829.8	plasma membrane ATPase 4-like
TanjilG_03650	OIW05261.1	LG09	3677314	3682944	15806.7	nuclear/nucleolar GTPase 2-like
TanjilG_23026	OIV92426.1	LG19	1688904	1691925	15768.1	mpv17-like protein isoform X1
TanjilG_14564	OIW09413.1	LG06	27891599	27893065	15741.4	elongation factor 1-alpha-like
TanjilG_25499	OIV94437.1	LG17	4038547	4041203	15680	inactive poly [ADP-ribose] polymerase RCD1-like
TanjilG_02250	OIV92487.1	LG19	801377	805570	15678	ruBisCO large subunit-binding protein subunit beta, chloroplastic-like
TanjilG_15165	OIW08204.1	LG07	4998951	5005934	15676.9	probable LRR receptor-like serine/threonine-protein kinase At1g53440 isoform X2
TanjilG_19137	OIW16421.1	LG02	24433774	24437364	15671.7	glucose-1-phosphate adenylyltransferase small subunit 2, chloroplastic
TanjilG_23177	OIW20797.1	Scaffold_45_124	12617	17139	15650.6	ketol-acid reductoisomerase, chloroplastic-like
TanjilG_31027	OIW03514.1	LG10	4541645	4543678	15627.7	thioredoxin H-type-like
TanjilG_28173	OIW09574.1	LG06	22684932	22698184	15607.3	phototropin-2-like isoform X1
TanjilG_04976	OIW02383.1	LG11	3485437	3489059	15588.7	cryptochrome-1-like isoform X1
TanjilG_31528	OIW18388.1	LG01	23410966	23411807	15568	stress-induced protein SAM22-like
TanjilG_19350	OIW03070.1	LG10	14821373	14825146	15558.7	probable E3 ubiquitin-protein ligase RZFP34
TanjilG_13964	OIW15037.1	LG03	22569747	22570705	15555.7	histone H3.3 isoform X1
TanjilG_04097	OIW06703.1	LG08	10642107	10645067	15550.4	outer plastidial membrane protein porin-like
TanjilG_03375	OIW08699.1	LG07	1023902	1028115	15549.7	protein TIC 62, chloroplastic
TanjilG_20491	OIW01591.1	LG11	24051287	24053726	15547.3	29 kDa ribonucleoprotein A, chloroplastic-like
TanjilG_09324	OIW13973.1	LG04	6172421	6173680	15546.6	basic 7S globulin-like
TanjilG_09336	OIW13985.1	LG04	6250404	6254329	15438.1	polyadenylate-binding protein RBP45-like
TanjilG_13415	OIW18663.1	LG01	22030464	22036327	15405.5	calmodulin-binding protein 60 B-like isoform X1
TanjilG_31535	OIW18395.1	LG01	23345460	23346274	15340.9	stress-induced protein SAM22-like
TanjilG_27023	OIV95919.1	LG16	1547589	1553422	15325.6	beta-D-xylosidase 1-like
TanjilG_04757	OIW12593.1	LG04	26524339	26526760	15323.6	50S ribosomal protein L21, chloroplastic-like
TanjilG_27370	OIW15519.1	LG03	6228929	6231151	15314.3	protein THYLAKOID FORMATION1, chloroplastic
TanjilG_15069	OIW06185.1	LG08	19220721	19221441	15286.9	repetitive proline-rich cell wall protein 1-like isoform X1
TanjilG_05693	OIV93990.1	LG17	19723083	19726512	15273.4	mediator of RNA polymerase II transcription subunit 37f-like
TanjilG_24131	OIW15022.1	LG03	22950610	22959362	15232.4	cellulose synthase A catalytic subunit 1 [UDP-forming]
TanjilG_02419	OIW17051.1	LG02	6513468	6518157	15189.9	V-type proton ATPase catalytic subunit A-like
TanjilG_25799	OIW11886.1	LG05	11816615	11819483	15163.6	protein CURVATURE THYLAKOID 1C, chloroplastic isoform X1
TanjilG_32181	OIW16511.1	LG02	21016546	21016878	15158.5	PREDICTED: uncharacterized protein LOC109338914 isoform X1
TanjilG_28708	OIV93551.1	LG18	2004021	2012413	15148.2	puromycin-sensitive aminopeptidase-like isoform X1
ENSRNA050030359		KV862212	488920	489316	15117.9
TanjilG_13434	OIW18682.1	LG01	22136860	22142262	15015.1	NADPH--cytochrome P450 reductase-like
TanjilG_32907	OIW15503.1	LG03	7942249	7965974	14993.8	6-phosphofructo-2-kinase/fructose-2,6-bisphosphatase isoform X1
TanjilG_32810	OIW10070.1	LG06	10221396	10227172	14926.9	phosphoglucomutase, cytoplasmic isoform X1
TanjilG_06478	OIW17793.1	LG01	34253537	34259205	14901	chaperone protein ClpC, chloroplastic-like
TanjilG_14459	OIW07513.1	LG07	18592866	18594045	14899	probable glutathione S-transferase
TanjilG_24644	OIW12711.1	LG04	25494526	25506166	14859.8	PREDICTED: uncharacterized protein LOC109346586
TanjilG_30811	OIV92170.1	LG19	5627304	5631885	14785.2	triosephosphate isomerase, chloroplastic
TanjilG_22816	OIW11009.1	LG06	1279775	1289893	14777.5	putative glucose-6-phosphate 1-epimerase
TanjilG_28305	OIW11214.1	LG05	25921148	25924386	14765.9	glutathione S-transferase L3
TanjilG_31966	OIW02217.1	LG11	6961452	6963377	14702.7	phosphatidylinositol 4-kinase gamma 5
TanjilG_02418	OIW17050.1	LG02	6486455	6490429	14645.3	V-type proton ATPase catalytic subunit A-like
TanjilG_13084	OIV96152.1	LG16	1021113	1022154	14621.8	stress-related protein-like
TanjilG_10950	OIW11748.1	LG05	17530121	17532381	14617.3	transcription factor bHLH130-like isoform X1
TanjilG_20412	OIW19287.1	LG01	5654498	5657544	14606.5	PDZ and TPR domain-containing protein
TanjilG_12583	OIV97826.1	LG14	14181800	14183883	14573.7	tubulin alpha chain
TanjilG_14425	OIW07479.1	LG07	18243650	18247855	14507.8	oxysterol-binding protein-related protein 3B-like
TanjilG_15659	OIW17076.1	LG02	5826129	5829468	14495.1	glutamyl-tRNA reductase 1, chloroplastic-like
TanjilG_00252	OIW18002.1	Scaffold_1_770	25643	27893	14491.7	bidirectional sugar transporter SWEET12-like
TanjilG_01499	OIV95705.1	LG16	7243694	7246705	14491.6	glutamate decarboxylase-like
TanjilG_04772	OIW12608.1	LG04	26399146	26400590	14455.3	elongation factor 1-alpha-like
TanjilG_09202	OIV96660.1	LG15	17060925	17065217	14396.2	probable L-ascorbate peroxidase 6, chloroplastic isoform X1
TanjilG_29926	OIW00359.1	LG12	13871112	13874717	14388.3	aldehyde dehydrogenase family 3 member H1-like isoform X3
TanjilG_22300	OIW03643.1	LG10	3026587	3027619	14348.6	PREDICTED: uncharacterized protein LOC109358746
TanjilG_09722	OIV96295.1	LG15	20642819	20645674	14285.4	ATP-dependent zinc metalloprotease FTSH, chloroplastic-like
TanjilG_24159	OIW04048.1	LG10	126341	128344	14281.6	fatty acid hydroperoxide lyase, chloroplastic
TanjilG_14316	OIW11776.1	LG05	17007848	17008348	14257.1	histidine-rich glycoprotein-like isoform X1
TanjilG_12460	OIV97703.1	LG14	15164571	15169336	14234.9	hypothetical protein TanjilG_12460
TanjilG_16928	OIV90968.1	LG20	3716956	3720248	14215.8	blue-light photoreceptor PHR2
TanjilG_28726	OIW16669.1	LG02	18048045	18053412	14200	protein CHUP1, chloroplastic
TanjilG_11319	OIW09181.1	LG06	30680067	30683121	14195	triosephosphate isomerase, cytosolic
TanjilG_03376	OIW08700.1	LG07	1017600	1020765	14152.5	4-hydroxy-3-methylbut-2-enyl diphosphate reductase, chloroplastic-like
TanjilG_16686	OIV98359.1	LG14	1430717	1434680	14148.7	protein STRICTOSIDINE SYNTHASE-LIKE 4-like
TanjilG_26739	OIW15366.1	LG03	13405656	13407839	14128.6	2-alkenal reductase (NADP(+)-dependent)-like isoform X1
TanjilG_08697	OIV96836.1	LG15	15427882	15435879	14054.3	soluble starch synthase 1, chloroplastic/amyloplastic-like isoform X1
TanjilG_26787	OIW11421.1	LG05	23704940	23708750	14045.6	eukaryotic translation initiation factor 3 subunit C-like
TanjilG_07187	OIW21658.1	Scaffold_157_94	20940	23286	14039.1	28 kDa ribonucleoprotein, chloroplastic-like
TanjilG_01433	OIV90237.1	LG20	19414185	19418042	14026.1	cystathionine gamma-synthase 1, chloroplastic
TanjilG_30207	OIW03931.1	LG10	819129	824401	14005.2	4-hydroxy-3-methylbut-2-en-1-yl diphosphate synthase (ferredoxin), chloroplastic-like
TanjilG_09755	OIV96328.1	LG15	20429893	20432888	13992.1	bifunctional nuclease 1
TanjilG_03408	OIW08732.1	LG07	797177	814718	13964.6	Mini-chromosome maintenance, DNA-dependent ATPase
TanjilG_13020	OIW03226.1	LG10	11685954	11694690	13964.5	4-alpha-glucanotransferase DPE2
TanjilG_16838	OIW19304.1	Scaffold_3_115	1883	7989	13941.3	ribonuclease TUDOR 1-like
TanjilG_17736	OIW16563.1	LG02	20489841	20492386	13939.9	beta carbonic anhydrase 5, chloroplastic-like isoform X1
TanjilG_21538	OIV95148.1	LG16	18180657	18185057	13929.8	PREDICTED: uncharacterized protein LOC109329939
TanjilG_22264	OIW13473.1	LG04	11242328	11246093	13926.5	aspartic proteinase-like
TanjilG_22696	OIV99116.1	LG13	4860275	4865335	13919.8	phosphoenolpyruvate carboxylase, housekeeping isozyme
TanjilG_03934	OIW01796.1	LG11	17980151	17980502	13911.3	Glu S.griseus protease inhibitor
TanjilG_21932	OIW10095.1	LG06	9924057	9927253	13907.6	alpha,alpha-trehalose-phosphate synthase [UDP-forming] 6-like
TanjilG_18545	OIW19735.1	LG01	1485392	1485739	13892.4	PREDICTED: uncharacterized protein LOC109345308
TanjilG_08792	OIW15200.1	LG03	16554884	16563035	13885.3	putative clathrin assembly protein At2g01600
TanjilG_30646	OIW14927.1	LG03	23870493	23873305	13859.5	branched-chain-amino-acid aminotransferase 2, chloroplastic-like isoform X1
TanjilG_01595	OIV90141.1	LG20	20595607	20599591	13859.3	elongation factor 1-alpha-like
TanjilG_05889	OIW08913.1	LG06	32608127	32609671	13848.7	microtubule-associated protein futsch
TanjilG_03825	OIW21458.1	Scaffold_126_8	25896	44882	13830.4	probable polyribonucleotide nucleotidyltransferase 1, chloroplastic
TanjilG_04853	OIV93621.1	LG18	1281819	1287446	13829.7	luminal-binding protein 5-like isoform X1
TanjilG_31109	OIW11341.1	LG05	24485520	24488117	13825.6	2-Cys peroxiredoxin BAS1, chloroplastic-like
TanjilG_15386	OIW20581.1	Scaffold_28_44	27356	30150	13791.4	30S ribosomal protein S5, chloroplastic-like
TanjilG_19016	OIW16300.1	LG02	23580064	23593799	13777.8	hypothetical protein TanjilG_19016
TanjilG_00043	OIW16086.1	Scaffold_1_17	12428	17893	13715.3	probable lactoylglutathione lyase, chloroplastic isoform X1
TanjilG_01551	OIV90097.1	LG20	21006763	21014124	13692.5	probable ADP-ribosylation factor GTPase-activating protein AGD14 isoform X1
TanjilG_32056	OIW09907.1	LG06	12187454	12188554	13665.5	glutaredoxin domain-containing cysteine-rich protein CG12206
TanjilG_32534	OIW04342.1	LG09	19113080	19115288	13663.8	fructose-bisphosphate aldolase, cytoplasmic isozyme
TanjilG_12646	OIV97889.1	LG14	13521582	13525223	13619.9	cryptochrome-1-like isoform X1
TanjilG_17768	OIW17932.1	LG01	32494444	32497818	13487.4	hypothetical protein TanjilG_17768
TanjilG_27489	OIW00238.1	LG12	14668289	14673925	13484.2	chaperone protein ClpC, chloroplastic-like
TanjilG_13593	OIW02956.1	LG10	16229129	16231008	13459.4	ACT domain-containing protein ACR6
TanjilG_23476	OIW05690.1	LG08	24467555	24468372	13447.9	glycine-rich RNA-binding protein GRP1A-like isoform X1
TanjilG_16350	OIW08769.1	LG07	57946	61641	13389.5	branchpoint-bridging protein-like
TanjilG_27946	OIW10195.1	LG06	7524355	7529142	13377.4	polyadenylate-binding protein 2-like
TanjilG_02091	OIV91473.1	LG20	182319	188356	13369.5	phosphoglucomutase, chloroplastic
TanjilG_15752	OIW14398.1	LG03	29603114	29605073	13353.6	6-hydroxynicotinate 3-monooxygenase
TanjilG_30812	OIV92171.1	LG19	5604285	5605762	13335.3	probable aquaporin TIP-type
TanjilG_22080	OIV94883.1	LG17	962990	967593	13318.7	ubiquitin domain-containing protein DSK2b-like isoform X2
TanjilG_05118	OIV96278.1	LG15	20863906	20865391	13311.2	glutamate-1-semialdehyde 2,1-aminomutase, chloroplastic
TanjilG_06479	OIW17794.1	LG01	34237401	34239149	13304	magnesium protoporphyrin IX methyltransferase, chloroplastic
TanjilG_14095	OIV97995.1	LG14	12094645	12096063	13293.4	thioredoxin M-type, chloroplastic-like
TanjilG_17297	OIV99487.1	LG13	1468386	1469242	13229.6	glycine-rich RNA-binding protein GRP2A-like
TanjilG_11433	OIW14088.1	LG04	4864397	4872160	13221.5	probable acyl-CoA dehydrogenase IBR3
TanjilG_09707	OIW00738.1	LG12	9509515	9511926	13206.6	probable xyloglucan endotransglucosylase/hydrolase protein 28
TanjilG_32818	OIW10078.1	LG06	10148274	10151946	13200.3	protein TIFY 6B-like isoform X1
TanjilG_19930	OIV96771.1	LG15	16604872	16606022	13198.1	NAD(P)H-quinone oxidoreductase subunit M, chloroplastic
TanjilG_30285	OIW04009.1	LG10	310089	310427	13184.3	ultraviolet-B-repressible protein
TanjilG_04056	OIW06662.1	LG08	10295749	10298410	13169.6	monodehydroascorbate reductase 4, peroxisomal-like
TanjilG_18664	OIV90480.1	LG20	11463574	11472663	13129	two-component response regulator-like APRR7 isoform X1
TanjilG_07485	OIV95329.1	LG16	16671088	16675573	13126.7	cathepsin B-like
TanjilG_09517	OIW20357.1	Scaffold_19_3	6678	26672	13119.1	ABC transporter C family member 2-like isoform X1
TanjilG_32049	OIW09900.1	LG06	12075259	12078742	13079.3	mediator of RNA polymerase II transcription subunit 37f
TanjilG_06956	OIW19501.1	LG01	2162125	2165089	13062.9	NADP-dependent glyceraldehyde-3-phosphate dehydrogenase-like
TanjilG_03783	OIV93820.1	LG17	20645272	20651861	13002.4	hypothetical protein TanjilG_03783
TanjilG_08250	OIW20290.1	Scaffold_17_20	47685	49836	12999.7	30S ribosomal protein S9, chloroplastic
TanjilG_06831	OIV95855.1	LG16	4000120	4005930	12995.9	stem-specific protein TSJT1
TanjilG_26090	OIV99752.1	LG12	16702101	16703761	12992	30S ribosomal protein S16-1, chloroplastic-like isoform X1
TanjilG_22548	OIW17436.1	LG02	1862090	1864008	12989.7	50S ribosomal protein L27, chloroplastic-like
TanjilG_32973	OIW14631.1	LG03	26223137	26229069	12947.9	plasma membrane ATPase 4-like
TanjilG_05318	OIW13428.1	LG04	11321965	11325477	12941.8	cytochrome P450 82A3-like isoform X1
TanjilG_23470	OIW05684.1	LG08	24501741	24508366	12923.7	hypothetical protein TanjilG_23470
TanjilG_27334	OIW12037.1	LG05	9670288	9673275	12892	cysteine proteinase 15A-like
TanjilG_21809	OIW20744.1	Scaffold_41_243	8071	11187	12876.9	thioredoxin F-type, chloroplastic-like
TanjilG_07297	OIW11816.1	LG05	14766918	14767544	12872.7	auxin-binding protein ABP19a-like
TanjilG_27033	OIV95929.1	LG16	1654404	1654700	12870.8	N66 matrix protein-like
TanjilG_33017	OIW14675.1	LG03	25835717	25840147	12865.2	30S ribosomal protein S1
TanjilG_05038	OIW02445.1	LG11	4104767	4108954	12859.1	chlorophyllide a oxygenase, chloroplastic-like
TanjilG_12374	OIV97617.1	LG14	15733270	15741594	12835.7	Phosphatidylinositol/phosphatidylcholine transfer protein SFH8
TanjilG_25265	OIW18822.1	LG01	20066509	20067697	12819.3	50S ribosomal protein L4, chloroplastic isoform X1
TanjilG_26855	OIW11489.1	LG05	23016009	23016671	12811.4	probable calcium-binding protein CML36
TanjilG_15443	OIW12994.1	LG04	22628992	22629390	12795.9	calvin cycle protein CP12-2, chloroplastic-like
TanjilG_15368	OIW09662.1	LG06	21527642	21535880	12779.9	alpha-amylase 3, chloroplastic isoform X1
TanjilG_06579	OIW08166.1	LG07	5593179	5625603	12771.3	probable LRR receptor-like serine/threonine-protein kinase At1g56130
TanjilG_01050	OIW13482.1	LG04	10865813	10868273	12752.4	bifunctional epoxide hydrolase 2-like
TanjilG_02689	OIW07055.1	LG08	5920234	5925929	12731.2	DEAD-box ATP-dependent RNA helicase 3, chloroplastic-like
TanjilG_30244	OIW03968.1	LG10	552338	554713	12708.9	outer envelope pore protein 16, chloroplastic
TanjilG_16995	OIV91035.1	LG20	4314654	4323414	12700.5	protein translocase subunit SecA, chloroplastic
TanjilG_20977	OIW03049.1	LG10	15244594	15255174	12670.8	PREDICTED: uncharacterized protein LOC109358514 isoform X1
TanjilG_06393	OIW19084.1	LG01	13807304	13807864	12653.7	dirigent protein 19-like
TanjilG_17071	OIV99261.1	LG13	3254316	3256158	12648.5	apoptosis-inducing factor homolog A-like
TanjilG_08983	OIV91571.1	LG19	17660597	17662037	12635.6	chlorophyll a-b binding protein CP24 10A, chloroplastic-like
TanjilG_15340	OIW09858.1	LG06	13340853	13344213	12633.1	bifunctional UDP-glucose 4-epimerase and UDP-xylose 4-epimerase 1
ENSRNA049994862		LG16	3274808	3276615	12602.2
TanjilG_23384	OIW05598.1	LG08	25097379	25098914	12586.2	glucan endo-1,3-beta-glucosidase-like
TanjilG_18673	OIW09758.1	LG06	15833971	15838630	12532.9	sugar transporter ERD6-like 6 isoform X1
TanjilG_02383	OIW02159.1	LG11	7822703	7824381	12510.3	mitotic checkpoint protein BUB3.3-like
TanjilG_16655	OIV98328.1	LG14	1082825	1087073	12505.5	pyruvate dehydrogenase (acetyl-transferring) kinase, mitochondrial-like
TanjilG_23449	OIW05663.1	LG08	24639612	24641807	12486.8	arginine decarboxylase-like
TanjilG_31323	OIW18203.1	LG01	27127284	27136630	12451.9	hypothetical protein TanjilG_31323
TanjilG_32279	OIV99020.1	LG13	4968860	4971198	12448.5	50S ribosomal protein L13, chloroplastic
TanjilG_09525	OIW20365.1	Scaffold_19_42	14754	16820	12442.6	probable mediator of RNA polymerase II transcription subunit 26c
TanjilG_03056	OIW08380.1	LG07	3484021	3485740	12434.2	bifunctional epoxide hydrolase 2-like
TanjilG_20131	OIW08030.1	LG07	9145161	9149070	12430	oxalate--CoA ligase-like
TanjilG_10178	OIW07343.1	LG08	1097327	1100954	12414.5	plasminogen activator inhibitor 1 RNA-binding protein-like
TanjilG_14704	OIW03479.1	LG10	4969138	4972989	12394.5	probable protein phosphatase 2C 55
TanjilG_29684	OIW02908.1	LG11	262824	269967	12393.4	ABC transporter C family member 3-like isoform X1
TanjilG_29737	OIW03702.1	LG10	2464275	2468063	12378.6	2-oxoglutarate-Fe(II) type oxidoreductase-like
TanjilG_15246	OIW01921.1	LG11	14151008	14151376	12360.4	Cytochrome b6-f complex subunit 7
TanjilG_01038	OIV92904.1	LG18	15325738	15327711	12343	calcium uniporter protein 2, mitochondrial-like
TanjilG_28590	OIW12182.1	LG05	4535300	4576714	12320.8	LETM1 and EF-hand domain-containing protein anon-60Da
TanjilG_25119	OIW14333.1	LG04	299332	305825	12283.5	primary amine oxidase-like isoform X2
TanjilG_20713	OIV93051.1	LG18	12427185	12427983	12262.7	PREDICTED: uncharacterized protein LOC109332173
TanjilG_28585	OIW12177.1	LG05	4360655	4375383	12256.7	PREDICTED: uncharacterized protein LOC109347538
TanjilG_08504	OIW02357.1	LG11	4920809	4923985	12244.3	pyruvate dehydrogenase E1 component subunit alpha-3, chloroplastic
TanjilG_07961	OIW13619.1	LG04	9716567	9718089	12216.9	actin-7
TanjilG_32055	OIW09906.1	LG06	12171141	12173444	12156.9	B2 protein-like
TanjilG_33046	OIW14704.1	LG03	25577911	25578694	12150.3	50S ribosomal protein L3, chloroplastic
TanjilG_05285	OIV95737.1	LG16	5357518	5360321	12113	transcription factor GTE12-like isoform X1
TanjilG_09201	OIV96659.1	LG15	17051068	17054526	12103	protein disulfide-isomerase-like
TanjilG_19089	OIW16373.1	LG02	24103761	24108061	12073.1	trigger factor-like protein TIG, Chloroplastic
TanjilG_04385	OIW15850.1	LG03	1122944	1126635	12072.4	coatomer subunit beta'-3-like isoform X1
TanjilG_27786	OIW10840.1	LG06	2615236	2625011	12065.5	PREDICTED: uncharacterized protein LOC109348895 isoform X1
TanjilG_05768	OIW00418.1	LG12	13184929	13188339	12060.5	acyl-coenzyme A oxidase 2, peroxisomal-like
TanjilG_29233	OIW21100.1	Scaffold_71_8	7557	9533	12039	zinc finger protein CONSTANS-LIKE 16-like isoform X1
TanjilG_19064	OIW16348.1	LG02	23941794	23942890	12007.5	peptide methionine sulfoxide reductase A3-like
TanjilG_21200	OIV98865.1	LG13	10106157	10122255	11999.7	7-hydroxymethyl chlorophyll a reductase, chloroplastic
TanjilG_10659	OIV89653.1	KV862264	42605	62165	11998.4	pumilio homolog 4-like isoform X2
TanjilG_24580	OIW12647.1	LG04	25997249	26000160	11994.7	2-methyl-6-phytyl-1,4-hydroquinone methyltransferase, chloroplastic-like
TanjilG_20588	OIV92926.1	LG18	13742669	13744348	11969	PREDICTED: uncharacterized protein LOC109332292
TanjilG_18976	OIW16261.1	LG02	23247860	23249725	11953.9	ETHYLENE INSENSITIVE 3-like 1 protein
TanjilG_02707	OIW07073.1	LG08	5746306	5747484	11944.3	S-adenosylmethionine synthase 1
TanjilG_23569	OIW05783.1	LG08	23798392	23800888	11935	L-ascorbate peroxidase, cytosolic
TanjilG_13038	OIV96106.1	LG16	722880	726072	11900.9	soluble inorganic pyrophosphatase 6, chloroplastic-like
TanjilG_25684	OIW13585.1	LG04	9958573	9971937	11848.8	protein TSS-like isoform X1
TanjilG_19617	OIW11361.1	LG05	24256225	24261202	11848.4	signal recognition particle 54 kDa protein, chloroplastic-like
TanjilG_11161	OIW17597.1	LG01	36434401	36437509	11817.3	dnaJ protein homolog 2-like isoform X2
TanjilG_00593	OIV91925.1	LG19	12821856	12823811	11809.7	autophagy-related protein 8C isoform X2
TanjilG_20375	OIW19250.1	LG01	6388007	6393531	11802.4	Putative complex I intermediate-associated protein 30
TanjilG_30891	OIV92183.1	LG19	5358123	5362441	11798.2	hypothetical protein TanjilG_30891
TanjilG_30864	OIW09545.1	LG06	23382670	23386732	11783.4	non-specific phospholipase C1
TanjilG_13882	OIW04500.1	LG09	17980760	17984775	11776.4	chlorophyllide a oxygenase, chloroplastic-like
TanjilG_07574	OIV92583.1	LG18	16486054	16487601	11774.8	thiamine thiazole synthase, chloroplastic-like
TanjilG_25582	OIV94520.1	LG17	5085923	5088705	11770.3	probable alpha,alpha-trehalose-phosphate synthase [UDP-forming] 9 isoform X1
TanjilG_19963	OIW07862.1	LG07	6858945	6865838	11763.4	DEAD-box ATP-dependent RNA helicase 7-like
TanjilG_18290	OIW21970.1	Scaffold_318_21	4498	9936	11753.3	cysteine synthase, chloroplastic/chromoplastic-like
TanjilG_00758	OIW04198.1	LG09	21219145	21224272	11747	probable polyamine oxidase 2
TanjilG_01031	OIV92897.1	LG18	15269794	15270297	11744.2	PREDICTED: uncharacterized protein LOC109333077
TanjilG_11242	OIW02348.1	LG11	5831033	5831944	11737.4	PREDICTED: uncharacterized protein LOC109361212
TanjilG_19751	OIW20686.1	Scaffold_35_322	5429	7801	11730	GDP-L-galactose phosphorylase 1-like
TanjilG_09798	OIV96371.1	LG15	20177168	20178992	11718.8	3-oxo-Delta(4,5)-steroid 5-beta-reductase-like isoform X1
TanjilG_30595	OIW14876.1	LG03	24329991	24331791	11709.8	photosystem I chlorophyll a/b-binding protein 5, chloroplastic
TanjilG_03762	OIV93799.1	LG17	20467051	20473167	11696.5	CTP synthase-like
TanjilG_32753	OIW10013.1	LG06	10839780	10842677	11683.9	pentatricopeptide repeat-containing protein At5g21222-like isoform X1
TanjilG_07452	OIV95296.1	LG16	17042746	17044492	11659.3	diacylglycerol O-acyltransferase 3, cytosolic
TanjilG_21948	OIW10111.1	LG06	9745433	9748548	11641.5	protein PLASTID MOVEMENT IMPAIRED 1 isoform X1
TanjilG_22078	OIV94881.1	LG17	978032	982581	11597.8	ubiquitin domain-containing protein DSK2b-like isoform X2
TanjilG_29815	OIW06059.1	LG08	20251075	20253597	11582.2	protein transport protein Sec61 subunit alpha-like
TanjilG_17279	OIV99469.1	LG13	1603733	1606821	11567.5	4-hydroxy-3-methylbut-2-enyl diphosphate reductase, chloroplastic-like
TanjilG_03431	OIW08755.1	LG07	648707	658556	11567.3	hypothetical protein TanjilG_03431
TanjilG_28476	OIV96619.1	LG15	18464566	18470285	11537.7	phosphoenolpyruvate carboxykinase [ATP] 1-like
TanjilG_18255	OIV96795.1	LG15	16090864	16093318	11535.4	Ubiquitin-conjugating enzyme E2 10
TanjilG_27925	OIW10174.1	LG06	7330535	7334734	11497.1	polyadenylate-binding protein RBP47-like
TanjilG_29588	OIW02812.1	LG11	925744	930240	11480.6	protein SMG7-like isoform X1
TanjilG_11887	OIW20484.1	Scaffold_22_165	8135	12267	11457.1	bifunctional L-3-cyanoalanine synthase/cysteine synthase 1, mitochondrial
TanjilG_31326	OIW18206.1	LG01	27324934	27327901	11440.1	hypothetical protein TanjilG_31326
TanjilG_14231	OIW01048.1	LG12	341347	343778	11437.2	UV-B-induced protein At3g17800, chloroplastic-like isoform X3
TanjilG_11934	OIW07300.1	LG08	1744218	1746686	11411.3	hypothetical protein TanjilG_11934
TanjilG_16305	OIW09078.1	LG06	31357729	31360929	11406	ADP,ATP carrier protein 1, chloroplastic-like
TanjilG_00226	OIW17754.1	Scaffold_1_703	30900	35579	11402.7	probable leucine-rich repeat receptor-like protein kinase IMK3
TanjilG_23205	OIV91944.1	LG19	12155077	12157992	11401.2	inactive beta-amylase 9-like
TanjilG_12399	OIV97642.1	LG14	15598173	15600196	11385.1	29 kDa ribonucleoprotein, chloroplastic-like
TanjilG_10406	OIW01245.1	LG11	34189527	34189694	11365.3	metallothionein-like protein 2
TanjilG_00936	OIV92802.1	LG18	14550044	14603156	11355	hypothetical protein TanjilG_00936
TanjilG_08968	OIV91556.1	LG19	17750475	17752230	11348.5	actin-7
TanjilG_02833	OIW13313.1	LG04	14333087	14334270	11338.4	PREDICTED: pro-hevein
TanjilG_22373	OIW17261.1	LG02	432706	432993	11321.8	Putative non-specific lipid-transfer protein AKCS9
TanjilG_04919	OIV97115.1	LG15	7881383	7884514	11289.7	glycerol kinase-like
TanjilG_09333	OIW13982.1	LG04	6225674	6239935	11274.4	hypothetical protein TanjilG_09333
TanjilG_17627	OIW13067.1	LG04	22040137	22042035	11249.1	Pyrrolidone-carboxylate peptidase
TanjilG_21726	OIV98016.1	LG14	11144723	11157023	11236	glutamate synthase [NADH], amyloplastic isoform X1
TanjilG_16572	OIV93721.1	LG18	214578	228671	11221.1	alpha-glucan water dikinase, chloroplastic-like isoform X1
TanjilG_27644	OIW05514.1	LG09	116086	117897	11176.5	14-3-3-like protein A
TanjilG_23142	OIW20776.1	Scaffold_45_30	31284	33974	11174.1	hypothetical protein TanjilG_23142
TanjilG_23161	OIW20781.1	Scaffold_45_34	10825	12734	11145.4	chlorophyll a-b binding protein, chloroplastic-like
TanjilG_07335	OIV98900.1	LG13	7644772	7647108	11118.4	50S ribosomal protein L6, chloroplastic-like
TanjilG_14733	OIV90335.1	LG20	16799296	16801610	11113.1	PREDICTED: uncharacterized protein LOC109337237
TanjilG_12207	OIW11688.1	LG05	19553404	19556680	11108.2	phosphoglycerate kinase, cytosolic
TanjilG_05917	OIW08941.1	LG06	32381299	32384762	11107.7	dicarboxylate transporter 1, chloroplastic-like
TanjilG_02277	OIV92514.1	LG19	568506	573572	11107	probable serine/threonine-protein kinase DDB_G0282963 isoform X1
TanjilG_25221	OIW01113.1	LG11	35742828	35751983	11104.7	shaggy-related protein kinase theta-like isoform X1
TanjilG_31130	OIV92211.1	LG19	4593871	4599019	11084.4	signal recognition particle 54 kDa protein, chloroplastic-like
TanjilG_26464	OIV91495.1	LG20	58840	60356	11076.3	hypothetical protein TanjilG_26464
TanjilG_15648	OIW17065.1	LG02	6229965	6244420	11064.2	ATP-dependent zinc metalloprotease FTSH 11, chloroplastic/mitochondrial
TanjilG_17518	OIV99708.1	LG13	8219	12254	11063.6	splicing factor U2af large subunit B-like isoform X1
TanjilG_10284	OIW18420.1	Scaffold_2_173	24578	26498	11062.9	(R,S)-reticuline 7-O-methyltransferase-like
TanjilG_28927	OIV97176.1	LG15	5935114	5986019	11061.5	callose synthase 10
TanjilG_15792	OIV97091.1	LG15	9353451	9374497	11059.3	photosynthetic NDH subunit of subcomplex B 4, chloroplastic isoform X1
TanjilG_09935	OIW03288.1	LG10	10005969	10009755	11043.4	5-methyltetrahydropteroyltriglutamate--homocysteine methyltransferase 1 isoform X2
TanjilG_33029	OIW14687.1	LG03	25732000	25738669	11015	calcium sensing receptor, chloroplastic
TanjilG_06530	OIV99225.1	LG13	3612989	3616410	11010.7	protein THYLAKOID FORMATION1, chloroplastic-like
TanjilG_31003	OIW03583.1	LG10	3684055	3690135	10994.2	protein argonaute 1-like
TanjilG_10153	OIW07180.1	LG08	4497624	4507159	10990.4	probable UDP-N-acetylglucosamine--peptide N-acetylglucosaminyltransferase SEC
TanjilG_04708	OIW12544.1	LG04	26898242	26904267	10954.7	ABC transporter C family member 10-like isoform X1
TanjilG_14897	OIV96220.1	LG16	202865	204608	10944	actin-7
TanjilG_25376	OIW18933.1	LG01	18952684	18966831	10913.6	E3 ubiquitin-protein ligase UPL1-like isoform X2
TanjilG_15704	OIW01840.1	LG11	17006159	17012575	10902.5	pentatricopeptide repeat-containing protein At3g29230-like
TanjilG_08076	OIW15279.1	LG03	14928669	14933777	10855	protein phosphatase 2C 57
TanjilG_12443	OIV97686.1	LG14	15283763	15289726	10852.4	glycine dehydrogenase (decarboxylating), mitochondrial isoform X1
TanjilG_13564	OIW20498.1	Scaffold_24_4	41566	46462	10848.6	galactokinase-like isoform X1
TanjilG_11543	OIW21808.1	Scaffold_215_7	7636	9674	10832.5	probable peroxygenase 5
TanjilG_01532	OIV90078.1	LG20	21309526	21309807	10823.7	---NA---
TanjilG_14804	OIW00578.1	LG12	11095684	11098271	10815.1	chaperone protein dnaJ 20, chloroplastic-like
TanjilG_28989	OIW17639.1	LG01	35616429	35619949	10812.6	FRIGIDA-like protein 3
TanjilG_07843	OIW21683.1	Scaffold_166_13	15792	18407	10810.7	Protein TIC 55, chloroplastic
TanjilG_03472	OIW19338.1	LG01	3692090	3693348	10786.8	peroxiredoxin Q, chloroplastic-like
TanjilG_08308	OIV90271.1	LG20	18047695	18049756	10786	hypersensitive-induced response protein 2
TanjilG_09471	OIW19451.1	LG01	2561804	2564516	10782.4	probable alpha,alpha-trehalose-phosphate synthase [UDP-forming] 11
TanjilG_10696	OIV90396.1	LG20	14565461	14571158	10780.1	PREDICTED: uncharacterized protein LOC109336602
TanjilG_18838	OIW16123.1	LG02	21974133	21978130	10777.3	isocitrate dehydrogenase [NADP]-like
TanjilG_25954	OIV98089.1	LG14	9838600	9846079	10761.8	cation/H(+) antiporter 15-like
TanjilG_27170	OIV96066.1	LG16	2856549	2858465	10740.4	cytochrome b561 and DOMON domain-containing protein At4g17280-like
TanjilG_25539	OIV94477.1	LG17	4597180	4601232	10725.6	probable 1-deoxy-D-xylulose-5-phosphate synthase 2, chloroplastic
TanjilG_19844	OIW00903.1	LG12	2626054	2626416	10702.7	non-specific lipid-transfer protein 1-like
TanjilG_09405	OIW09732.1	LG06	18309272	18311872	10696	lysosomal amino acid transporter 1 homolog isoform X2
TanjilG_26771	OIV96994.1	LG15	12301855	12303915	10679.2	probable mediator of RNA polymerase II transcription subunit 26c
TanjilG_32664	OIW21350.1	Scaffold_95_64	1888	6412	10679.2	DEAD-box ATP-dependent RNA helicase 7-like
TanjilG_18503	OIW19693.1	LG01	1170978	1178167	10657.4	Calcium sensing receptor, chloroplastic
TanjilG_32873	OIW15469.1	LG03	6680638	6682808	10646.9	PREDICTED: uncharacterized protein LOC109343281
TanjilG_01871	OIW16632.1	LG02	19286992	19292788	10643.2	NAD kinase 2, chloroplastic-like isoform X1
TanjilG_11013	OIV97489.1	LG15	236659	239366	10572.4	protein HHL1, chloroplastic
TanjilG_17615	OIW13055.1	LG04	21885473	21893087	10570.7	calreticulin-like isoform X1
TanjilG_15863	OIW12943.1	LG04	23283791	23289595	10564.7	hypothetical protein TanjilG_15863
TanjilG_09186	OIW13152.1	LG04	19629127	19630467	10562.9	probable glutathione S-transferase
TanjilG_08370	OIW07255.1	LG08	2755198	2758977	10554.7	malate dehydrogenase
TanjilG_31964	OIW02215.1	LG11	6909451	6916144	10553	heat shock protein 90-5, chloroplastic-like
TanjilG_32185	OIW16514.1	LG02	20986533	20986832	10547.8	PREDICTED: uncharacterized protein LOC109338891
TanjilG_26145	OIV99807.1	LG12	17152010	17157639	10526.4	calmodulin-binding protein 60 B-like isoform X1
TanjilG_20484	OIW11335.1	LG05	24554354	24559243	10503.1	monodehydroascorbate reductase, seedling isozyme-like
TanjilG_32249	OIW09811.1	LG06	14575864	14577134	10491.8	PREDICTED: uncharacterized protein LOC109350019
TanjilG_23411	OIW05625.1	LG08	24901741	24906739	10445.2	nucleolin 1-like
TanjilG_15823	OIW12903.1	LG04	23832030	23832956	10444.6	sarcoplasmic reticulum histidine-rich calcium-binding protein-like isoform X1
TanjilG_19594	OIW00789.1	LG12	6705371	6707280	10432.8	PREDICTED: uncharacterized protein LOC109362543
TanjilG_07100	OIV97348.1	LG15	1991761	1997383	10427.2	pollen receptor-like kinase 3 isoform X1
TanjilG_30052	OIW03776.1	LG10	1889128	1891922	10410.1	beta-fructofuranosidase, cell wall isozyme-like
TanjilG_16253	OIW01004.1	LG12	1338382	1340422	10402.3	oxygen-evolving enhancer protein 3-2, chloroplastic-like
TanjilG_29138	OIW00148.1	LG12	15956088	15959725	10397.7	protein high chlorophyll fluorescent 107
TanjilG_01116	OIV99141.1	LG13	4326219	4328922	10366.8	PREDICTED: uncharacterized protein LOC109325351
TanjilG_02625	OIW05152.1	LG09	6099305	6102051	10361.7	phenylalanine ammonia-lyase 1
TanjilG_23428	OIW05642.1	LG08	24766255	24769944	10343.6	translocase of chloroplast 120, chloroplastic-like isoform X1
TanjilG_25007	OIW17013.1	LG02	7863675	7868066	10342	PREDICTED: uncharacterized protein LOC109334992 isoform X1
TanjilG_09346	OIW13995.1	LG04	6339963	6349987	10335.9	starch synthase 3, chloroplastic/amyloplastic-like isoform X1
TanjilG_04800	OIV93568.1	LG18	733059	734176	10321.2	SKP1-like protein 1A
TanjilG_00916	OIV92782.1	LG18	14408212	14411469	10293.8	60S ribosomal protein L15-1-like isoform X1
TanjilG_17116	OIV99306.1	LG13	2789823	2792055	10286.3	E3 ubiquitin-protein ligase MIEL1-like isoform X1
TanjilG_26356	OIW00019.1	LG12	18583314	18585368	10267.2	translationally-controlled tumor protein homolog
TanjilG_04400	OIW15865.1	LG03	1205989	1206435	10247.7	30S ribosomal protein S17, chloroplastic
TanjilG_16301	OIW09074.1	LG06	31314251	31315052	10235.7	PREDICTED: uncharacterized protein LOC109351178
TanjilG_14581	OIW09430.1	LG06	28240396	28242059	10223.2	30S ribosomal protein S21, chloroplastic-like
TanjilG_24617	OIW12684.1	LG04	25704482	25707417	10213.3	BTB/POZ and MATH domain-containing protein 2-like
TanjilG_28071	OIW10320.1	LG06	8760515	8771786	10213.1	lon protease homolog 2, peroxisomal-like isoform X3
TanjilG_19363	OIV89547.1	KV862278	37119	43516	10209.3	acid beta-fructofuranosidase-like
TanjilG_24670	OIW12737.1	LG04	25278059	25282932	10199.2	V-type proton ATPase subunit B 2
TanjilG_17498	OIV99688.1	LG13	159791	163905	10186.8	beta-fructofuranosidase, soluble isoenzyme I-like isoform X1
TanjilG_24618	OIW12685.1	LG04	25698713	25701648	10175.6	BTB/POZ and MATH domain-containing protein 2-like
TanjilG_01457	OIV95663.1	LG16	6520568	6521873	10167.2	probable glutathione S-transferase parA
TanjilG_08223	OIW15647.1	LG03	4708093	4712607	10163	polyadenylate-binding protein 8-like
TanjilG_11999	OIW03402.1	LG10	6150858	6156966	10162.9	far upstream element-binding protein 2-like
TanjilG_21976	OIW10139.1	LG06	9489002	9492219	10153.9	PREDICTED: uncharacterized protein LOC109349670
TanjilG_21150	OIW15174.1	LG03	19835287	19843279	10147.1	nudix hydrolase 19, chloroplastic-like
TanjilG_03256	OIW08580.1	LG07	1839720	1845356	10144.3	isovaleryl-CoA dehydrogenase, mitochondrial-like
TanjilG_07782	OIW04647.1	LG09	15417567	15422639	10132.9	protein decapping 5-like
TanjilG_13558	OIW20492.1	Scaffold_24_3	3221	86309	10125	hypothetical protein TanjilG_13558
TanjilG_25494	OIV94432.1	LG17	3981660	3984982	10117.3	protein IWS1 homolog 1-like
TanjilG_26279	OIV99941.1	LG12	18077171	18082691	10096.8	sodium/pyruvate cotransporter BASS2, chloroplastic-like
TanjilG_19543	OIW06894.1	LG08	7593209	7595336	10092.6	tubulin alpha chain
TanjilG_17689	OIW06315.1	LG08	15425107	15428943	10082.6	putative phosphopyruvate hydratase
TanjilG_27831	OIW10885.1	LG06	2285451	2288792	10068.8	PREDICTED: uncharacterized protein LOC109348846
TanjilG_31065	OIW01883.1	LG11	15069201	15086796	10068.3	hypothetical protein TanjilG_31065
TanjilG_19690	OIV99194.1	LG13	3959555	3961560	10058.6	dnaJ protein homolog ANJ1-like
TanjilG_19521	OIW06872.1	LG08	7430948	7433387	10057.9	PREDICTED: uncharacterized protein LOC109354429 isoform X1
TanjilG_30847	OIW19933.1	Scaffold_8_95	16786	21444	10048.5	auxin response factor 2-like isoform X2
TanjilG_26547	OIV91694.1	LG19	16279148	16279708	10047.9	50S ribosomal protein L34, chloroplastic
TanjilG_17919	OIW13740.1	LG04	8677134	8678135	10044.1	glucan endo-1,3-beta-glucosidase, basic isoform-like
TanjilG_18891	OIW16176.1	LG02	22527909	22532846	10019.2	hypothetical protein TanjilG_18891
TanjilG_25633	OIV94571.1	LG17	5683095	5698187	10011.1	K(+) efflux antiporter 3, chloroplastic isoform X1
TanjilG_02936	OIV93399.1	LG18	6543799	6545877	10001.1	PREDICTED: profilin-1-like
TanjilG_31534	OIW18394.1	LG01	23350426	23351157	9995.65	stress-induced protein SAM22-like
TanjilG_00381	OIW10443.1	LG06	5806848	5807729	9979.15	protein EXORDIUM-like 2
TanjilG_18835	OIW16120.1	LG02	21937526	21941060	9974.94	phytoene synthase 2, chloroplastic-like
TanjilG_15552	OIV90819.1	LG20	5488997	5490401	9971.11	40S ribosomal protein S24-1-like
TanjilG_25950	OIV98085.1	LG14	9897306	9899508	9959.75	NAD(P)H-quinone oxidoreductase subunit O, chloroplastic
TanjilG_09325	OIW13974.1	LG04	6179061	6183768	9953.07	stem-specific protein TSJT1-like
TanjilG_25940	OIW20945.1	Scaffold_55_17	13048	15954	9948.67	mitochondrial uncoupling protein 1-like
TanjilG_28732	OIW16675.1	LG02	18212375	18217509	9947.15	serine/threonine-protein kinase STN7, chloroplastic
TanjilG_22422	OIW17310.1	LG02	851336	852799	9944.89	6-phosphogluconate dehydrogenase, decarboxylating 3-like
TanjilG_16931	OIV90971.1	LG20	3750826	3751738	9938.64	indole-3-acetic acid-induced protein ARG2-like
TanjilG_04229	OIW15694.1	LG03	75713	79854	9906.24	glutathione S-transferase zeta class-like isoform X1
TanjilG_16010	OIW10638.1	LG06	4543493	4551067	9885.81	probable cytosolic oligopeptidase A
TanjilG_22941	OIW11134.1	LG06	385893	388527	9885.29	hypothetical protein TanjilG_22941
TanjilG_00041	OIW16084.1	Scaffold_1_6	29772	33890	9883.28	sugar transport protein 14-like
TanjilG_02589	OIW05116.1	LG09	5683881	5693643	9864.54	protein ROS1 isoform X1
TanjilG_03106	OIW08430.1	LG07	3004291	3012468	9861.75	aconitate hydratase, cytoplasmic-like isoform X1
TanjilG_21570	OIV95180.1	LG16	18457338	18460716	9860.77	protein CURVATURE THYLAKOID 1B, chloroplastic-like
TanjilG_31533	OIW18393.1	LG01	23370381	23371112	9841.19	stress-induced protein SAM22-like
TanjilG_13660	OIW03023.1	LG10	15563289	15587583	9828.89	hypothetical protein TanjilG_13660
TanjilG_08153	OIW13120.1	LG04	20393947	20399409	9815.97	PREDICTED: cycloartenol-C-24-methyltransferase
TanjilG_28097	OIW10346.1	LG06	9023225	9024100	9814.46	ethylene-responsive transcription factor 5-like
TanjilG_10243	OIV89961.1	KV862200	421	6274	9809.4	heparan-alpha-glucosaminide N-acetyltransferase-like
TanjilG_11558	OIV97041.1	LG15	11133279	11143419	9801.26	ribonuclease TUDOR 2-like isoform X1
TanjilG_01611	OIV90157.1	LG20	20404606	20407736	9798.48	RHOMBOID-like protein 9, chloroplastic isoform X2
TanjilG_13122	OIV93295.1	LG18	9020213	9026924	9787.81	probable E3 ubiquitin ligase SUD1
TanjilG_22138	OIV94941.1	LG17	529544	538522	9787.27	magnesium-chelatase subunit ChlD, chloroplastic isoform X2
TanjilG_22988	OIW11181.1	LG06	81775	107076	9778.22	serine/threonine-protein kinase TOR-like isoform X2
TanjilG_26469	OIV91500.1	LG20	41477	44421	9777.93	cysteine synthase-like
TanjilG_25746	OIW13267.1	LG04	16299936	16314312	9775.48	peroxisome biogenesis protein 5-like
TanjilG_13211	OIW18459.1	LG01	20422343	20443665	9773.99	chromatin structure-remodeling complex protein SYD-like
TanjilG_00982	OIV92848.1	LG18	14914775	14917220	9768.32	LOB domain-containing protein 38-like
TanjilG_12661	OIV97904.1	LG14	13344867	13357159	9757.41	acetyl-CoA carboxylase 1-like
TanjilG_29085	OIW17735.1	LG01	34839971	34842353	9755.92	Protein apaG
TanjilG_04065	OIW06671.1	LG08	10349399	10353650	9754.85	peptidyl-prolyl cis-trans isomerase CYP38, chloroplastic-like isoform X1
TanjilG_10871	OIV95051.1	LG16	20471136	20484504	9751.84	protein TSS-like
TanjilG_03772	OIV93809.1	LG17	20569433	20572882	9734.21	pectin acetylesterase 8-like isoform X2
TanjilG_22213	OIV95016.1	LG17	49425	50819	9732.91	thiamine thiazole synthase, chloroplastic-like
TanjilG_08554	OIW18084.1	LG01	29127429	29133904	9702.37	protein RETICULATA-RELATED 1, chloroplastic-like
TanjilG_19507	OIW14459.1	LG03	28772077	28774337	9697.89	B2 protein
TanjilG_18454	OIW19644.1	LG01	818141	819186	9695.08	eukaryotic translation initiation factor 5A-4-like
TanjilG_23422	OIW05636.1	LG08	24810706	24812634	9692.5	60S ribosomal protein L7a-2-like isoform X2
TanjilG_22424	OIW17312.1	LG02	868884	871773	9690.5	probable sodium-coupled neutral amino acid transporter 6
TanjilG_18192	OIW11919.1	LG05	11110807	11111085	9684.36	hypothetical protein TanjilG_18192
TanjilG_25025	OIV98759.1	LG13	13865586	13867805	9669.35	photosynthetic NDH subunit of subcomplex B 5, chloroplastic
TanjilG_28455	OIV96598.1	LG15	18241234	18246291	9669.33	mechanosensitive ion channel protein 3, chloroplastic-like isoform X1
TanjilG_12582	OIV97825.1	LG14	14185163	14189105	9647.55	xylulose kinase
TanjilG_26038	OIV91919.1	LG19	12922739	12924600	9640.31	aminomethyltransferase, mitochondrial-like
TanjilG_26806	OIW11440.1	LG05	23546688	23547206	9639.3	zinc finger A20 and AN1 domain-containing stress-associated protein 8-like
TanjilG_03305	OIW08629.1	LG07	1480017	1482332	9638.06	probable serine/threonine-protein kinase PBL10
TanjilG_17512	OIV99702.1	LG13	54950	72153	9631.41	phosphoinositide phosphatase SAC1 isoform X2
TanjilG_22584	OIW17472.1	LG02	2189797	2205201	9630.46	NHL repeat-containing protein 2 isoform X1
TanjilG_28356	OIW11265.1	LG05	26229162	26231189	9627.14	actin-depolymerizing factor
TanjilG_31018	OIW03505.1	LG10	4633584	4635879	9618.57	bifunctional nuclease 1-like isoform X1
TanjilG_16582	OIV93731.1	LG18	138613	140499	9617.78	2-methylene-furan-3-one reductase
TanjilG_25854	OIV94630.1	LG17	3004888	3006964	9613.55	bax inhibitor 1-like
TanjilG_30569	OIW14850.1	LG03	24509044	24510768	9611.13	probable thylakoidal processing peptidase 2, chloroplastic
ENSRNA049992994		LG17	20383276	20383553	9610.09
TanjilG_06347	OIW09475.1	LG06	26060660	26063315	9587.76	R3H domain-containing protein 2-like
TanjilG_27801	OIW10855.1	LG06	2525370	2526881	9584.99	50S ribosomal protein L19-1, chloroplastic-like
TanjilG_13560	OIW20494.1	Scaffold_24_4	24058	28232	9579.89	alkaline/neutral invertase A, mitochondrial-like
TanjilG_06076	OIW12287.1	LG05	2893461	2894606	9547.89	hypothetical protein Saspl_029310
TanjilG_26199	OIV99861.1	LG12	17544160	17545848	9545.57	class V chitinase-like
TanjilG_18351	OIW06963.1	LG08	7134098	7136945	9541.99	ATP synthase subunit beta, mitochondrial
TanjilG_32720	OIW09980.1	LG06	11569652	11578050	9516.11	hypothetical protein TanjilG_32720
TanjilG_29076	OIW17726.1	LG01	34900978	34906521	9514.26	protein EXECUTER 2, chloroplastic-like isoform X1
TanjilG_16900	OIV90940.1	LG20	3467852	3473936	9511.01	serine/threonine-protein kinase prpf4B-like isoform X1
TanjilG_21924	OIW10087.1	LG06	9975224	9976811	9506.6	40S ribosomal protein S2-4-like
TanjilG_28655	OIW15456.1	LG03	10209954	10215392	9489.63	autophagy-related protein 18f-like
TanjilG_22306	OIW03649.1	LG10	2955700	2958013	9472.87	PREDICTED: uncharacterized protein LOC109358764
TanjilG_22908	OIW11101.1	LG06	623709	626262	9471.57	30S ribosomal protein S10, chloroplastic
TanjilG_12604	OIV97847.1	LG14	13946351	13954137	9457.26	NADPH--cytochrome P450 reductase isoform X1
TanjilG_30188	OIW03912.1	LG10	943785	947863	9453.27	ABC transporter F family member 1-like
TanjilG_21269	OIW14129.1	LG04	3939935	3940839	9449	PREDICTED: uncharacterized protein LOC109345162
TanjilG_05878	OIW08902.1	LG06	32694166	32704953	9439.16	hypothetical protein TanjilG_05878
TanjilG_04579	OIW16044.1	LG03	2654410	2658382	9425.22	dihydropyrimidine dehydrogenase (NADP(+)), chloroplastic
TanjilG_27221	OIW19855.1	Scaffold_6_35	40153	40626	9405.84	---NA---
TanjilG_30463	OIV91241.1	LG20	1894516	1907247	9394.38	hypothetical protein TanjilG_30463
TanjilG_28564	OIW12156.1	LG05	3720262	3726620	9383.65	carbon catabolite repressor protein 4 homolog 2-like
TanjilG_07695	OIW07653.1	LG07	14414352	14425184	9374.24	MATH domain-containing protein At5g43560-like isoform X2
TanjilG_16441	OIW08860.1	LG07	604172	608027	9372.85	L-ascorbate peroxidase 3, peroxisomal-like isoform X1
TanjilG_31532	OIW18392.1	LG01	23384884	23385615	9372.23	stress-induced protein SAM22-like
TanjilG_20935	OIV89473.1	KV862289	109300	110855	9369.58	PREDICTED: uncharacterized protein LOC109341173
TanjilG_07808	OIW04673.1	LG09	15806317	15808346	9364.52	ribulose bisphosphate carboxylase small chain, chloroplastic-like
TanjilG_17526	OIW13170.1	LG04	18796609	18801992	9364.51	malate dehydrogenase [NADP], chloroplastic
TanjilG_06847	OIV95871.1	LG16	4216487	4217275	9356.08	transmembrane protein 45A-like
TanjilG_22712	OIV99132.1	LG13	4660266	4671607	9353.85	probable aminotransferase TAT2
TanjilG_19021	OIW16305.1	LG02	23651507	23653613	9353.78	4-hydroxyphenylpyruvate dioxygenase
TanjilG_26750	OIV95487.1	LG16	13897005	13898274	9347.46	cysteine proteinase inhibitor
TanjilG_14038	OIV89900.1	KV862218	236692	239746	9342.32	NAC domain-containing protein 78-like
TanjilG_33027	OIW14685.1	LG03	25747502	25749148	9337.57	UDP-glucuronate 4-epimerase 6
TanjilG_03718	OIW06823.1	LG08	8240424	8242069	9334.53	Glutathione S-transferase DHAR2
TanjilG_25922	OIV94698.1	LG17	2476377	2479181	9330.29	BTB/POZ domain-containing protein At5g67385 isoform X3
TanjilG_16036	OIW10664.1	LG06	4178923	4180442	9320.05	tRNA-intron endonuclease
TanjilG_22538	OIW17426.1	LG02	1797060	1798923	9311.06	60S ribosomal protein L19-3-like
TanjilG_31453	OIW18313.1	LG01	24443826	24446473	9308.99	28 kDa ribonucleoprotein, chloroplastic-like
TanjilG_27645	OIW05515.1	LG09	109825	114973	9308.13	glycine--tRNA ligase, mitochondrial 1-like
TanjilG_05856	OIW08881.1	LG06	32856468	32857772	9301.1	60S ribosomal protein L7-2-like
TanjilG_11361	OIW09223.1	LG06	30959199	30959558	9286.03	ultraviolet-B-repressible protein
TanjilG_28083	OIW10332.1	LG06	8870741	8874370	9278.91	MORN repeat-containing protein 1-like isoform X1
TanjilG_24052	OIW02601.1	LG11	2641973	2649298	9276.6	protein TIC110, chloroplastic-like
TanjilG_20680	OIV93018.1	LG18	12876978	12882407	9276.17	glycine-rich domain-containing protein 1
TanjilG_26197	OIV99859.1	LG12	17536835	17537917	9267.08	temperature-induced lipocalin-1
TanjilG_30591	OIW14872.1	LG03	24352247	24354548	9244.65	28 kDa ribonucleoprotein, chloroplastic
TanjilG_03473	OIW19339.1	LG01	3689343	3690596	9235.98	peroxiredoxin Q, chloroplastic-like
TanjilG_20087	OIW07986.1	LG07	8266315	8272496	9223.45	carotenoid 9,10(9',10')-cleavage dioxygenase 1 isoform X1
TanjilG_13646	OIW03009.1	LG10	15730863	15732336	9187.71	elongation factor 1-alpha-like
TanjilG_26410	OIW00073.1	LG12	18893589	18901987	9180.98	leucine--tRNA ligase, chloroplastic/mitochondrial
TanjilG_01213	OIW19180.1	LG01	9062659	9065022	9146.86	PREDICTED: adenosylhomocysteinase-like
TanjilG_11807	OIW03170.1	LG10	13037422	13038071	9128.53	50S ribosomal protein L24, chloroplastic
TanjilG_21743	OIW08277.1	LG07	4372150	4380180	9127.48	cyclic nucleotide-gated ion channel 4-like
TanjilG_20684	OIV93022.1	LG18	12831440	12833003	9114.59	probable mannitol dehydrogenase
TanjilG_10097	OIW07124.1	LG08	5183096	5187037	9113.39	amidase 1-like isoform X1
TanjilG_09206	OIV96664.1	LG15	17111427	17112676	9111.85	NAC domain-containing protein
TanjilG_22977	OIW11170.1	LG06	180762	186294	9111.77	protein TIME FOR COFFEE-like isoform X2
TanjilG_12942	OIW14543.1	LG03	27064192	27065971	9108.49	14-3-3-like protein
TanjilG_03391	OIW08715.1	LG07	918804	919637	9102.01	glycine-rich RNA-binding, abscisic acid-inducible protein-like isoform X1
TanjilG_16461	OIW03312.1	LG10	9037024	9040624	9088.74	cytochrome P450 81E8-like
TanjilG_26633	OIV98002.1	LG14	11326437	11331429	9087.51	cyclic nucleotide-gated ion channel 1
TanjilG_00719	OIW04159.1	LG09	20954218	20956071	9087.19	ETHYLENE INSENSITIVE 3-like 1 protein
TanjilG_32608	OIW04416.1	LG09	19745753	19748014	9084.89	root phototropism protein 2-like
TanjilG_20614	OIV92952.1	LG18	13540444	13544389	9063.65	cyclin-dependent kinase F-4-like
TanjilG_23272	OIV93336.1	LG18	8261794	8264717	9060.67	pyruvate kinase, cytosolic isozyme
TanjilG_30552	OIV89803.1	KV862238	34209	42721	9040.22	glucose-6-phosphate isomerase, cytosolic 2B
TanjilG_22979	OIW11172.1	LG06	157510	161208	9032.59	sugar transport protein 13-like
TanjilG_19331	OIV94325.1	LG17	6499012	6501840	9030.2	UPF0603 protein At1g54780, chloroplastic-like
TanjilG_07129	OIV97377.1	LG15	1742597	1747905	9009.62	lycopene epsilon cyclase, chloroplastic
TanjilG_06569	OIW20181.1	Scaffold_15_22	12829	18385	9009.13	ubiquitin-activating enzyme E1 1-like
TanjilG_18962	OIW16247.1	LG02	23105020	23120074	9008.55	ubiquitin carboxyl-terminal hydrolase 12-like isoform X1
TanjilG_17422	OIV99612.1	LG13	687905	693997	9005.01	myosin-13 isoform X1
TanjilG_29798	OIW21142.1	Scaffold_74_35	80395	81914	8984.55	hypothetical protein TanjilG_29798
TanjilG_06960	OIW19505.1	LG01	2118059	2119780	8970.16	acidic mammalian chitinase-like
TanjilG_27172	OIV96068.1	LG16	2918951	2919238	8948.07	cysteine proteinase inhibitor 1-like
TanjilG_22912	OIW11105.1	LG06	592964	596140	8937.07	V-type proton ATPase subunit E-like
TanjilG_29503	OIW02727.1	LG11	1511513	1524072	8931.35	clathrin heavy chain 1-like
TanjilG_18339	OIW06951.1	LG08	6999494	7011379	8930.36	hypothetical protein TanjilG_18339
TanjilG_29903	OIV89811.1	KV862237	253885	260994	8918.47	cleft lip and palate transmembrane protein 1 homolog
TanjilG_18163	OIW21965.1	Scaffold_313_17	9487	15970	8913.34	PREDICTED: uncharacterized protein LOC109340980
TanjilG_31691	OIW13802.1	LG04	7183009	7185872	8912.98	Vacuolar protein sorting-associated protein 62
TanjilG_01016	OIV92882.1	LG18	15154621	15162242	8910.53	PREDICTED: uncharacterized protein LOC109332612 isoform X1
TanjilG_22189	OIV94992.1	LG17	178437	180483	8909.43	40S ribosomal protein S3a-like
TanjilG_28017	OIW10266.1	LG06	8265852	8272754	8888.54	alpha-1,4 glucan phosphorylase L-2 isozyme, chloroplastic/amyloplastic-like isoform X1
TanjilG_02161	OIW11954.1	LG05	10352577	10354016	8880.63	chaperone protein dnaJ 8, chloroplastic-like isoform X1
TanjilG_10038	OIW00960.1	LG12	2194144	2200042	8872.89	uncharacterized aarF domain-containing protein kinase At1g79600, chloroplastic-like
TanjilG_00235	OIW17878.1	Scaffold_1_715	2283	8108	8864.48	protein LUTEIN DEFICIENT 5, chloroplastic
TanjilG_02659	OIW07025.1	LG08	6285298	6286919	8860.61	transmembrane protein 205
TanjilG_16677	OIV98350.1	LG14	1352464	1354785	8858.15	20 kDa chaperonin, chloroplastic-like
TanjilG_02328	OIV92565.1	LG19	160213	163674	8852.05	hypothetical protein TanjilG_02328
TanjilG_15824	OIW12904.1	LG04	23823423	23826607	8846.42	ATP synthase subunit beta, mitochondrial
TanjilG_24700	OIW12767.1	LG04	25077496	25079569	8841.54	2-alkenal reductase (NADP(+)-dependent)-like
TanjilG_13187	OIW18435.1	LG01	20280235	20281895	8838.6	5'-adenylylsulfate reductase 3, chloroplastic-like
TanjilG_09433	OIW19413.1	LG01	2975855	2983737	8827.13	plasma membrane ATPase 4
TanjilG_11932	OIW07298.1	LG08	1693831	1706343	8814.21	probable sulfate transporter 4.2
TanjilG_08379	OIW07264.1	LG08	2630966	2633462	8802.07	DSBA oxidoreductase family protein
TanjilG_27914	OIW10163.1	LG06	7226011	7227509	8800.04	CCG-binding protein 1-like
TanjilG_24011	OIW04895.1	LG09	9882544	9888091	8790.27	hypothetical protein TanjilG_24011
TanjilG_20643	OIV92981.1	LG18	13292094	13294617	8767.07	inactive poly [ADP-ribose] polymerase RCD1-like
TanjilG_21567	OIV95177.1	LG16	18435209	18440334	8765.29	protein LHY-like isoform X1
TanjilG_15200	OIW08239.1	LG07	4711662	4713897	8750.35	30S ribosomal protein S20, chloroplastic-like
TanjilG_09736	OIV96309.1	LG15	20562539	20567291	8745.35	endoplasmin homolog isoform X1
TanjilG_11912	OIW07754.1	LG07	12558044	12565964	8744.69	alpha-glucan phosphorylase, H isozyme
TanjilG_04142	OIW12393.1	LG05	428755	429300	8732.08	50S ribosomal protein L12, chloroplastic-like
TanjilG_17576	OIV97392.1	LG15	1357065	1361135	8727.52	R3H domain-containing protein 2-like
TanjilG_06862	OIW16822.1	LG02	13657163	13666469	8717.2	PREDICTED: uncharacterized protein LOC109336263
TanjilG_24513	OIW19814.1	Scaffold_5_142	10498	14304	8715.25	squalene monooxygenase-like
TanjilG_12060	OIW05469.1	LG09	490886	494753	8712.1	probable protein phosphatase 2C 33 isoform X1
TanjilG_32899	OIW15495.1	LG03	7466184	7468469	8702.24	tubulin beta-1 chain-like
TanjilG_14806	OIW00580.1	LG12	11134258	11139090	8672.94	hypothetical protein TanjilG_14806
TanjilG_26981	OIV92123.1	LG19	6924406	6927776	8659.82	ADP-ribosylation factor GTPase-activating protein AGD7-like
TanjilG_08937	OIV91525.1	LG19	18038495	18043129	8648.43	pre-mRNA-splicing factor CWC22 homolog isoform X1
TanjilG_04908	OIW21464.1	Scaffold_131_7	40226	42350	8647.09	serine/arginine-rich splicing factor SR45a-like
TanjilG_12932	OIW14533.1	LG03	27235023	27235814	8646.39	transcription factor MYB44-like
TanjilG_22052	OIV94855.1	LG17	1173879	1175156	8636.76	SKP1-like protein 1A
TanjilG_09199	OIV96657.1	LG15	17023242	17027590	8620.96	delta-aminolevulinic acid dehydratase, chloroplastic
TanjilG_14610	OIV97065.1	LG15	10278193	10279640	8619.45	elongation factor 1-delta-like
TanjilG_02661	OIW07027.1	LG08	6219963	6221208	8618.9	universal stress protein A-like protein
TanjilG_02314	OIV92551.1	LG19	252454	270154	8617.47	clustered mitochondria protein-like isoform X3
TanjilG_00115	OIW16875.1	Scaffold_1_399	24254	30019	8613.38	UTP:RNA uridylyltransferase 1-like
TanjilG_15859	OIW12939.1	LG04	23323289	23327238	8606.32	ubiquitin receptor RAD23c-like isoform X2
TanjilG_21028	OIW20695.1	Scaffold_39_66	7230	9237	8594.36	pentatricopeptide repeat-containing protein At5g21222-like isoform X3
TanjilG_08000	OIW13658.1	LG04	9519452	9520932	8579.89	multiple organellar RNA editing factor 9-like
TanjilG_05753	OIW00403.1	LG12	13028740	13033757	8579.39	haloacid dehalogenase-like hydrolase domain-containing protein At4g39970 isoform X1
TanjilG_04611	OIW16076.1	LG03	3017707	3023665	8577.93	protein argonaute 1-like
TanjilG_02679	OIW07045.1	LG08	6026970	6032885	8573.05	squamosa promoter-binding-like protein 1
TanjilG_16236	OIW00987.1	LG12	1087647	1091283	8565.89	plasminogen activator inhibitor 1 RNA-binding protein-like
TanjilG_05543	OIW10395.1	LG06	6732977	6734473	8555.6	isoflavone synthase
TanjilG_01420	OIV90224.1	LG20	19548842	19561489	8555.1	chaperone protein ClpB3, chloroplastic-like
TanjilG_15575	OIV90842.1	LG20	5305945	5312422	8543.42	UPF0603 protein At1g54780, chloroplastic-like
TanjilG_12585	OIV97828.1	LG14	14155557	14159057	8533.73	receptor-like protein kinase HAIKU2
TanjilG_21464	OIW14324.1	LG04	378143	396524	8525.44	kinesin-like protein KIN-14B
TanjilG_17348	OIV99538.1	LG13	1155032	1165421	8524.78	pentatricopeptide repeat-containing protein MRL1, chloroplastic isoform X1
TanjilG_17262	OIV99452.1	LG13	1685087	1685296	8518.68	hypothetical protein TanjilG_17262
TanjilG_17945	OIW13766.1	LG04	8495255	8498878	8516	probable ribose-5-phosphate isomerase 4, chloroplastic isoform X2
TanjilG_14936	OIW14550.1	LG03	26998253	27000504	8509.99	14-3-3-like protein B
TanjilG_30220	OIW03944.1	LG10	713113	720712	8506.19	hypothetical protein TanjilG_30220
TanjilG_17777	OIW17941.1	LG01	32362809	32378381	8501.95	Ribosome maturation factor RimM
TanjilG_03244	OIW08568.1	LG07	1904514	1909570	8497.58	4-hydroxy-3-methylbut-2-en-1-yl diphosphate synthase (ferredoxin), chloroplastic-like
TanjilG_00510	OIV96928.1	LG15	13642464	13644862	8488.96	PREDICTED: uncharacterized protein LOC109328377
TanjilG_07643	OIV89019.1	KV862927	714752	721108	8485.62	30S ribosomal protein S1
TanjilG_03177	OIW08501.1	LG07	2471687	2480518	8482.43	hypothetical protein TanjilG_03177
TanjilG_05317	OIW13427.1	LG04	11265563	11268780	8480.71	cytochrome P450 82A3-like isoform X1
TanjilG_28465	OIV96608.1	LG15	18353189	18369225	8479.75	E3 ubiquitin-protein ligase UPL2-like
TanjilG_27300	OIW19761.1	LG01	109980	115641	8479.63	pyruvate, phosphate dikinase 2 isoform X1
TanjilG_00477	OIV96895.1	LG15	13086104	13092518	8478.73	membrane protein of ER body-like protein isoform X3
TanjilG_02266	OIV92503.1	LG19	676586	679698	8476.91	elongation factor 2 isoform X2
TanjilG_16415	OIW08834.1	LG07	439844	455001	8475.71	alanine--tRNA ligase-like
TanjilG_32936	OIW14594.1	LG03	26558340	26561953	8471.49	aspartate aminotransferase P1
TanjilG_04679	OIW12515.1	LG04	27061185	27063665	8468.29	transmembrane ascorbate ferrireductase 1-like
TanjilG_15107	OIV90721.1	LG20	7159311	7160292	8466.98	Auxin-induced protein 22B
TanjilG_32740	OIW10000.1	LG06	11001043	11004761	8463.26	casein kinase 1-like protein 3 isoform X1
TanjilG_30436	OIV91214.1	LG20	2069525	2073776	8458.53	casein kinase 1-like protein HD16 isoform X1
TanjilG_26821	OIW11455.1	LG05	23404502	23413555	8453.02	calcium-dependent protein kinase 32-like isoform X1
TanjilG_05209	OIW06438.1	LG08	11601845	11609592	8451.44	glucose-6-phosphate 1-dehydrogenase, cytoplasmic isoform-like isoform X1
TanjilG_17918	OIW13739.1	LG04	8683838	8684770	8445.22	glucan endo-1,3-beta-glucosidase, basic isoform-like
TanjilG_14580	OIW09429.1	LG06	28224646	28232858	8434.58	uridine kinase-like protein 1, chloroplastic
TanjilG_09987	OIV92389.1	LG19	2029815	2032006	8434.33	chlorophyll a-b binding protein 13, chloroplastic-like isoform X3
TanjilG_32995	OIW14653.1	LG03	26009407	26010870	8423.42	PREDICTED: uncharacterized protein LOC109344141
TanjilG_29330	OIW22021.1	Scaffold_713	4666	9040	8416.69	vacuolar-sorting receptor 1-like
TanjilG_11251	OIW09113.1	LG06	30095390	30101647	8410.7	hypothetical protein TanjilG_11251
TanjilG_28113	OIW10362.1	LG06	9155967	9165188	8409.56	PREDICTED: uncharacterized protein LOC109349651 isoform X1
TanjilG_00667	OIW04107.1	LG09	20577355	20579343	8408.3	zinc finger CCCH domain-containing protein 29-like
TanjilG_18982	OIW16267.1	LG02	23311867	23313918	8405.75	SNF1-related protein kinase regulatory subunit beta-1-like
TanjilG_14372	OIV91793.1	LG19	14529061	14532116	8403.41	PREDICTED: uncharacterized protein LOC109334318 isoform X1
TanjilG_13761	OIW21879.1	Scaffold_244_68	5297	15129	8393.23	ATP-dependent helicase BRM-like
TanjilG_28907	OIV97156.1	LG15	5096734	5098814	8391.11	elongation factor Tu, chloroplastic-like
TanjilG_08690	OIV96829.1	LG15	15502950	15504960	8385.74	phosphatidylinositol 4-kinase gamma 3-like
TanjilG_18669	OIV90485.1	LG20	11610528	11618566	8384.86	E3 ubiquitin-protein ligase UPL4
TanjilG_17016	OIV91056.1	LG20	4469455	4474522	8366.73	phytochrome A-like
TanjilG_09745	OIV96318.1	LG15	20486358	20490831	8365.48	probable 1-acylglycerol-3-phosphate O-acyltransferase isoform X2
TanjilG_26274	OIV99936.1	LG12	18039071	18039418	8362.69	PREDICTED: uncharacterized protein LOC109362300
TanjilG_17423	OIV99613.1	LG13	676490	683622	8352.68	gamma aminobutyrate transaminase 3, chloroplastic-like
TanjilG_00673	OIW04113.1	LG09	20609936	20611754	8335.38	40S ribosomal protein S4-1-like
TanjilG_02950	OIV93413.1	LG18	6222798	6227557	8332.07	MND1-interacting protein 1-like isoform X1
TanjilG_04749	OIW12585.1	LG04	26563302	26566326	8328.12	sucrose transport protein SUC8-like isoform X1
TanjilG_29803	OIW06047.1	LG08	20159569	20161815	8299.51	heme-binding protein 2-like
TanjilG_10984	OIV97460.1	LG15	44915	48921	8279.33	DEAD-box ATP-dependent RNA helicase 37-like
TanjilG_32463	OIW12347.1	LG05	1687074	1688710	8277.58	UDP-glycosyltransferase 83A1-like
TanjilG_12127	OIV98541.1	LG13	17619082	17621382	8252.43	ubiquitin-conjugating enzyme E2 28
TanjilG_14792	OIW02093.1	LG11	9214938	9219330	8251.77	shaggy-related protein kinase theta-like
TanjilG_02103	OIV91485.1	LG20	113704	116955	8249.19	2,3-bisphosphoglycerate-independent phosphoglycerate mutase
TanjilG_07365	OIV98930.1	LG13	8377152	8380401	8225.89	sorbitol dehydrogenase
TanjilG_05622	OIV93919.1	LG17	17943457	17948447	8204.19	PREDICTED: uncharacterized protein LOC109331672
TanjilG_31680	OIW13791.1	LG04	7035376	7038670	8200.55	rubisco accumulation factor 1.1, chloroplastic-like
TanjilG_01169	OIW04973.1	LG09	8605469	8611678	8198.32	hypothetical protein TanjilG_01169
TanjilG_19673	OIV99177.1	LG13	4122046	4126570	8187.16	protein CONSERVED ONLY IN THE GREEN LINEAGE 160, chloroplastic
TanjilG_04730	OIW12566.1	LG04	26718452	26728700	8179.48	protein GIGANTEA-like isoform X1
TanjilG_04061	OIW06667.1	LG08	10334118	10337277	8176.83	protease Do-like 1, chloroplastic
TanjilG_05452	OIV94072.1	LG17	13166698	13176087	8174.21	hypothetical protein TanjilG_05452
TanjilG_14900	OIV96223.1	LG16	188842	191413	8168.01	tubby-like F-box protein 8
TanjilG_18986	OIW16271.1	LG02	23329580	23333871	8159.76	CBL-interacting serine/threonine-protein kinase 3-like isoform X2
TanjilG_07306	OIW11825.1	LG05	14117552	14122110	8150.14	probable GTP diphosphokinase RSH3, chloroplastic
TanjilG_14313	OIW11773.1	LG05	16888279	16907044	8131.52	callose synthase 2-like isoform X1
TanjilG_13230	OIW18478.1	LG01	20552838	20557016	8128.82	lipoamide acyltransferase component of branched-chain alpha-keto acid dehydrogenase complex, mitochondrial
TanjilG_05699	OIV93996.1	LG17	19969105	19972158	8123.8	30S ribosomal protein S6 alpha, chloroplastic-like isoform X1
TanjilG_16973	OIV91013.1	LG20	4106643	4113556	8115.99	ATP-dependent Clp protease proteolytic subunit 5, chloroplastic-like
TanjilG_26440	OIW00103.1	LG12	19039635	19042941	8114.58	hypothetical protein TanjilG_26440
TanjilG_12504	OIV97747.1	LG14	14849152	14851295	8111.47	GTP-binding nuclear protein Ran1B isoform X1
TanjilG_09871	OIV96444.1	LG15	19738510	19741593	8100.61	3-ketoacyl-CoA synthase 10
TanjilG_15194	OIW08233.1	LG07	4752542	4756283	8092.84	homogentisate 1,2-dioxygenase
TanjilG_24704	OIW12771.1	LG04	25043992	25048049	8092.62	formate--tetrahydrofolate ligase-like
TanjilG_27811	OIW10865.1	LG06	2445931	2455705	8086.19	lon protease homolog 2, peroxisomal isoform X1
TanjilG_30604	OIW14885.1	LG03	24276843	24277352	8065.27	ethylene-responsive transcription factor RAP2-1-like
TanjilG_27904	OIW10153.1	LG06	7129020	7135304	8053.19	cysteine synthase, chloroplastic/chromoplastic-like
TanjilG_22199	OIV95002.1	LG17	131028	136693	8051.65	protein TIME FOR COFFEE-like
TanjilG_24462	OIW04990.1	LG09	8349563	8352973	8049.66	26S proteasome regulatory subunit 8 homolog A
TanjilG_03320	OIW08644.1	LG07	1392749	1396828	8038.2	D-xylose-proton symporter-like 3, chloroplastic
TanjilG_23683	OIW05897.1	LG08	22724719	22726793	8034.65	dnaJ protein homolog ANJ1-like isoform X1
TanjilG_12051	OIW05460.1	LG09	602403	609304	8026.92	protein CROWDED NUCLEI 1
TanjilG_11788	OIW03151.1	LG10	13358083	13358818	8012.91	protein translation factor SUI1 homolog 1-like
TanjilG_03720	OIW06825.1	LG08	8253860	8256191	8003.44	photosynthetic NDH subunit of lumenal location 1, chloroplastic
TanjilG_20207	OIW11723.1	LG05	18309318	18317871	7998.86	citrate synthase, mitochondrial-like
TanjilG_29509	OIW02733.1	LG11	1473322	1478679	7991.44	peptide-N4-(N-acetyl-beta-glucosaminyl)asparagine amidase A
TanjilG_21425	OIW14285.1	LG04	975646	983678	7991.43	putative E3 ubiquitin-protein ligase LIN-1 isoform X1
TanjilG_01290	OIW09319.1	LG06	29503978	29508072	7990.77	hypothetical protein TanjilG_01290
TanjilG_31456	OIW18316.1	LG01	24342013	24343898	7981.67	cytochrome P450 71A1-like
TanjilG_07217	OIW05941.1	LG08	22466038	22471937	7976.22	protein DETOXIFICATION 40
TanjilG_29562	OIW02786.1	LG11	1100623	1102479	7974.05	ETHYLENE INSENSITIVE 3-like 1 protein
TanjilG_13751	OIW09527.1	LG06	23715021	23721360	7972.32	uridine kinase-like protein 3 isoform X2
TanjilG_27581	OIW00330.1	LG12	15456248	15461224	7969.15	1-deoxy-D-xylulose 5-phosphate reductoisomerase, chloroplastic-like
TanjilG_32847	OIW16980.1	LG02	8955382	8957088	7962.09	60S ribosomal protein L7-2 isoform X2
TanjilG_13014	OIW03220.1	LG10	11497641	11498299	7960.61	50S ribosomal protein 5, chloroplastic-like isoform X1
TanjilG_11075	OIV93493.1	LG18	3412894	3418266	7946.79	casein kinase II subunit alpha-like
TanjilG_12752	OIV98629.1	LG13	16424513	16425574	7942.14	hypothetical protein TanjilG_12752
TanjilG_31630	OIW21301.1	Scaffold_88_45	39115	41134	7932.51	photosynthetic NDH subunit of subcomplex B 2, chloroplastic
TanjilG_14935	OIW14549.1	LG03	27004209	27006460	7931.84	14-3-3-like protein B
TanjilG_22205	OIV95008.1	LG17	98082	99050	7924.4	2-hydroxyisoflavanone dehydratase
TanjilG_27123	OIV96019.1	LG16	2409963	2413193	7917	regulatory protein NPR3
TanjilG_02077	OIV91459.1	LG20	266264	267479	7907.57	remorin-like isoform X2
TanjilG_04921	OIV97117.1	LG15	7979944	7985862	7904.68	3-isopropylmalate dehydratase large subunit, chloroplastic-like
TanjilG_30682	OIW14963.1	LG03	23542517	23543638	7902.68	zinc finger protein CONSTANS-LIKE 4-like
TanjilG_10919	OIW01610.1	LG11	23123029	23127687	7902	adenosine kinase 2
TanjilG_18508	OIW19698.1	LG01	1187785	1192841	7892.88	putative phospholipid-transporting ATPase 9
TanjilG_28558	OIW12150.1	LG05	3610143	3618019	7885.87	calcium-transporting ATPase 4, plasma membrane-type-like
TanjilG_24849	OIW11643.1	LG05	20855238	20856542	7884.62	glutathione S-transferase 3-like
TanjilG_07477	OIV95321.1	LG16	16741921	16745651	7875.1	aspartic proteinase-like
TanjilG_23081	OIW06201.1	LG08	19038822	19040474	7874.18	ADP,ATP carrier protein 1, mitochondrial-like
TanjilG_06664	OIW08121.1	LG07	5945222	5947161	7866.24	3'-5' exoribonuclease 1-like isoform X1
TanjilG_23648	OIW05862.1	LG08	23038558	23042751	7857.18	protein SUPPRESSOR OF K(+) TRANSPORT GROWTH DEFECT 1
TanjilG_00030	OIV94281.1	LG17	8925629	8930356	7852.86	NADP-dependent malic enzyme-like protein
TanjilG_05199	OIW06428.1	LG08	11529277	11530779	7846.46	elongation factor 1-alpha-like
TanjilG_23680	OIW05894.1	LG08	22739191	22756397	7837.71	Serine/threonine-protein phosphatase BSL2
TanjilG_30372	OIV91150.1	LG20	2602890	2604998	7834.48	tubulin alpha chain
TanjilG_08709	OIV96848.1	LG15	15294587	15297449	7828.29	thylakoid lumenal 17.4 kDa protein, chloroplastic-like isoform X2
TanjilG_22722	OIV98162.1	LG14	8222615	8225832	7825.6	cytochrome P450 82A3-like isoform X1
TanjilG_25767	OIW13288.1	LG04	15766140	15773009	7823.33	serrate RNA effector molecule-like
TanjilG_05535	OIW10387.1	LG06	6859943	6864970	7798.47	polyadenylate-binding protein 2-like
TanjilG_21357	OIW14217.1	LG04	2313760	2315088	7792.35	nematode resistance protein-like HSPRO2
TanjilG_09579	OIW20377.1	Scaffold_19_64	44541	45675	7790.87	60S ribosomal protein L10-like
TanjilG_23765	OIW09482.1	LG06	25425384	25428486	7788.32	40S ribosomal protein S8-like
TanjilG_17755	OIW07207.1	LG08	4247191	4260472	7778.91	MATH domain-containing protein At5g43560-like isoform X2
TanjilG_12633	OIV97876.1	LG14	13656417	13661577	7778.74	RNA-binding protein CP33, chloroplastic
TanjilG_16294	OIW09067.1	LG06	31265379	31276534	7774.51	pre-mRNA-processing-splicing factor 8A-like
TanjilG_13306	OIW18554.1	LG01	21074208	21076802	7769.21	aspartic and glutamic acid-rich protein-like
TanjilG_16670	OIV98343.1	LG14	1261798	1266284	7758.61	Sucrose synthase
TanjilG_21075	OIV93364.1	LG18	7491082	7504620	7753.59	peroxisomal acyl-coenzyme A oxidase 1-like isoform X1
TanjilG_02007	OIV91389.1	LG20	767969	771052	7753.46	probable alkaline/neutral invertase D
TanjilG_27031	OIV95927.1	LG16	1638338	1638646	7751.65	N66 matrix protein-like
TanjilG_31025	OIW03512.1	LG10	4566802	4571965	7747.54	GTP-binding protein HflX
TanjilG_13200	OIW18448.1	LG01	20358364	20361119	7738.21	PREDICTED: endo-1,3;1,4-beta-D-glucanase-like
TanjilG_29315	OIW13574.1	LG04	10690063	10693032	7730.26	hypothetical protein TanjilG_29315
TanjilG_19999	OIW07898.1	LG07	7201895	7210481	7729.14	endoplasmin homolog
TanjilG_18191	OIW11918.1	LG05	11124529	11125275	7727.43	3-isopropylmalate dehydratase small subunit 3-like
TanjilG_08942	OIV91530.1	LG19	18001489	18007807	7727.14	PREDICTED: uncharacterized protein LOC109334287 isoform X2
TanjilG_03510	OIW19376.1	LG01	3300966	3304318	7723.77	nucleosome assembly protein 1;3-like isoform X1
TanjilG_23457	OIW05671.1	LG08	24581308	24597298	7719.98	Mini-chromosome maintenance, DNA-dependent ATPase
TanjilG_29565	OIW02789.1	LG11	1079401	1082195	7711.21	SNF1-related protein kinase regulatory subunit beta-1-like
TanjilG_22877	OIW11070.1	LG06	1751549	1756108	7698.61	lysine histidine transporter-like 8
TanjilG_10301	OIW12217.1	LG05	3383129	3386953	7693.44	5-methyltetrahydropteroyltriglutamate--homocysteine methyltransferase 1 isoform X2
TanjilG_18552	OIW19742.1	LG01	1533912	1534955	7683.72	PREDICTED: uncharacterized protein LOC109345389
TanjilG_19391	OIV94030.1	LG17	15269684	15275200	7680.79	phenylalanine ammonia-lyase class 2
TanjilG_23740	OIV89280.1	KV862326	112783	116486	7679.48	acetyl-CoA acetyltransferase, cytosolic 1
TanjilG_11967	OIW07333.1	LG08	2372138	2374671	7676.45	zinc finger protein CONSTANS-LIKE 2-like
TanjilG_22762	OIW10955.1	LG06	852006	855340	7675.77	CLK4-associating serine/arginine rich protein
TanjilG_17167	OIV99357.1	LG13	2360268	2366493	7669.81	two-component response regulator-like APRR3 isoform X4
TanjilG_00374	OIV89996.1	KV862199	214180	220474	7666.61	far upstream element-binding protein 1-like
TanjilG_22857	OIW11050.1	LG06	1612725	1617485	7665.5	calcium-dependent protein kinase 28
TanjilG_09343	OIW13992.1	LG04	6322428	6322913	7657.55	MYB-like transcription factor ETC3 isoform X3
TanjilG_19822	OIW05191.1	LG09	5259483	5259680	7656.47	40S ribosomal protein S28
TanjilG_17097	OIV99287.1	LG13	3017437	3022147	7648.87	probable 2-carboxy-D-arabinitol-1-phosphatase
TanjilG_11666	OIW05979.1	LG08	21606003	21609618	7640.57	probable alpha,alpha-trehalose-phosphate synthase [UDP-forming] 7 isoform X1
TanjilG_02158	OIW11951.1	LG05	10327358	10332288	7617.34	CRM-domain containing factor CFM3, chloroplastic/mitochondrial-like
TanjilG_26257	OIV99919.1	LG12	17956210	17957867	7617.08	adenine nucleotide transporter BT1, chloroplastic/mitochondrial-like
TanjilG_23230	OIV95499.1	LG16	13736474	13749369	7617.02	peroxisome biogenesis protein 5-like isoform X3
TanjilG_13388	OIW18636.1	LG01	21804055	21807765	7612.66	translation initiation factor IF3-4, chloroplastic-like isoform X1
TanjilG_11879	OIW20476.1	Scaffold_22_144	23772	42063	7592.12	calcium-transporting ATPase 8, plasma membrane-type-like isoform X1
TanjilG_03233	OIW08557.1	LG07	2004805	2008822	7584.12	receptor-like serine/threonine-protein kinase NCRK
TanjilG_02735	OIW07101.1	LG08	5379018	5413893	7583.22	topless-related protein 3-like
TanjilG_04914	OIW21470.1	Scaffold_131_26	63107	63676	7579.92	nuclear transcription factor Y subunit C-1-like
TanjilG_03299	OIW08623.1	LG07	1515326	1517847	7576.46	putative E3 ubiquitin-protein ligase XBAT31
TanjilG_29554	OIW02778.1	LG11	1149339	1152251	7554.63	3-hydroxy-3-methylglutaryl-coenzyme A reductase 1-like
TanjilG_30111	OIW03835.1	LG10	1467786	1468886	7554.5	F-box/kelch-repeat protein At1g80440-like
TanjilG_03770	OIV93807.1	LG17	20548947	20550215	7549.11	glycine-rich protein A3-like isoform X3
TanjilG_27771	OIW10825.1	LG06	2736705	2740385	7544.98	probable trehalose-phosphate phosphatase F isoform X1
TanjilG_03914	OIW01776.1	LG11	18342842	18345234	7544.8	heterogeneous nuclear ribonucleoprotein 1-like
TanjilG_16452	OIW16872.1	LG02	12739157	12740746	7542.4	F-box/kelch-repeat protein At1g26930-like
TanjilG_26948	OIW11582.1	LG05	21796298	21799068	7536.71	multiprotein-bridging factor 1b
TanjilG_03714	OIW06819.1	LG08	8214055	8217304	7522.8	ankyrin repeat-containing protein ITN1-like isoform X1
TanjilG_13859	OIV93844.1	LG17	20172785	20189095	7516.87	alpha-glucan water dikinase, chloroplastic-like isoform X1
TanjilG_23259	OIW05433.1	LG09	1271043	1273435	7513.58	probable sodium-coupled neutral amino acid transporter 6
TanjilG_29961	OIW06540.1	LG08	11027917	11048787	7509.7	auxin transport protein BIG-like isoform X1
TanjilG_32881	OIW15477.1	LG03	6944931	6950722	7506.79	transcription factor TGA2.3-like
TanjilG_13730	OIW21861.1	Scaffold_243_24	7846	10269	7487.9	glyceraldehyde-3-phosphate dehydrogenase, cytosolic-like
TanjilG_15108	OIV90722.1	LG20	7191538	7193412	7486.28	auxin-responsive protein IAA14-like
TanjilG_01838	OIV91307.1	LG20	1435533	1445948	7484.1	serine/threonine-protein phosphatase BSL1
TanjilG_07183	OIW21657.1	Scaffold_157_38	6965	9304	7483.07	PREDICTED: uncharacterized protein LOC109340307
TanjilG_23201	OIV91940.1	LG19	12108986	12115204	7478.53	lipase isoform X1
TanjilG_23997	OIW04881.1	LG09	10053095	10061660	7464.88	heat shock 70 kDa protein 15-like isoform X1
TanjilG_06166	OIV89696.1	KV862253	19627	25218	7461.21	serine/threonine-protein kinase SRK2I
TanjilG_05009	OIW02416.1	LG11	3843857	3847550	7458.8	nitrate reductase [NADH] 2
TanjilG_20960	OIW03032.1	LG10	15428115	15430280	7455.19	50S ribosomal protein L11, chloroplastic
TanjilG_09681	OIW00712.1	LG12	8954377	8958726	7448.89	protein TOM THREE HOMOLOG 1-like
TanjilG_20779	OIV93117.1	LG18	11542056	11542964	7443.76	protein EXORDIUM-like 2
TanjilG_16704	OIV98377.1	LG14	1612181	1614292	7436.96	eukaryotic initiation factor 4A-15-like
TanjilG_20843	OIV93181.1	LG18	10824883	10825524	7436.19	vacuolar protein sorting-associated protein 28 homolog 1
TanjilG_28486	OIV96629.1	LG15	18591644	18595715	7435.53	inositol-tetrakisphosphate 1-kinase 3-like
TanjilG_31946	OIW20028.1	Scaffold_9_143	9412	13076	7425.51	superoxide dismutase [Mn], mitochondrial
TanjilG_27268	OIV89940.1	KV862207	27898	30445	7420.96	hypothetical protein TanjilG_27268
TanjilG_12979	OIV94766.1	LG17	1887819	1895789	7415.24	BEL1-like homeodomain protein 4
TanjilG_25246	OIW01138.1	LG11	35925050	35926983	7414.86	CBS domain-containing protein CBSX6-like
TanjilG_01162	OIW04966.1	LG09	8675461	8681660	7409.64	protein LOW PSII ACCUMULATION 3, chloroplastic isoform X2
TanjilG_13789	OIV94172.1	LG17	10658247	10661960	7408.08	NF-X1-type zinc finger protein NFXL1-like
TanjilG_28623	OIW12215.1	LG05	5742106	5747904	7397.88	PREDICTED: uncharacterized protein LOC109347574 isoform X1
TanjilG_14886	OIV96209.1	LG16	269853	274223	7377.61	BRASSINOSTEROID INSENSITIVE 1-associated receptor kinase 1-like isoform X1
TanjilG_08068	OIW15271.1	LG03	15126454	15126966	7376.65	photosystem II repair protein PSB27-H1, chloroplastic-like
TanjilG_11333	OIW09195.1	LG06	30777599	30781073	7375.49	gamma-glutamyltranspeptidase 3-like
TanjilG_08587	OIW15100.1	LG03	21679777	21682454	7366.74	apoptotic chromatin condensation inducer in the nucleus-like isoform X1
TanjilG_10122	OIW07149.1	LG08	4840813	4843750	7364.64	GDP-mannose 3,5-epimerase 2
TanjilG_24201	OIV96548.1	LG15	18923077	18925436	7358.72	BURP domain protein RD22
TanjilG_23434	OIW05648.1	LG08	24731784	24735026	7342	L-ascorbate peroxidase 3, peroxisomal-like
TanjilG_23117	OIV93276.1	LG18	9275046	9278327	7332.84	PREDICTED: uncharacterized protein LOC109333219
TanjilG_15363	OIW09657.1	LG06	21176088	21176414	7328.25	DUF4228 domain protein
TanjilG_15669	OIW04924.1	LG09	9208160	9211377	7326.88	cytochrome P450 82A3-like isoform X1
TanjilG_09275	OIV96733.1	LG15	17832132	17833900	7322.5	14-3-3-like protein
TanjilG_24001	OIW04885.1	LG09	10002639	10004465	7302.47	protein TIC 20-I, chloroplastic-like
TanjilG_19632	OIW11376.1	LG05	24103646	24106877	7302.15	2-Cys peroxiredoxin BAS1, chloroplastic-like
TanjilG_26861	OIW11495.1	LG05	22920594	22924245	7298.43	haloacid dehalogenase-like hydrolase domain-containing protein 3
TanjilG_30433	OIV91211.1	LG20	2100140	2103911	7297.71	probable plastid-lipid-associated protein 12, chloroplastic isoform X1
TanjilG_26198	OIV99860.1	LG12	17541049	17541750	7286.62	50S ribosomal protein L10, chloroplastic-like
TanjilG_32846	OIW16979.1	LG02	8908688	8934211	7286.28	calcium-transporting ATPase 9, plasma membrane-type-like
TanjilG_10738	OIW15298.1	LG03	13986343	13994534	7283.57	peroxisomal fatty acid beta-oxidation multifunctional protein AIM1-like
TanjilG_22946	OIW11139.1	LG06	355086	356610	7278.45	chalcone synthase 1-like
TanjilG_30310	OIV91088.1	LG20	3075918	3079102	7270.38	ATP synthase subunit beta, mitochondrial
TanjilG_17973	OIV92622.1	LG18	16310006	16310302	7268.81	hypothetical protein TanjilG_17973
TanjilG_00298	OIV92280.1	LG19	4285739	4289414	7267.74	BEL1-like homeodomain protein 1 isoform X1
TanjilG_20662	OIV93000.1	LG18	13086452	13088242	7264.57	tRNA-intron endonuclease
TanjilG_24563	OIW12630.1	LG04	26135600	26136490	7262.18	histone H1-like isoform X2
TanjilG_05883	OIW08907.1	LG06	32647984	32661975	7259.03	probable chlorophyll(ide) b reductase NYC1, chloroplastic
TanjilG_14772	OIW21924.1	Scaffold_267_11	6608	10680	7251.32	calcium-dependent protein kinase 32-like
TanjilG_16416	OIW08835.1	LG07	456420	462331	7249.83	anamorsin homolog isoform X1
TanjilG_30367	OIV91145.1	LG20	2648944	2650090	7249.4	transmembrane protein, putative
TanjilG_17859	OIV91867.1	LG19	13739225	13752118	7246.26	sister chromatid cohesion protein PDS5 homolog A-A-like isoform X1
TanjilG_11092	OIW04790.1	LG09	13109719	13116975	7243.87	pre-mRNA-processing factor 39-like isoform X1
TanjilG_09708	OIW00739.1	LG12	9541319	9544532	7232.74	protein OBERON 3
TanjilG_21666	OIV89451.1	KV862292	84995	89520	7231.19	sugar carrier protein C-like
TanjilG_31447	OIW18307.1	LG01	24510429	24514352	7230.23	BTB/POZ and TAZ domain-containing protein 1
TanjilG_03096	OIW08420.1	LG07	3106922	3115575	7227.12	uncharacterized oxidoreductase At1g06690, chloroplastic
TanjilG_21391	OIW14251.1	LG04	1657757	1663141	7226.09	potassium transporter 10-like
TanjilG_19994	OIW07893.1	LG07	7148292	7149806	7225.54	extradiol ring-cleavage dioxygenase-like
TanjilG_25497	OIV94435.1	LG17	4021755	4030147	7224.88	glycerol-3-phosphate acyltransferase, chloroplastic-like
TanjilG_13018	OIW03224.1	LG10	11629944	11665260	7217.02	transcription elongation factor SPT6 homolog
TanjilG_20635	OIV92973.1	LG18	13364923	13368647	7214.2	probable xyloglucan endotransglucosylase/hydrolase protein 30
TanjilG_13217	OIW18465.1	LG01	20467497	20470762	7214.2	E3 ubiquitin-protein ligase MIEL1-like
TanjilG_23845	OIV95614.1	LG16	8596649	8598163	7210.24	extradiol ring-cleavage dioxygenase-like
TanjilG_20225	OIV95775.1	LG16	4687481	4692358	7207.31	la-related protein 6A isoform X1
TanjilG_19755	OIW13403.1	LG04	12336026	12336621	7204.01	PREDICTED: uncharacterized protein LOC109345893
TanjilG_01840	OIV91309.1	LG20	1412334	1415829	7202.93	LEC14B protein
TanjilG_19923	OIV96764.1	LG15	16502935	16507825	7201.7	target of Myb protein 1-like isoform X1
TanjilG_30920	OIW01446.1	LG11	29437959	29450646	7200.84	glutathione reductase, cytosolic isoform X2
TanjilG_09506	OIW19486.1	LG01	2252111	2255690	7200	signal recognition particle receptor subunit alpha
TanjilG_27032	OIV95928.1	LG16	1644987	1645286	7182.12	N66 matrix protein-like
TanjilG_10088	OIV93456.1	LG18	5623857	5625828	7180.57	40S ribosomal protein S15-4-like
TanjilG_26178	OIV99840.1	LG12	17398456	17401993	7170.3	PREDICTED: uncharacterized protein LOC109362450
TanjilG_12094	OIW14501.1	LG03	27610997	27615002	7164.21	probable L-ascorbate peroxidase 6, chloroplastic
TanjilG_29804	OIW06048.1	LG08	20163475	20164888	7164.15	heme-binding protein 2-like
TanjilG_29207	OIW22018.1	Scaffold_702	7016	9463	7159.66	Phytoene synthase, chloroplastic
TanjilG_05242	OIW06471.1	LG08	12092803	12094884	7151.54	spore wall protein 2-like isoform X3
TanjilG_00653	OIW04093.1	LG09	20478893	20484143	7149.52	probable aquaporin PIP-type 7a
TanjilG_01466	OIV95672.1	LG16	6631055	6646155	7148.55	probable LRR receptor-like serine/threonine-protein kinase At1g06840 isoform X1
TanjilG_16661	OIV98334.1	LG14	1174004	1176187	7145.72	50S ribosomal protein L18, chloroplastic-like
TanjilG_20051	OIW07950.1	LG07	7854959	7863556	7140.12	SCY1-like protein 2
TanjilG_07571	OIV92580.1	LG18	16475207	16480713	7137.37	ARM REPEAT PROTEIN INTERACTING WITH ABF2-like isoform X2
TanjilG_29253	OIW13512.1	LG04	10139258	10141487	7137.37	anthranilate N-methyltransferase-like
TanjilG_25830	OIV94606.1	LG17	3182369	3184481	7131.06	PREDICTED: uncharacterized protein LOC109331484
TanjilG_22479	OIW17367.1	LG02	1324558	1330447	7125.8	ribulose-1,5 bisphosphate carboxylase/oxygenase large subunit N-methyltransferase, chloroplastic
TanjilG_07551	OIV94003.1	LG17	15606925	15610339	7117.13	nucleoside diphosphate kinase III, chloroplastic/mitochondrial-like
TanjilG_24549	OIW19836.1	Scaffold_5_185	7847	12416	7114.79	monodehydroascorbate reductase 5, mitochondrial
TanjilG_18035	OIV92684.1	LG18	15871156	15894685	7111.68	transformation/transcription domain-associated protein-like
TanjilG_20809	OIV93147.1	LG18	11225528	11226973	7101.78	trithorax group protein osa-like
TanjilG_31320	OIW18200.1	LG01	27048088	27052049	7100.57	PREDICTED: uncharacterized protein LOC109359162
TanjilG_02163	OIW11956.1	LG05	10361304	10364307	7099.81	ATP phosphoribosyltransferase 2, chloroplastic-like
TanjilG_03984	OIW06590.1	LG08	9789943	9792240	7090.72	tubby-like F-box protein 8
TanjilG_28159	OIW09560.1	LG06	22848335	22849609	7081.21	mitochondrial carnitine/acylcarnitine carrier-like protein
TanjilG_00799	OIW04239.1	LG09	21476024	21492588	7077.89	UPF0505 protein C16orf62 homolog isoform X2
TanjilG_25628	OIV94566.1	LG17	5635678	5644720	7073.83	GATA transcription factor 19-like isoform X2
TanjilG_19574	OIV97027.1	LG15	11365964	11376510	7068.07	translation factor GUF1 homolog, chloroplastic
TanjilG_20249	OIV95799.1	LG16	4479310	4482411	7065.41	inactive beta-amylase 9-like
TanjilG_17511	OIV99701.1	LG13	75578	94779	7063.37	TATA-binding protein-associated factor BTAF1 isoform X1
TanjilG_19952	OIW07851.1	LG07	6764955	6766198	7052.69	proline-rich extensin-like protein EPR1
TanjilG_11283	OIW09145.1	LG06	30400496	30401662	7038.49	F-box/kelch-repeat protein At5g60570-like
TanjilG_31220	OIW12113.1	LG05	7226488	7230080	7029.66	RNA polymerase sigma factor sigF, chloroplastic-like
TanjilG_31632	OIW21303.1	Scaffold_88_51	3430	8470	7029.62	protein indeterminate-domain 5, chloroplastic-like isoform X1
TanjilG_03479	OIW19345.1	LG01	3576930	3580897	7027.42	oligouridylate-binding protein 1-like isoform X1
TanjilG_08833	OIW17555.1	LG02	207478	211990	7016.1	LEAF RUST 10 DISEASE-RESISTANCE LOCUS RECEPTOR-LIKE PROTEIN KINASE-like 1.4 isoform X1
TanjilG_07441	OIV95285.1	LG16	17235999	17238213	7013.87	dihydrolipoyl dehydrogenase, mitochondrial
TanjilG_08621	OIW04738.1	LG09	13651845	13653893	7009.58	ubiquitin-conjugating enzyme E2 2-like isoform X3
TanjilG_28639	OIW15440.1	LG03	8952149	8952874	7006.95	thylakoid lumenal 19 kDa protein, chloroplastic
TanjilG_20801	OIV93139.1	LG18	11321321	11326631	7002.43	methylmalonate-semialdehyde dehydrogenase [acylating], mitochondrial-like
TanjilG_07435	OIV95279.1	LG16	17293362	17298432	6997.95	beta-glucosidase-like SFR2, chloroplastic
TanjilG_30453	OIV91231.1	LG20	1973039	1976478	6996.71	COBW domain-containing protein 1-like
TanjilG_01998	OIV91380.1	LG20	826313	827845	6991.63	PREDICTED: uncharacterized protein LOC109335841
TanjilG_28814	OIW05349.1	LG09	2198941	2234357	6991.58	nuclear-pore anchor-like isoform X1
TanjilG_07546	OIW21662.1	Scaffold_160_18	6182	7241	6989.94	hypothetical protein TanjilG_07546
TanjilG_29834	OIW06078.1	LG08	20412421	20420239	6988.69	ycf45 isoform A
TanjilG_08991	OIV91579.1	LG19	17603363	17605205	6981.94	Metacaspase-1 protein
TanjilG_19575	OIV97028.1	LG15	11381806	11387494	6981.19	MACPF domain-containing protein At4g24290-like
TanjilG_16297	OIW09070.1	LG06	31292357	31295102	6980.11	methyl-CpG-binding domain-containing protein 11-like
TanjilG_18095	OIV96782.1	LG15	16288981	16291544	6978.76	protein trichome berefringence-like 7 isoform X2
TanjilG_30449	OIV91227.1	LG20	1998201	2007354	6975.49	ABC transporter B family member 20
TanjilG_12338	OIV97581.1	LG14	15971402	15972478	6974.68	24-methylenesterol C-methyltransferase 2-like isoform X2
TanjilG_31732	OIW13843.1	LG04	7767975	7773093	6967.53	PREDICTED: fumarylacetoacetase
TanjilG_14212	OIW01029.1	LG12	191509	193444	6967.04	60S ribosomal protein L13a-like
TanjilG_12476	OIV97719.1	LG14	15050391	15051209	6966.1	probable CCR4-associated factor 1 homolog 7
TanjilG_30012	OIW03736.1	LG10	2197632	2207900	6963.88	pre-mRNA-splicing factor ATP-dependent RNA helicase DEAH7 isoform X2
TanjilG_00422	OIW10484.1	LG06	6069286	6074189	6963.82	DUF21 domain-containing protein At2g14520-like isoform X1
TanjilG_03979	OIW06585.1	LG08	9758611	9760990	6947.25	60S ribosomal protein L3-1-like
TanjilG_22906	OIW11099.1	LG06	635683	639301	6944.84	homeobox protein BEL1 homolog isoform X1
TanjilG_24090	OIW02639.1	LG11	2395339	2398685	6941.36	isocitrate dehydrogenase [NADP]-like
TanjilG_28237	OIW09638.1	LG06	21753736	21757146	6937.49	thiosulfate sulfurtransferase 18
TanjilG_08616	OIW04733.1	LG09	13587674	13590020	6931.08	plant/T7N9-9 protein
TanjilG_22115	OIV94918.1	LG17	717826	721512	6926.95	homeobox protein BEL1 homolog
TanjilG_27642	OIW05512.1	LG09	128603	129761	6924.47	30S ribosomal protein 3, chloroplastic-like
TanjilG_30714	OIW14995.1	LG03	23277951	23286808	6918.34	thiamine-repressible mitochondrial transport protein THI74-like
TanjilG_02657	OIW07023.1	LG08	6302714	6306839	6915.12	probable protein disulfide-isomerase A6
TanjilG_09307	OIW13956.1	LG04	5955493	5958843	6913.03	PREDICTED: uncharacterized protein At4g15545-like isoform X4
TanjilG_29783	OIW21127.1	Scaffold_74_23	4579	6128	6910.47	1-aminocyclopropane-1-carboxylate oxidase homolog 1-like
TanjilG_00269	OIV92251.1	LG19	3810241	3813661	6909.27	tryptophan synthase beta chain 1
TanjilG_18565	OIW19755.1	LG01	1606005	1608053	6905.09	PREDICTED: uncharacterized protein LOC109345489
TanjilG_09492	OIW19472.1	LG01	2359349	2361840	6902.47	50S ribosomal protein L35, chloroplastic
TanjilG_31082	OIW21214.1	Scaffold_81_14	38150	44962	6902.32	probable cyclic nucleotide-gated ion channel 5 isoform X1
TanjilG_08083	OIW15286.1	LG03	14805888	14810840	6901.75	U-box domain-containing protein 43-like isoform X1
TanjilG_05334	OIW13444.1	LG04	11788348	11792701	6895.4	proline--tRNA ligase, cytoplasmic
TanjilG_12393	OIV97636.1	LG14	15627034	15627411	6885.53	cytochrome b6f complex subunit petM-like protein
TanjilG_29099	OIW00109.1	LG12	15679645	15681421	6884.22	transcription factor MYB1R1-like
TanjilG_10949	OIW11747.1	LG05	17514230	17528870	6874.62	clustered mitochondria protein-like
TanjilG_11281	OIW09143.1	LG06	30376303	30382111	6872.84	4-hydroxy-3-methylbut-2-en-1-yl diphosphate synthase (ferredoxin), chloroplastic-like
TanjilG_18991	OIW16276.1	LG02	23366353	23368388	6871.85	elongation factor 1-beta 2-like
TanjilG_29337	OIW03352.1	LG10	7567487	7569510	6866.09	xyloglucan endotransglucosylase/hydrolase 1
TanjilG_32711	OIV90494.1	LG20	11102122	11107249	6865.9	phosphatidate phosphatase PAH1-like isoform X1
TanjilG_17373	OIV99563.1	LG13	997458	1001321	6864.16	translocase of chloroplast 120, chloroplastic-like isoform X1
TanjilG_32291	OIV99032.1	LG13	5079219	5081780	6863.6	putative serine/threonine-protein kinase isoform X1
TanjilG_13422	OIW18670.1	LG01	22065952	22067433	6857.93	PREDICTED: uncharacterized protein LOC109355492
TanjilG_15429	OIW12980.1	LG04	22930574	22932332	6854.92	60S ribosomal protein L19-3-like
TanjilG_08404	OIW16547.1	LG02	20649409	20653870	6852.89	sucrose transport protein SUC4-like
TanjilG_32927	OIW14585.1	LG03	26624281	26627386	6852.11	ultraviolet-B receptor UVR8
TanjilG_32137	OIW21324.1	Scaffold_90_15	17950	19891	6848.44	probable plastid-lipid-associated protein 6, chloroplastic isoform X1
TanjilG_02672	OIW07038.1	LG08	6092572	6103421	6838.86	hypothetical protein TanjilG_02672
TanjilG_25006	OIW17012.1	LG02	7837158	7855349	6832.55	histone acetyltransferase HAC1-like isoform X2
TanjilG_14421	OIW07475.1	LG07	18167913	18179184	6831.13	E3 ubiquitin-protein ligase PRT6-like
TanjilG_17280	OIV99470.1	LG13	1584044	1601136	6830.09	phospholipase A-2-activating protein-like isoform X1
TanjilG_08716	OIV96855.1	LG15	15119736	15122821	6826.72	rhodanese-like domain-containing protein 14, chloroplastic
TanjilG_24306	OIW20838.1	Scaffold_49_3	48929	52871	6825.47	cationic amino acid transporter 1-like
TanjilG_00926	OIV92792.1	LG18	14477779	14479886	6824.84	bax inhibitor 1-like
TanjilG_14530	OIV95376.1	LG16	16177637	16183388	6823.29	hypothetical protein TanjilG_14530
TanjilG_15594	OIV90861.1	LG20	5129154	5134494	6822.29	lysine-specific demethylase JMJ25
TanjilG_04074	OIW06680.1	LG08	10440465	10446520	6821.87	xyloglucan glycosyltransferase 4-like
TanjilG_18980	OIW16265.1	LG02	23299928	23301394	6821.37	UBP1-associated protein 2A-like isoform X1
TanjilG_30307	OIV91085.1	LG20	3097477	3100254	6817.76	sec-independent protein translocase protein TATC, chloroplastic-like isoform X1
TanjilG_29373	OIV98970.1	LG13	6869727	6871199	6815.69	Cellulose synthase family protein isoform 1
TanjilG_26493	OIW20952.1	Scaffold_57_2	22346	23729	6811.84	NAD(P)H-quinone oxidoreductase subunit N, chloroplastic
TanjilG_04718	OIW12554.1	LG04	26797784	26800241	6808.82	trihelix transcription factor GT-2-like
TanjilG_33074	OIW13425.1	LG04	12148941	12149426	6808.58	glycine-rich cell wall structural protein 1-like
TanjilG_09442	OIW19422.1	LG01	2875493	2875978	6808.14	glycine-rich cell wall structural protein 1-like
TanjilG_27529	OIW00278.1	LG12	15059563	15061648	6807.41	cyclin-dependent kinase G-2-like
TanjilG_17408	OIV99598.1	LG13	773101	775217	6804.61	proline-rich protein 4-like isoform X2
TanjilG_23456	OIW05670.1	LG08	24600518	24601039	6804.43	histone chaperone RTT106-like
TanjilG_04141	OIW12392.1	LG05	424193	427777	6801.75	monodehydroascorbate reductase 4, peroxisomal
TanjilG_04911	OIW21467.1	Scaffold_131_19	30584	34576	6798.3	formate dehydrogenase 1, mitochondrial
TanjilG_06328	OIW18244.1	LG01	25735261	25741462	6794.94	ferrochelatase-2, chloroplastic-like
TanjilG_05873	OIW08898.1	LG06	32740338	32740775	6776.78	multiprotein-bridging factor 1c
TanjilG_21613	OIV95223.1	LG16	19312717	19313864	6776.25	plasma membrane-associated cation-binding protein 1-like
TanjilG_21414	OIW14274.1	LG04	1186573	1187671	6773.8	plasma membrane-associated cation-binding protein 1-like
TanjilG_31974	OIW20045.1	Scaffold_9_171	63731	74833	6769.44	PREDICTED: uncharacterized protein LOC109337705 isoform X1
TanjilG_32361	OIV99102.1	LG13	6138704	6150921	6768.83	hypothetical protein TanjilG_32361
TanjilG_17979	OIV92628.1	LG18	16264715	16285109	6768.24	peptidyl-prolyl cis-trans isomerase FKBP53
TanjilG_04379	OIW15844.1	LG03	1066200	1079084	6763.18	cyclin-A2-4-like isoform X1
TanjilG_16840	OIW19306.1	Scaffold_3_119	12376	18617	6761.51	chaperone protein ClpD, chloroplastic
TanjilG_07869	OIV96477.1	LG15	19450755	19451249	6758.37	14 kDa proline-rich protein DC2.15-like
TanjilG_11910	OIW07752.1	LG07	12468772	12470527	6754.36	PREDICTED: uncharacterized protein LOC109352377 isoform X1
TanjilG_24454	OIW04982.1	LG09	8410042	8417971	6754.25	Exocyst complex component EXO84B
TanjilG_13891	OIW04509.1	LG09	17904875	17906630	6754	PREDICTED: uncharacterized protein LOC109352377 isoform X1
TanjilG_16159	OIW21952.1	Scaffold_290_10	13974	15433	6747.59	protein SPIRAL1-like 1
TanjilG_05287	OIV95739.1	LG16	5349036	5353386	6743.71	serine hydroxymethyltransferase 3, chloroplastic-like
TanjilG_29190	OIW00200.1	LG12	16316932	16326695	6743.4	1-phosphatidylinositol-3-phosphate 5-kinase FAB1A isoform X1
TanjilG_30288	OIW04012.1	LG10	276978	289054	6742.69	histone-lysine N-methyltransferase ATXR3-like isoform X1
TanjilG_21268	OIW14128.1	LG04	3979610	3981772	6739.25	CASP-like protein 2A2
TanjilG_01082	OIW15559.1	LG03	5342257	5343827	6738.85	hypothetical protein TanjilG_01082
TanjilG_20994	OIW09397.1	LG06	28466942	28473738	6737.95	calcium permeable stress-gated cation channel 1-like
TanjilG_07969	OIW13627.1	LG04	9683843	9690773	6734.4	probable protein phosphatase 2C 62 isoform X1
TanjilG_09927	OIW03280.1	LG10	10278547	10288692	6734.23	probable zinc metalloprotease EGY1, chloroplastic
TanjilG_28846	OIW05381.1	LG09	1750444	1757084	6732.04	titin homolog isoform X2
TanjilG_31931	OIW20013.1	Scaffold_9_126	5564	7296	6730.77	60S ribosomal protein L6-like
TanjilG_05388	OIW14767.1	LG03	25107708	25109653	6724.33	psbP domain-containing protein 3, chloroplastic isoform X1
TanjilG_22561	OIW17449.1	LG02	1970118	1971302	6720.13	S-adenosylmethionine synthase 1
TanjilG_22792	OIW10985.1	LG06	1100677	1102700	6716.86	calcium uniporter protein 2, mitochondrial-like
TanjilG_04779	OIW12615.1	LG04	26346589	26354517	6712.66	PREDICTED: uncharacterized protein LOC109346691
TanjilG_23102	OIV93261.1	LG18	9556633	9557693	6712.22	CCG-binding protein 1-like isoform X1
TanjilG_17286	OIV99476.1	LG13	1534258	1536950	6711.69	polyol transporter 5-like
TanjilG_27945	OIW10194.1	LG06	7516142	7522182	6708.92	probable E3 ubiquitin ligase SUD1 isoform X2
TanjilG_28321	OIW11230.1	LG05	26026594	26027853	6700.24	hypothetical protein TanjilG_28321
TanjilG_29028	OIW17678.1	LG01	35274944	35285627	6699.77	serine/threonine-protein phosphatase 4 regulatory subunit 3-like
TanjilG_05409	OIW14788.1	LG03	24978999	24991885	6696.74	Niemann-Pick C1 protein
TanjilG_01430	OIV90234.1	LG20	19437632	19444139	6691.34	SNF1-related protein kinase catalytic subunit alpha KIN10-like
TanjilG_17113	OIV99303.1	LG13	2812107	2815937	6689.67	pheophorbide a oxygenase, chloroplastic
TanjilG_16482	OIW13373.1	LG04	13817477	13823237	6689.27	phosphoenolpyruvate carboxylase 2
TanjilG_00981	OIV92847.1	LG18	14898812	14906212	6675.55	BTB/POZ and TAZ domain-containing protein 4-like
TanjilG_07260	OIW03108.1	LG10	14171647	14172673	6668.38	MLP-like protein 31
TanjilG_19722	OIW06284.1	LG08	16967961	16978822	6660.99	protein ROS1-like isoform X1
TanjilG_28045	OIW10294.1	LG06	8464726	8468507	6659.02	probable methyltransferase PMT2
TanjilG_21450	OIW14310.1	LG04	659365	665008	6658.68	cinnamoyl-CoA reductase 1-like
TanjilG_14148	OIW15149.1	LG03	20671202	20674615	6658.34	pyruvate dehydrogenase (acetyl-transferring) kinase, mitochondrial-like
TanjilG_30199	OIW03923.1	LG10	865442	873206	6654.37	serine/threonine-protein phosphatase 6 regulatory subunit 2-like
TanjilG_06642	OIW08099.1	LG07	5752503	5755404	6654.14	ALA-interacting subunit 3-like
TanjilG_17608	OIW13048.1	LG04	21790300	21798761	6651.63	topless-related protein 3-like isoform X1
TanjilG_22296	OIW03639.1	LG10	3057991	3064840	6650.53	synaptotagmin-5-like isoform X1
TanjilG_02374	OIW02150.1	LG11	7894009	7902596	6638.78	cell division cycle and apoptosis regulator protein 1 isoform X1
TanjilG_24214	OIV96561.1	LG15	18828285	18833918	6631.22	target of Myb protein 1-like isoform X1
TanjilG_00920	OIV92786.1	LG18	14447623	14448462	6630.65	ethylene-responsive transcription factor 1A-like
TanjilG_09876	OIV96449.1	LG15	19708384	19709524	6630.27	zinc finger protein CONSTANS-LIKE 4-like
TanjilG_20446	OIW11297.1	LG05	24859454	24864072	6624.61	cell division cycle protein 48 homolog
TanjilG_24283	OIW00553.1	LG12	12316643	12323434	6623.28	acetolactate synthase small subunit 2, chloroplastic-like
TanjilG_03385	OIW08709.1	LG07	953671	959399	6620.31	coatomer subunit gamma-2-like
TanjilG_12281	OIW15427.1	LG03	10630064	10648981	6608.87	serine protease SPPA, chloroplastic-like
TanjilG_12732	OIV89646.1	KV862266	660416	661895	6605.76	peroxisomal membrane protein 11C-like
TanjilG_07598	OIW18014.1	LG01	30638639	30640663	6605.22	60S ribosomal protein L17-2-like
TanjilG_03588	OIV97014.1	LG15	11874912	11879152	6604.72	auxin response factor 2-like
TanjilG_21482	OIV95092.1	LG16	17652794	17659572	6595.25	serine/threonine-protein phosphatase PP1-like
TanjilG_32078	OIW09929.1	LG06	12483693	12489523	6590.66	hypothetical protein TanjilG_32078
TanjilG_32792	OIW10052.1	LG06	10392104	10393705	6588.79	zinc finger protein CONSTANS-LIKE 16-like isoform X2
TanjilG_14183	OIW13250.1	LG04	17027225	17030598	6586.25	probable pterin-4-alpha-carbinolamine dehydratase, chloroplastic
TanjilG_17237	OIV99427.1	LG13	1853906	1859538	6583.34	probable E3 ubiquitin-protein ligase ARI8
TanjilG_20102	OIW08001.1	LG07	8672226	8684370	6576.99	F-box protein PP2-A13-like
TanjilG_03347	OIW08671.1	LG07	1183651	1184430	6568.32	tetrapyrrole-binding protein, chloroplastic-like
TanjilG_04713	OIW12549.1	LG04	26843726	26850801	6565.11	eukaryotic translation initiation factor 5B-like isoform X1
TanjilG_25676	OIW13577.1	LG04	9911559	9913671	6564.64	hydroquinone glucosyltransferase-like isoform X1
TanjilG_02169	OIW11962.1	LG05	10432191	10433537	6556.3	CBL-interacting serine/threonine-protein kinase 25
TanjilG_11074	OIV93492.1	LG18	3341207	3346096	6547.81	Formamidase protein
TanjilG_24567	OIW12634.1	LG04	26103796	26108461	6543.63	glutathione reductase, chloroplastic isoform X1
TanjilG_30115	OIW03839.1	LG10	1430553	1433108	6541.18	D-glycerate 3-kinase, chloroplastic-like isoform X1
TanjilG_23403	OIW05617.1	LG08	24952390	24958035	6538.51	serine carboxypeptidase-like 34 isoform X1
TanjilG_01013	OIV92879.1	LG18	15127834	15134040	6533.72	hypothetical protein TanjilG_01013
TanjilG_27204	OIW19847.1	Scaffold_6_10	15699	18352	6529.41	probable WRKY transcription factor 31
TanjilG_18529	OIW19719.1	LG01	1323034	1337874	6527.4	dnaJ homolog subfamily C GRV2-like
TanjilG_25852	OIV94628.1	LG17	3016329	3018374	6526.89	50S ribosomal protein L19-1, chloroplastic-like isoform X1
TanjilG_02554	OIW01398.1	LG11	31435579	31439992	6524.48	subtilisin-like protease SBT3.17
TanjilG_09859	OIV96432.1	LG15	19834392	19835790	6522.32	PREDICTED: uncharacterized protein LOC109328112
TanjilG_19359	OIW03079.1	LG10	14653181	14658553	6519.11	peptidyl-prolyl cis-trans isomerase CYP95-like isoform X3
TanjilG_26973	OIV92115.1	LG19	6657935	6663356	6515.22	soluble inorganic pyrophosphatase 4-like isoform X1
TanjilG_11229	OIW02335.1	LG11	5692346	5694456	6509.76	60S ribosomal protein L5-like
TanjilG_02551	OIW01395.1	LG11	31383461	31397470	6497.4	transcriptional corepressor LEUNIG_HOMOLOG-like isoform X10
TanjilG_19765	OIW13413.1	LG04	12701367	12709265	6494.89	protein argonaute 4-like
TanjilG_18384	OIW19574.1	LG01	192288	193242	6493.16	CASP-like protein 1D2
TanjilG_21251	OIW14111.1	LG04	4157467	4159300	6492.67	50S ribosomal protein L17, chloroplastic-like
TanjilG_11559	OIV97042.1	LG15	11125077	11127842	6483.68	calnexin homolog
TanjilG_14104	OIW17858.1	LG01	33529606	33537108	6482.96	probable ATP synthase 24 kDa subunit, mitochondrial
TanjilG_21591	OIV95201.1	LG16	18861963	18869559	6475.14	glyoxysomal fatty acid beta-oxidation multifunctional protein MFP-a-like
TanjilG_25116	OIW14330.1	LG04	332203	335563	6461.51	PREDICTED: uncharacterized protein LOC109344951
TanjilG_03957	OIW06563.1	LG08	9594680	9597843	6460.83	50S ribosomal protein L21, chloroplastic-like
TanjilG_24667	OIW12734.1	LG04	25306067	25312870	6459.71	RNA-binding protein 39 isoform X1
TanjilG_22063	OIV94866.1	LG17	1091276	1102038	6458.09	phospholipase D delta-like
TanjilG_32331	OIV99072.1	LG13	5562884	5565675	6455.12	protein MAINTENANCE OF PSII UNDER HIGH LIGHT 1
TanjilG_23408	OIW05622.1	LG08	24920604	24932782	6453.24	ENHANCER OF AG-4 protein 2-like isoform X1
TanjilG_08658	OIW04775.1	LG09	14373282	14374521	6448.24	photosynthetic NDH subunit of lumenal location 2, chloroplastic-like
TanjilG_31143	OIV92224.1	LG19	4834256	4835934	6442.97	40S ribosomal protein S6-1
TanjilG_01946	OIV91328.1	LG20	1274994	1277852	6442.5	ribosome-recycling factor, chloroplastic isoform X1
TanjilG_26252	OIV99914.1	LG12	17929660	17935535	6441.02	beta-glucuronosyltransferase GlcAT14B
TanjilG_04521	OIW15986.1	LG03	2114497	2117885	6430.59	hypothetical protein TanjilG_04521
TanjilG_24292	OIW00562.1	LG12	12439577	12443547	6415.16	magnesium transporter MRS2-4
TanjilG_15624	OIV90891.1	LG20	4922234	4925394	6402.9	calreticulin isoform X1
TanjilG_17677	OIW06303.1	LG08	15578058	15583054	6402.86	endoplasmin homolog
TanjilG_25977	OIV98112.1	LG14	9426485	9440014	6399.12	cyclin-dependent kinase E-1-like isoform X1
TanjilG_08192	OIW15616.1	LG03	4347120	4347588	6396.25	50S ribosomal protein L31, chloroplastic-like isoform X1
TanjilG_25339	OIW18896.1	LG01	19354196	19365097	6395.28	ribonuclease II, chloroplastic/mitochondrial-like isoform X1
TanjilG_11318	OIW09180.1	LG06	30672914	30675101	6395.18	protein TRM32-like isoform X1
TanjilG_05340	OIW13450.1	LG04	11850234	11852958	6391.81	glycogen synthase kinase-3 homolog MsK-3
TanjilG_17732	OIW16559.1	LG02	20532167	20533607	6390.59	hypothetical protein TanjilG_17732
TanjilG_18695	OIV93479.1	LG18	4242439	4244881	6389.16	hypothetical protein TanjilG_18695
TanjilG_27026	OIV95922.1	LG16	1575900	1599692	6389.15	serine/threonine-protein phosphatase 4 regulatory subunit 3B-like
TanjilG_08580	OIW15093.1	LG03	21606589	21611224	6382.2	PREDICTED: uncharacterized protein LOC109343648
TanjilG_22382	OIW17270.1	LG02	486686	492343	6379.76	eukaryotic translation initiation factor 5-like
TanjilG_24307	OIW20839.1	Scaffold_49_3	57701	61643	6376.2	cationic amino acid transporter 1-like
TanjilG_25928	OIV94704.1	LG17	2425962	2431529	6372.45	hypothetical protein TanjilG_25928
TanjilG_10334	OIW01173.1	LG11	33043234	33048873	6364.42	chlorophyll synthase, chloroplastic isoform X1
TanjilG_14611	OIV97066.1	LG15	10288144	10291523	6362.94	SNF1-related protein kinase regulatory subunit gamma-1-like isoform X2
TanjilG_02775	OIW05068.1	LG09	7117839	7126954	6356.47	pre-mRNA-processing factor 39-like isoform X1
TanjilG_00051	OIW16553.1	Scaffold_1_64	6041	9522	6353.97	phospholipid hydroperoxide glutathione peroxidase, chloroplastic-like
TanjilG_23917	OIV95474.1	LG16	14101563	14118547	6350.5	ABC transporter C family member 12-like isoform X1
TanjilG_27024	OIV95920.1	LG16	1561994	1564936	6350.31	acetate/butyrate--CoA ligase AAE7, peroxisomal-like
TanjilG_09828	OIV96401.1	LG15	19988163	19992383	6347.92	vacuolar-processing enzyme-like
TanjilG_03257	OIW08581.1	LG07	1828915	1837805	6346.26	E3 SUMO-protein ligase SIZ1-like isoform X1
TanjilG_09766	OIV96339.1	LG15	20376160	20380287	6345.39	J domain-containing protein required for chloroplast accumulation response 1 isoform X1
TanjilG_02785	OIW16579.1	LG02	19618908	19628212	6342.34	PREDICTED: uncharacterized protein LOC109338032 isoform X1
TanjilG_07970	OIW13628.1	LG04	9681732	9682906	6328.63	chlorophyll a-b binding protein CP24 10A, chloroplastic-like
TanjilG_19283	OIW07442.1	LG07	19728892	19732148	6327.14	serine/threonine-protein kinase AtPK2/AtPK19-like
TanjilG_32277	OIV99018.1	LG13	4950707	4953172	6318.96	protein transport protein Sec61 subunit alpha-like
TanjilG_25248	OIW01140.1	LG11	35943260	35946088	6318.15	peptide chain release factor PrfB1, chloroplastic
TanjilG_02643	OIW07009.1	LG08	6422910	6424421	6317.89	60S ribosomal protein L19-3
TanjilG_20243	OIV95793.1	LG16	4521123	4528798	6317.75	ISWI chromatin-remodeling complex ATPase CHR11-like
TanjilG_00821	OIW04261.1	LG09	21604111	21609324	6317.46	intracellular protein transport protein USO1-like
TanjilG_16694	OIV98367.1	LG14	1507052	1507423	6315.79	PREDICTED: uncharacterized protein LOC109326764
TanjilG_29733	OIW03698.1	LG10	2501120	2502937	6314.42	SNW/SKI-interacting protein A isoform X1
TanjilG_13377	OIW18625.1	LG01	21729600	21730928	6312.94	CBL-interacting serine/threonine-protein kinase 6-like
TanjilG_04416	OIW15881.1	LG03	1310774	1316652	6309.17	NADP-dependent malic enzyme-like isoform X1
TanjilG_21392	OIW14252.1	LG04	1625696	1631381	6296.23	eukaryotic initiation factor 4A-3-like
TanjilG_05359	OIW14738.1	LG03	25297913	25305876	6296.01	zinc finger CCCH domain-containing protein 19 isoform X1
TanjilG_04333	OIW15798.1	LG03	774039	784455	6293.54	AP-2 complex subunit alpha-1-like isoform X1
TanjilG_12390	OIV97633.1	LG14	15636695	15641553	6285.59	protein DA1-like isoform X1
TanjilG_19202	OIW00762.1	LG12	7739386	7743084	6281.65	PREDICTED: uncharacterized protein ycf23-like
TanjilG_13775	OIW02037.1	LG11	9838296	9839363	6271.58	protein BPS1, chloroplastic-like isoform X2
TanjilG_16398	OIW08817.1	LG07	331564	332667	6270.64	signal recognition particle 43 kDa protein, chloroplastic
TanjilG_27015	OIV95911.1	LG16	1479881	1480950	6266.34	AChain A, Protein LlR18A
TanjilG_28087	OIW10336.1	LG06	8912169	8914319	6264.02	light-harvesting complex-like protein 3 isotype 2, chloroplastic
TanjilG_03268	OIW08592.1	LG07	1752681	1755032	6263.2	mitogen-activated protein kinase 3-like
TanjilG_31371	OIW17998.1	LG01	31154836	31157075	6262.62	PREDICTED: adenosylhomocysteinase-like
TanjilG_10435	OIW01274.1	LG11	34561246	34564856	6262.02	probable serine incorporator
TanjilG_00106	OIW16844.1	Scaffold_1_389	39476	49301	6261.59	dynamin-like protein ARC5
TanjilG_30139	OIW03863.1	LG10	1267732	1278983	6260.35	pre-mRNA-processing-splicing factor 8A-like
TanjilG_11562	OIV97045.1	LG15	11088150	11089086	6258.75	PREDICTED: uncharacterized protein LOC109327360
TanjilG_26887	OIW11521.1	LG05	22568116	22569859	6255.82	NAC domain-containing protein 72-like isoform X1
TanjilG_32757	OIW10017.1	LG06	10800390	10805298	6251.45	proline-rich receptor-like protein kinase PERK1
TanjilG_13582	OIW06396.1	LG08	13616126	13618458	6240.07	light-harvesting complex-like protein OHP2, chloroplastic
TanjilG_18983	OIW16268.1	LG02	23316663	23317814	6229.38	calmodulin
TanjilG_11734	OIV96738.1	LG15	16858052	16862141	6221.17	lipoyl synthase 2, mitochondrial
TanjilG_12917	OIW01377.1	LG11	32029603	32031403	6220.31	probable WRKY transcription factor 70
TanjilG_33005	OIW14663.1	LG03	25912140	25913738	6213.82	REF/SRPP-like protein At1g67360
TanjilG_01822	OIV91291.1	LG20	1536676	1547505	6213.45	hypothetical protein TanjilG_01822
TanjilG_30492	OIV91270.1	LG20	1699989	1704742	6209.48	V-type proton ATPase subunit B 2-like
TanjilG_08217	OIW15641.1	LG03	4597565	4601665	6208.63	low-temperature-induced cysteine proteinase-like
TanjilG_20736	OIV93074.1	LG18	12142709	12159042	6207.67	ADP-ribosylation factor isoform X1
TanjilG_01482	OIV95688.1	LG16	6863341	6865183	6200.56	40S ribosomal protein S5-like
TanjilG_09247	OIV96705.1	LG15	17562164	17566214	6200.26	sulfate transporter 1.3-like isoform X1
TanjilG_03241	OIW08565.1	LG07	1927015	1928595	6198.09	aquaporin PIP2-7-like
TanjilG_03944	OIW01806.1	LG11	17854219	17856622	6190.7	probable plastid-lipid-associated protein 6, chloroplastic
TanjilG_27792	OIW10846.1	LG06	2585726	2587645	6190.35	60S ribosomal protein L15-1
TanjilG_04073	OIW06679.1	LG08	10416557	10421731	6189.91	hypothetical protein TanjilG_04073
TanjilG_01366	OIW16801.1	LG02	15084430	15085576	6187.76	protein SPIRAL1-like 1
TanjilG_21673	OIV89458.1	KV862292	267554	300870	6184.51	glycerophosphodiester phosphodiesterase GDPD4 isoform X1
TanjilG_08139	OIW13106.1	LG04	20940865	20947992	6182.36	cellulose synthase A catalytic subunit 3 [UDP-forming]-like
TanjilG_09248	OIV96706.1	LG15	17571122	17582721	6180.98	acetyl-CoA carboxylase 1-like
TanjilG_24725	OIW12792.1	LG04	24902105	24911635	6179.95	methionine--tRNA ligase, chloroplastic/mitochondrial
TanjilG_21599	OIV95209.1	LG16	19028610	19035054	6178.74	kinesin-like protein KIN-13A isoform X1
TanjilG_20739	OIV93077.1	LG18	12109102	12113857	6178.13	carbonic anhydrase 2-like isoform X1
TanjilG_22546	OIW17434.1	LG02	1849578	1855814	6177.81	probable glutamyl endopeptidase, chloroplastic isoform X1
TanjilG_16736	OIV98409.1	LG14	2017442	2028114	6174.34	clathrin heavy chain 1-like isoform X2
TanjilG_19017	OIW16301.1	LG02	23602984	23605177	6170.78	reticulon-like protein B8 isoform X1
TanjilG_06558	OIV99253.1	LG13	3383546	3392626	6170.11	hypothetical protein TanjilG_06558
TanjilG_10999	OIV97475.1	LG15	148343	156908	6152.28	histidine kinase 3-like isoform X1
TanjilG_09060	OIW15129.1	LG03	21184021	21185872	6151.55	eukaryotic initiation factor 4A-15-like
TanjilG_21490	OIV95100.1	LG16	17717822	17721130	6138.57	ATP-dependent Clp protease proteolytic subunit-related protein 3, chloroplastic
TanjilG_17944	OIW13765.1	LG04	8500200	8503313	6137.02	hypothetical protein TanjilG_17944
TanjilG_28721	OIV98208.1	LG14	6232976	6251060	6126.18	pantothenate kinase 2-like
TanjilG_07934	OIW13592.1	LG04	9830172	9841443	6120.45	cullin-associated NEDD8-dissociated protein 1
TanjilG_04112	OIW12363.1	LG05	94229	96820	6119.88	2-hydroxyacyl-CoA lyase
TanjilG_16412	OIW08831.1	LG07	404620	409908	6119.85	nucleolin 2-like isoform X2
TanjilG_09006	OIV91594.1	LG19	17505606	17516920	6118.62	bifunctional riboflavin biosynthesis protein RIBA 1, chloroplastic-like isoform X1
TanjilG_22093	OIV94896.1	LG17	873496	879032	6115.99	myb-related protein B-like isoform X1
TanjilG_16583	OIV93732.1	LG18	126581	137128	6113.17	RNA-binding protein 25-like isoform X2
TanjilG_30022	OIW03746.1	LG10	2096219	2106581	6110.69	hypothetical protein TanjilG_30022
TanjilG_31066	OIW01884.1	LG11	15088058	15092746	6108.48	65-kDa microtubule-associated protein 6
TanjilG_15049	OIV92058.1	LG19	9169948	9179564	6102.44	cullin-1-like isoform X2
TanjilG_17359	OIV99549.1	LG13	1098155	1108188	6099.47	E3 ubiquitin-protein ligase UPL3-like
TanjilG_15387	OIW20582.1	Scaffold_28_44	32332	34905	6097.07	40S ribosomal protein S6-1-like
TanjilG_07194	OIW05918.1	LG08	22230415	22232860	6091.06	Protein phosphatase 1 regulatory subunit pprA
TanjilG_29672	OIW02896.1	LG11	334874	343752	6088.6	fimbrin-1-like isoform X1
TanjilG_10162	OIW07189.1	LG08	4400416	4406778	6085.78	zinc finger CCCH domain-containing protein ZFN-like isoform X1
TanjilG_16207	OIV97446.1	LG15	611732	612088	6084.5	wound-induced protein 1-like
TanjilG_08123	OIW13090.1	LG04	21297310	21303021	6082.97	Reticuline oxidase
TanjilG_05567	OIV93864.1	LG17	16098279	16102270	6082.16	SUMO-conjugating enzyme SCE1-like
TanjilG_01927	OIV90449.1	LG20	12661057	12664167	6073.73	subtilisin-like protease SBT1.4
TanjilG_29341	OIW03356.1	LG10	7255566	7257615	6073.27	protein COFACTOR ASSEMBLY OF COMPLEX C SUBUNIT B CCB1, chloroplastic
TanjilG_13489	OIW18737.1	LG01	22610673	22622339	6070.35	hypothetical protein TanjilG_13489
TanjilG_10004	OIW00926.1	LG12	1543180	1566005	6068.87	CCR4-NOT transcription complex subunit
TanjilG_18977	OIW16262.1	LG02	23276431	23284757	6067.44	protein argonaute 4A-like
TanjilG_21938	OIW10101.1	LG06	9835851	9855098	6058.9	THO complex subunit 2-like isoform X1
TanjilG_29747	OIW03712.1	LG10	2362435	2368898	6057.64	arginine--tRNA ligase, cytoplasmic-like isoform X1
TanjilG_20641	OIV92979.1	LG18	13300516	13304552	6056.81	PREDICTED: uncharacterized protein At1g32220, chloroplastic
TanjilG_26769	OIW17114.1	LG02	5232801	5236217	6056.68	linoleate 9S-lipoxygenase-like
TanjilG_28782	OIW05317.1	LG09	2726406	2764443	6048.25	hypothetical protein TanjilG_28782
TanjilG_31614	OIW11864.1	LG05	12216472	12219888	6045.29	linoleate 9S-lipoxygenase-like
TanjilG_14873	OIV96196.1	LG16	353293	357943	6044.53	phospho-2-dehydro-3-deoxyheptonate aldolase 2, chloroplastic-like
TanjilG_19860	OIW17891.1	LG01	33029228	33033565	6039.9	chaperone protein dnaJ A6, chloroplastic-like
TanjilG_17393	OIV99583.1	LG13	867307	878473	6037.89	alanine--tRNA ligase-like
TanjilG_25929	OIV94705.1	LG17	2421218	2423634	6037.09	hypothetical protein TanjilG_25928
TanjilG_24795	OIW12862.1	LG04	24237716	24244392	6034.31	pentatricopeptide repeat-containing protein At5g43790
TanjilG_13387	OIW18635.1	LG01	21795833	21801115	6031.41	eukaryotic translation initiation factor-like
TanjilG_04221	OIW12472.1	LG05	1344607	1347577	6026.1	Replication factor C subunit 2
TanjilG_22151	OIV94954.1	LG17	451859	455206	6026.02	porphobilinogen deaminase, chloroplastic-like
TanjilG_17628	OIW13068.1	LG04	22051460	22054530	6023.71	shaggy-related protein kinase alpha-like
TanjilG_19117	OIW16401.1	LG02	24276016	24281138	6022.89	transcriptional regulator ATRX-like isoform X1
TanjilG_02471	OIW17843.1	LG01	33697187	33704013	6019.63	RNA-binding protein 39-like
TanjilG_30329	OIV91107.1	LG20	2934065	2936557	6019.34	stress enhanced protein 1, chloroplastic
TanjilG_07630	OIV89006.1	KV862927	413676	417206	6018.13	PREDICTED: uncharacterized protein LOC109342040 isoform X1
TanjilG_20495	OIW09869.1	LG06	13194505	13204548	6015.49	glutamate--cysteine ligase, chloroplastic isoform X1
TanjilG_15464	OIW13015.1	LG04	22391911	22397859	6014.04	squamosa promoter-binding-like protein 1
TanjilG_12578	OIV97821.1	LG14	14236372	14236713	6012.42	50S ribosomal protein 6, chloroplastic
TanjilG_11228	OIW02334.1	LG11	5687316	5690929	6011.14	glyoxylate/succinic semialdehyde reductase 1
TanjilG_21695	OIV94355.1	LG17	6312192	6315022	6009.57	serine/threonine-protein kinase HT1-like isoform X1
TanjilG_03951	OIW06557.1	LG08	9539978	9542188	6008.92	alkaline/neutral invertase CINV2-like
TanjilG_06958	OIW19503.1	LG01	2128998	2154198	6002.02	FIP1[V]-like protein isoform X2
TanjilG_15046	OIV92055.1	LG19	9076963	9078010	5995.64	plasma membrane-associated cation-binding protein 1-like
TanjilG_18132	OIW17177.1	LG02	4205641	4212638	5986.68	DEAD-box ATP-dependent RNA helicase 20-like
TanjilG_12656	OIV97899.1	LG14	13385074	13386111	5986.2	ethylene-responsive transcription factor RAP2-4-like
TanjilG_26906	OIW11540.1	LG05	22280452	22284323	5983.78	proton pump-interactor 1-like isoform X1
TanjilG_04783	OIW12619.1	LG04	26323854	26327169	5982.43	aquaporin PIP2-1
TanjilG_22383	OIW17271.1	LG02	496154	502381	5978.4	phenylalanine--tRNA ligase, chloroplastic/mitochondrial isoform X2
TanjilG_07980	OIW13638.1	LG04	9626246	9630025	5977.03	splicing factor 3B subunit 1-like
TanjilG_04494	OIW15959.1	LG03	1884457	1885168	5973.18	PREDICTED: uncharacterized protein LOC109342963
TanjilG_24467	OIW04995.1	LG09	8328621	8331416	5972.64	PREDICTED: uncharacterized protein LOC109357276 isoform X2
TanjilG_13033	OIV96101.1	LG16	690216	692404	5972.14	transcription factor GTE7-like
TanjilG_32559	OIW04367.1	LG09	19297139	19302829	5970.15	protein SMAX1-LIKE 6-like isoform X1
TanjilG_18241	OIW06859.1	LG08	7876119	7881737	5969.86	clathrin interactor EPSIN 3-like isoform X2
TanjilG_18324	OIW06936.1	LG08	6860564	6863962	5964.41	50S ribosomal protein L15, chloroplastic-like
TanjilG_24990	OIW10430.1	LG06	6383593	6385554	5964.27	protein RTF1 homolog
TanjilG_17462	OIV99652.1	LG13	409234	415995	5962.72	DNA topoisomerase 1 alpha-like isoform X1
TanjilG_14078	OIV97978.1	LG14	11754577	11757673	5960.89	Ubiquitin-conjugating enzyme E2 10
TanjilG_21156	OIW01576.1	LG11	24558993	24566252	5959.59	carotene epsilon-monooxygenase, chloroplastic
TanjilG_08691	OIV96830.1	LG15	15492076	15496399	5959.35	Dipeptidyl peptidase 8
TanjilG_08293	OIV89916.1	KV862212	37537	48215	5956.15	NADPH-dependent aldo-keto reductase, chloroplastic
TanjilG_08804	OIW15212.1	LG03	17106010	17113710	5955.7	nuclear poly(A) polymerase 1-like isoform X2
TanjilG_11516	OIW06791.1	LG08	8634494	8641344	5951.55	probable ubiquitin-conjugating enzyme E2 23
TanjilG_18381	OIW19571.1	LG01	157618	177548	5944.59	chromatin structure-remodeling complex protein SYD-like isoform X1
TanjilG_01145	OIW04949.1	LG09	8829404	8842606	5939.69	F-box/LRR-repeat protein 14
TanjilG_07291	OIW11810.1	LG05	15189845	15190471	5938.77	auxin-binding protein ABP19a-like
TanjilG_21979	OIW20757.1	Scaffold_42_77	13369	22788	5938.68	probable serine/threonine protein kinase IREH1 isoform X2
TanjilG_29473	OIW02697.1	LG11	1770212	1771816	5938.67	mannose-1-phosphate guanylyltransferase 1
TanjilG_21291	OIW14151.1	LG04	3546134	3550793	5936.85	NADH dehydrogenase [ubiquinone] iron-sulfur protein 1, mitochondrial-like
TanjilG_29081	OIW17731.1	LG01	34861868	34863588	5932.27	iron-sulfur cluster assembly protein 1
TanjilG_20996	OIW09399.1	LG06	28496675	28500525	5931.85	beta-carotene isomerase D27, chloroplastic
TanjilG_24695	OIW12762.1	LG04	25100939	25101901	5931.29	E3 ubiquitin-protein ligase CIP8-like
TanjilG_29577	OIW02801.1	LG11	985342	1008209	5931.22	proteasome-associated protein ECM29 homolog
TanjilG_24253	OIW00523.1	LG12	12034692	12036037	5924.34	glutathione transferase GST 23-like
TanjilG_11672	OIW05985.1	LG08	21661150	21668222	5923.52	Transcription factor bHLH30
TanjilG_20125	OIW08024.1	LG07	9111504	9113867	5918.98	50S ribosomal protein L6, chloroplastic-like
TanjilG_20410	OIW19285.1	LG01	5673795	5677157	5910.77	PREDICTED: uncharacterized protein LOC109348290
TanjilG_06779	OIV93861.1	LG17	20074832	20098784	5903.92	eIF-2-alpha kinase activator GCN1 isoform X2
TanjilG_31301	OIW18181.1	LG01	26628218	26630050	5899.81	probable plastid-lipid-associated protein 7, chloroplastic isoform X1
TanjilG_00733	OIW04173.1	LG09	21025916	21027740	5897.97	elongation factor 1-beta 2-like
TanjilG_20647	OIV92985.1	LG18	13200341	13203222	5893.59	plastoglobulin-1, chloroplastic
TanjilG_08776	OIW01595.1	LG11	23577484	23581348	5892.23	ycf3-interacting protein 1, chloroplastic
TanjilG_20966	OIW03038.1	LG10	15363509	15377985	5887.94	threonine--tRNA ligase, chloroplastic/mitochondrial 2
TanjilG_24907	OIV98736.1	LG13	14420323	14456113	5886.68	BEACH domain-containing protein C2-like isoform X2
TanjilG_32919	OIW14577.1	LG03	26682376	26687420	5886.37	nuclear poly(A) polymerase 4-like isoform X1
TanjilG_17788	OIW17952.1	LG01	32205480	32208248	5883.17	immune-associated nucleotide-binding protein 9
TanjilG_08463	OIW07576.1	LG07	17820036	17821151	5878.94	PREDICTED: uncharacterized protein LOC109352557 isoform X1
TanjilG_31577	OIV94152.1	LG17	11892366	11893924	5876.05	40S ribosomal protein S2-4-like
TanjilG_32612	OIW04420.1	LG09	19782135	19784070	5870.46	PREDICTED: uncharacterized protein LOC109357408
TanjilG_03315	OIW08639.1	LG07	1416590	1421341	5868.33	ATP-dependent zinc metalloprotease FTSH 10, mitochondrial-like
TanjilG_06236	OIW05100.1	LG09	6679584	6681516	5867.28	60S ribosomal protein L4-like
TanjilG_03996	OIW06602.1	LG08	9892596	9896107	5866.13	protein SGT1 homolog isoform X2
TanjilG_25473	OIV94411.1	LG17	3765273	3767763	5859.32	ubiquinol oxidase 1, mitochondrial-like
TanjilG_21111	OIW02062.1	LG11	9431571	9441885	5854.18	K(+) efflux antiporter 2, chloroplastic-like
TanjilG_13307	OIW18555.1	LG01	21079114	21094059	5845.02	dnaJ homolog subfamily C GRV2-like
TanjilG_15952	OIW10580.1	LG06	5084129	5089881	5841.86	ATP-citrate synthase alpha chain protein 1 isoform X2
TanjilG_22120	OIV94923.1	LG17	670564	677845	5840.12	E4 SUMO-protein ligase PIAL2 isoform X1
TanjilG_29357	OIW03372.1	LG10	6728045	6734059	5835.13	V-type proton ATPase subunit C-like
TanjilG_19213	OIW16908.1	LG02	10691675	10699727	5831	ankyrin repeat domain-containing protein 2B-like
TanjilG_01362	OIW16797.1	LG02	14911266	14924130	5823.74	serine/threonine-protein kinase dst1 isoform X1
TanjilG_08367	OIW07252.1	LG08	2810441	2814171	5822.28	cryptochrome-1 isoform X1
TanjilG_23857	OIV95626.1	LG16	8170208	8176906	5815.22	protein INVOLVED IN DE NOVO 2-like
TanjilG_07629	OIV89005.1	KV862927	391816	395334	5814.78	PREDICTED: uncharacterized protein LOC109342051 isoform X1
TanjilG_21939	OIW10102.1	LG06	9828522	9834044	5813.75	26S proteasome non-ATPase regulatory subunit 1 homolog A-like
TanjilG_26952	OIV89124.1	KV862395	41941	52596	5813.53	peptidyl-prolyl cis-trans isomerase FKBP16-4, chloroplastic isoform X2
TanjilG_30730	OIW03666.1	LG10	2777697	2782871	5811.15	probable sulfate transporter 3.5
TanjilG_28262	OIW15003.1	LG03	23123887	23129624	5809.65	glycine dehydrogenase (decarboxylating), mitochondrial-like
TanjilG_32432	OIW12316.1	LG05	1990718	1996212	5807.42	PREDICTED: uncharacterized protein LOC109347411 isoform X1
TanjilG_09977	OIV92379.1	LG19	2120177	2122993	5807.3	magnesium transporter MRS2-3
TanjilG_14085	OIV97985.1	LG14	11839997	11842010	5806.99	pathogen-related protein-like
TanjilG_28659	OIW15460.1	LG03	10241999	10243545	5798.33	photosynthetic NDH subunit of lumenal location 3, chloroplastic
TanjilG_11688	OIW06001.1	LG08	21829383	21839507	5791.62	26S proteasome non-ATPase regulatory subunit 2 homolog A-like isoform X2
TanjilG_03325	OIW08649.1	LG07	1339420	1341891	5791.6	nucleolar GTP-binding protein 1-like
TanjilG_27928	OIW10177.1	LG06	7353824	7354798	5790.45	probable carboxylesterase 12
TanjilG_12713	OIV97956.1	LG14	12717205	12719349	5786.84	TolB protein
TanjilG_16130	OIW12019.1	LG05	9802026	9812577	5779.47	5'-3' exoribonuclease 3-like isoform X2
TanjilG_28131	OIV89092.1	KV862428	17927	22401	5777.84	glucose-6-phosphate 1-dehydrogenase, chloroplastic-like
TanjilG_06535	OIV99230.1	LG13	3576806	3582989	5774.75	protein STRUBBELIG-RECEPTOR FAMILY 3-like
TanjilG_31841	OIW03394.1	LG10	6616447	6620610	5769.89	ketol-acid reductoisomerase, chloroplastic-like
TanjilG_11579	OIV98182.1	LG14	7276557	7279540	5769.17	BTB/POZ and TAZ domain-containing protein 1-like
TanjilG_11117	OIW20418.1	Scaffold_21_120	9111	18048	5761.83	histone acetyltransferase of the MYST family 1-like
TanjilG_28933	OIV97182.1	LG15	6217484	6229323	5760.24	protein Dr1 homolog isoform X1
TanjilG_30051	OIW03775.1	LG10	1892929	1896249	5756.95	nucleosome assembly protein 1;4
TanjilG_28172	OIW09573.1	LG06	22702857	22709970	5755.53	protein RRC1-like isoform X2
TanjilG_13595	OIW02958.1	LG10	16187387	16193221	5752.86	probable metal-nicotianamine transporter YSL6
TanjilG_25095	OIW01939.1	LG11	12188712	12194853	5747.09	long chain acyl-CoA synthetase 8
TanjilG_11029	OIV97505.1	LG15	355073	356451	5745.58	Histone H3.3
TanjilG_18117	OIW17162.1	LG02	3979449	3982914	5743.07	linoleate 9S-lipoxygenase-like
TanjilG_15945	OIW10573.1	LG06	5146856	5148534	5742.21	ADP-ribosylation factor 2 isoform A
TanjilG_23003	OIV92403.1	LG19	1495401	1499547	5741.89	proton pump-interactor 1-like isoform X1
TanjilG_04765	OIW12601.1	LG04	26453109	26459852	5739.52	probable alkaline/neutral invertase D isoform X1
TanjilG_05064	OIW02471.1	LG11	4344981	4349674	5738.54	oligouridylate-binding protein 1B
TanjilG_31262	OIW18142.1	LG01	25834262	25839164	5737.71	CBS domain-containing protein CBSCBSPB3-like isoform X1
TanjilG_16443	OIW15185.1	LG03	18485726	18492497	5735.57	acyl-protein thioesterase 2-like
TanjilG_05220	OIW06449.1	LG08	11734920	11738685	5734.17	mitochondrial import receptor subunit TOM20-like
TanjilG_03708	OIW06813.1	LG08	8162013	8171078	5732.65	SAC3 family protein A isoform X1
TanjilG_16083	OIW10711.1	LG06	3814076	3817485	5727.57	protein LOW PSII ACCUMULATION 3, chloroplastic isoform X1
TanjilG_21423	OIW14283.1	LG04	1015356	1027322	5727.08	isoleucine--tRNA ligase, chloroplastic/mitochondrial
TanjilG_01907	OIV90429.1	LG20	11846258	11849626	5727.02	sucrose-phosphatase 1-like
TanjilG_27534	OIW00283.1	LG12	15100412	15102498	5725.55	nucleoside diphosphate kinase 2, chloroplastic-like
TanjilG_16329	OIW09102.1	LG06	31562480	31573805	5724.8	golgin candidate 5-like
TanjilG_18816	OIW16101.1	LG02	21761264	21765090	5721.85	trans-cinnamate 4-monooxygenase
TanjilG_13554	OIW20488.1	Scaffold_24_2	15063	16244	5721.72	S-adenosylmethionine synthase isoform X1
TanjilG_16342	OIW08761.1	LG07	23642	25571	5716.82	putative quinone-oxidoreductase homolog, chloroplastic isoform X2
TanjilG_07569	OIW21664.1	Scaffold_161_11	3592	9972	5715.79	heat shock protein 90-5, chloroplastic-like
TanjilG_20238	OIV95788.1	LG16	4571728	4576672	5715.17	GTP-binding protein OBGC, chloroplastic
TanjilG_10082	OIV93450.1	LG18	5470026	5471730	5713.37	40S ribosomal protein S2-4-like
TanjilG_03326	OIW08650.1	LG07	1330728	1337373	5712.03	hypothetical protein TanjilG_03326
TanjilG_03049	OIW08373.1	LG07	3515894	3517648	5709.2	pentatricopeptide repeat-containing protein At2g20710, mitochondrial-like isoform X2
TanjilG_25557	OIV94495.1	LG17	4802779	4803219	5708.67	60S ribosomal protein L27a-3-like
TanjilG_19326	OIV94320.1	LG17	6633618	6644732	5703.87	autophagy-related protein 2
TanjilG_12318	OIV97561.1	LG14	16086893	16087878	5703.55	HMG1/2-like protein isoform X3
TanjilG_30464	OIV91242.1	LG20	1887065	1890582	5703.05	PREDICTED: uncharacterized protein LOC109336150 isoform X1
TanjilG_14568	OIW09417.1	LG06	27998171	28001756	5701.47	succinate dehydrogenase [ubiquinone] iron-sulfur subunit 2, mitochondrial-like
TanjilG_03417	OIW08741.1	LG07	727973	730770	5698.79	V-type proton ATPase 16 kDa proteolipid subunit-like
TanjilG_28031	OIW10280.1	LG06	8363693	8367312	5698.76	ribulose-1,5 bisphosphate carboxylase/oxygenase large subunit N-methyltransferase, chloroplastic-like
TanjilG_14084	OIV97984.1	LG14	11813501	11816476	5697.92	PREDICTED: uncharacterized protein LOC109326029
TanjilG_20040	OIW07939.1	LG07	7764417	7766747	5697.92	putative 12-oxophytodienoate reductase 11 isoform X1
TanjilG_10736	OIW15296.1	LG03	13937267	13938602	5695.67	PREDICTED: expansin-A8-like
TanjilG_11331	OIW09193.1	LG06	30759950	30762519	5694.27	acid phosphatase 1-like
TanjilG_18374	OIW06986.1	LG08	7308965	7311135	5691.53	probable cinnamyl alcohol dehydrogenase
TanjilG_27522	OIW00271.1	LG12	15011942	15021384	5691.1	hypothetical protein TanjilG_27522
TanjilG_23490	OIW05704.1	LG08	24381242	24385746	5682.67	membrane-associated 30 kDa protein, chloroplastic isoform X1
TanjilG_03344	OIW08668.1	LG07	1194737	1200408	5679.18	probable E3 ubiquitin-protein ligase ARI7
TanjilG_19209	OIV90573.1	LG20	9217670	9222439	5675.47	R3H domain-containing protein 2-like
TanjilG_29546	OIW02770.1	LG11	1198686	1210031	5675.16	ubiquitin carboxyl-terminal hydrolase 12-like isoform X1
TanjilG_00772	OIW04212.1	LG09	21315592	21319328	5675	mitogen-activated protein kinase 20-like isoform X1
TanjilG_02429	OIW17801.1	LG01	34198832	34201766	5674.25	calnexin homolog
TanjilG_22978	OIW11171.1	LG06	166555	169860	5669.29	sugar transport protein 13-like
TanjilG_02423	OIW21366.1	Scaffold_112_7	7860	13857	5668.68	pyrophosphate-energized membrane proton pump 2
TanjilG_31235	OIW14345.1	LG04	42463	47904	5668.51	RNA-binding protein 25-like isoform X2
TanjilG_21740	OIW08274.1	LG07	4419620	4432996	5667.89	probable ADP-ribosylation factor GTPase-activating protein AGD5
TanjilG_10505	OIV92295.1	LG19	2815473	2816117	5667.57	probable calcium-binding protein CML36
TanjilG_06970	OIW19515.1	LG01	2031628	2043537	5667.18	large proline-rich protein bag6-like isoform X3
TanjilG_31722	OIW13833.1	LG04	7669945	7671120	5666.82	RNA-binding motif protein, X chromosome-like isoform X2
TanjilG_12702	OIV97945.1	LG14	12835434	12839455	5663.24	aldehyde dehydrogenase family 3 member H1-like
TanjilG_09326	OIW13975.1	LG04	6185165	6188703	5655.8	3-dehydrosphinganine reductase TSC10A-like
TanjilG_26572	OIV91719.1	LG19	16493462	16498510	5651.47	angio-associated migratory cell protein
TanjilG_03591	OIV97017.1	LG15	11816578	11827362	5650.52	hypothetical protein TanjilG_03591
TanjilG_27225	OIW19859.1	Scaffold_6_36	17358	17675	5644.48	PREDICTED: uncharacterized protein LOC109337421
TanjilG_27767	OIW10821.1	LG06	2771171	2774292	5643.77	hsp70-Hsp90 organizing protein 1-like
TanjilG_16885	OIV90925.1	LG20	3321696	3327596	5643.59	50S ribosomal protein L15, chloroplastic
TanjilG_31124	OIV92205.1	LG19	4526185	4538379	5639.58	probable UDP-N-acetylglucosamine--peptide N-acetylglucosaminyltransferase SPINDLY
TanjilG_16422	OIW08841.1	LG07	492531	494500	5639.08	60S ribosomal protein L7a-1
TanjilG_25490	OIV94428.1	LG17	3947561	3955490	5634.1	extra-large guanine nucleotide-binding protein 3 isoform X1
TanjilG_12729	OIV89643.1	KV862266	494229	499360	5625.17	shaggy-related protein kinase theta-like isoform X2
TanjilG_15988	OIW10616.1	LG06	4716128	4722376	5622.32	hypothetical protein TanjilG_15988
TanjilG_27414	OIV93235.1	LG18	10241257	10247136	5622.13	transcription factor VOZ1 isoform X2
TanjilG_12473	OIV97716.1	LG14	15071689	15075215	5621.06	transmembrane 9 superfamily member 8-like
TanjilG_01910	OIV90432.1	LG20	11914148	11925695	5620.83	ABC transporter G family member 22-like isoform X1
TanjilG_20766	OIV93104.1	LG18	11683880	11691493	5620.04	serine/threonine-protein phosphatase PP2A catalytic subunit-like
TanjilG_11072	OIV93490.1	LG18	3324321	3328228	5613.24	PREDICTED: uncharacterized protein LOC109333062
TanjilG_18292	OIW21972.1	Scaffold_318_22	11608	14549	5609.03	stearoyl-[acyl-carrier-protein] 9-desaturase, chloroplastic
TanjilG_32149	OIW16479.1	LG02	21360521	21363748	5603.32	probable WRKY transcription factor 26
TanjilG_07025	OIV97273.1	LG15	2742366	2747913	5597.5	CBL-interacting serine/threonine-protein kinase 23
TanjilG_04970	OIW02377.1	LG11	3433115	3434074	5597.37	protein EXORDIUM-like
TanjilG_24979	OIW10419.1	LG06	6259451	6263693	5596.87	secretory carrier-associated membrane protein
TanjilG_04652	OIW12488.1	LG04	27207227	27210794	5596	ATP sulfurylase 1, chloroplastic-like
TanjilG_07948	OIW13606.1	LG04	9763222	9769240	5593.14	PREDICTED: uncharacterized protein LOC109345688 isoform X1
TanjilG_17709	OIW01152.1	LG11	35293379	35297030	5586.22	10 kDa chaperonin 1, chloroplastic-like
TanjilG_05560	OIW10412.1	LG06	6589357	6592290	5585.28	monothiol glutaredoxin-S17
TanjilG_12639	OIV97882.1	LG14	13605140	13606508	5584.52	14-3-3-like protein
TanjilG_20799	OIV93137.1	LG18	11333827	11335425	5582.77	hypothetical protein TanjilG_20799
TanjilG_27362	OIW15511.1	LG03	6128068	6132689	5578.6	hypothetical protein TanjilG_27362
TanjilG_27386	OIW21023.1	Scaffold_60_132	1872	9704	5576.15	protein GDAP2 homolog
TanjilG_32269	OIW22054.1	Scaffold_911	614	3871	5574.82	hypothetical protein TanjilG_32269, partial
TanjilG_01994	OIV91376.1	LG20	856159	857076	5572.66	probable ubiquitin-conjugating enzyme E2 C
TanjilG_31370	OIW17997.1	LG01	31159644	31161883	5572.17	PREDICTED: adenosylhomocysteinase
TanjilG_00737	OIW04177.1	LG09	21041064	21045478	5562.85	dihydropyrimidinase isoform X1
TanjilG_21306	OIW14166.1	LG04	3292215	3299965	5561.73	glutathione S-transferase DHAR3, chloroplastic-like
TanjilG_25124	OIW14338.1	LG04	234384	236764	5553.76	putative small GTPase superfamily, Rab type
TanjilG_18005	OIV92654.1	LG18	16122719	16132132	5551.19	signal peptide peptidase-like 2
TanjilG_28893	OIW19914.1	Scaffold_7_140	34181	39244	5549.5	ascorbate transporter, chloroplastic isoform X1
TanjilG_24839	OIW11633.1	LG05	20733121	20740693	5548.29	DExH-box ATP-dependent RNA helicase DExH12
TanjilG_07893	OIV96501.1	LG15	19308723	19311896	5540.16	hypothetical protein TanjilG_07893
TanjilG_31431	OIW18291.1	LG01	24690663	24692675	5538.84	exocyst complex component EXO70B1-like
TanjilG_13131	OIV93304.1	LG18	9102645	9104736	5538.18	ABSCISIC ACID-INSENSITIVE 5-like protein 4 isoform X1
TanjilG_11696	OIW06009.1	LG08	21887409	21890276	5538.12	ADP,ATP carrier protein 3, mitochondrial-like
TanjilG_20763	OIV93101.1	LG18	11722675	11732353	5538.08	paired amphipathic helix protein Sin3-like 4 isoform X3
TanjilG_00084	OIW16812.1	Scaffold_1_306	4320	9149	5534.9	uncharacterized zinc finger CCHC domain-containing protein At4g19190 isoform X1
TanjilG_17888	OIV91896.1	LG19	13990920	13991394	5528.85	actin-depolymerizing factor 2-like isoform X2
TanjilG_18496	OIW19686.1	LG01	1138127	1142560	5526.23	agmatine deiminase
TanjilG_16020	OIW10648.1	LG06	4417058	4418856	5526.05	40S ribosomal protein S13-like
TanjilG_16335	OIW09108.1	LG06	31618806	31621265	5524.69	aquaporin TIP2-1-like
TanjilG_09177	OIW21755.1	Scaffold_184_4	53747	55337	5524.65	40S ribosomal protein S14
TanjilG_05098	OIV96258.1	LG15	20723560	20724712	5523.32	HMG1/2-like protein isoform X2
TanjilG_15538	OIV90805.1	LG20	5727252	5732183	5522.46	light-inducible protein CPRF2
TanjilG_21863	OIV90732.1	LG20	6269421	6273912	5520.59	basic leucine zipper and W2 domain-containing protein 2-like isoform X1
TanjilG_10945	OIW11743.1	LG05	17348353	17350311	5520.35	30S ribosomal protein 2, chloroplastic
TanjilG_07803	OIW04668.1	LG09	15711657	15715316	5518.79	hypothetical protein TanjilG_07803
TanjilG_13653	OIW03016.1	LG10	15646780	15677010	5517.15	DExH-box ATP-dependent RNA helicase DExH14
TanjilG_01312	OIW09341.1	LG06	29638750	29640697	5516.75	60S ribosomal protein L10a-like
TanjilG_02059	OIV91441.1	LG20	359301	369858	5513.43	hypothetical protein TanjilG_02059
TanjilG_28929	OIV97178.1	LG15	6003615	6009447	5512.53	elongator complex protein 3
TanjilG_25575	OIV94513.1	LG17	5019199	5023137	5508.24	ADP-ribosylation factor-like isoform X1
TanjilG_21166	OIW21986.1	Scaffold_397_13	12411	15997	5499.99	protein TWIN LOV 1 isoform X1
TanjilG_29774	OIW21118.1	Scaffold_74_7	5736	11518	5499.77	PREDICTED: uncharacterized protein LOC109339366 isoform X1
TanjilG_18901	OIW16186.1	LG02	22626211	22632436	5495.82	probable zinc metalloprotease EGY2, chloroplastic isoform X1
TanjilG_23105	OIV93264.1	LG18	9547934	9549723	5494.88	protein DMR6-LIKE OXYGENASE 1-like
TanjilG_04275	OIW15740.1	LG03	327134	328228	5494.52	zinc finger CCCH domain-containing protein 20-like
TanjilG_13673	OIW04825.1	LG09	12060347	12072068	5488.33	DNA-directed RNA polymerase II subunit 1-like isoform X1
TanjilG_11654	OIW05967.1	LG08	21469852	21475520	5487.48	autophagy-related protein 18f-like isoform X1
TanjilG_06232	OIW05096.1	LG09	6702333	6704840	5485.93	serine/arginine-rich splicing factor RS2Z33-like isoform X1
TanjilG_28495	OIV96638.1	LG15	18688199	18692748	5484.49	nuclear poly(A) polymerase 4-like isoform X3
TanjilG_23030	OIV98591.1	LG13	16677410	16681051	5482.95	protein SSUH2 homolog
TanjilG_00914	OIV92780.1	LG18	14380312	14389971	5479.77	leucine--tRNA ligase, cytoplasmic-like isoform X1
TanjilG_22183	OIV94986.1	LG17	213557	216764	5476.19	putative 12-oxophytodienoate reductase 11
TanjilG_26605	OIV91752.1	LG19	16793654	16795621	5475.92	acetolactate synthase 1, chloroplastic-like
TanjilG_24047	OIW02596.1	LG11	2674437	2677418	5473.76	WRKY transcription factor WRKY24-like
TanjilG_15484	OIV90751.1	LG20	6233385	6239046	5472.87	zinc finger CCCH domain-containing protein ZFN-like isoform X2
TanjilG_22932	OIW11125.1	LG06	444523	450794	5469.64	beta-adaptin-like protein C
TanjilG_18515	OIW19705.1	LG01	1239320	1240778	5468.07	peptidyl-prolyl cis-trans isomerase CYP26-2, chloroplastic
TanjilG_06278	OIV95409.1	LG16	15745377	15753144	5467.91	PREDICTED: uncharacterized protein LOC109330088
TanjilG_20973	OIW03045.1	LG10	15291161	15295495	5467.51	D-amino-acid transaminase, chloroplastic-like
TanjilG_18964	OIW16249.1	LG02	23138033	23153492	5467.28	structural maintenance of chromosomes protein 3
TanjilG_14878	OIV96201.1	LG16	321095	329124	5464.72	calmodulin-binding transcription activator 2-like isoform X1
TanjilG_19758	OIW13406.1	LG04	12447823	12456181	5456.93	splicing factor U2af large subunit A-like isoform X1
TanjilG_09643	OIW00674.1	LG12	8247631	8261685	5450.64	E3 ubiquitin-protein ligase HUWE1
TanjilG_21021	OIV93460.1	LG18	4682706	4685076	5448.79	transcription factor HHO5-like
TanjilG_17485	OIV99675.1	LG13	245573	248752	5446.97	protein RETICULATA-RELATED 4, chloroplastic-like
TanjilG_16892	OIV90932.1	LG20	3378242	3380097	5444.27	zinc finger protein CONSTANS-LIKE 16-like isoform X1
TanjilG_22150	OIV94953.1	LG17	456424	469202	5441.16	isoleucine--tRNA ligase, cytoplasmic
TanjilG_13991	OIW15064.1	LG03	22849224	22851174	5436.41	PREDICTED: uncharacterized protein LOC109343713 isoform X1
TanjilG_12919	OIW01379.1	LG11	31974374	31978748	5430.25	protein FATTY ACID EXPORT 3, chloroplastic
TanjilG_16578	OIV93727.1	LG18	167461	169549	5428.29	ADP-ribosylation factor 2
TanjilG_20187	OIW17083.1	LG02	5731083	5738703	5427.43	linoleate 13S-lipoxygenase 3-1, chloroplastic-like
TanjilG_30482	OIV91260.1	LG20	1772373	1774426	5425.79	thioredoxin X, chloroplastic
TanjilG_30390	OIV91168.1	LG20	2470264	2471970	5424.97	DNA repair RAD52-like protein 2, chloroplastic
TanjilG_27526	OIW00275.1	LG12	15043318	15045985	5423.96	proteasome subunit beta type-5-B isoform X1
TanjilG_14741	OIV90343.1	LG20	16985943	16992861	5423.25	serine/threonine-protein kinase BLUS1-like
TanjilG_15895	OIW10523.1	LG06	5536131	5540315	5419.6	microtubule-associated protein TORTIFOLIA1
TanjilG_10250	OIV89968.1	KV862200	82584	96530	5419.55	callose synthase 3-like
TanjilG_06718	OIW21594.1	Scaffold_150_4	2505	5362	5415.53	Clp protease adapter protein ClpF, chloroplastic
TanjilG_23337	OIW05551.1	LG08	25374709	25378927	5413.84	protein OBERON 4
TanjilG_22545	OIW17433.1	LG02	1845866	1846231	5410.84	calvin cycle protein CP12-2, chloroplastic-like
TanjilG_18006	OIV92655.1	LG18	16102171	16116248	5408.17	FT-interacting protein 1
TanjilG_07656	OIV93753.1	LG17	20971002	20976351	5407.7	U1 small nuclear ribonucleoprotein 70 kDa-like
TanjilG_29870	OIW06114.1	LG08	20877957	20882171	5407.26	peptidyl-prolyl cis-trans isomerase CYP37, chloroplastic
TanjilG_16038	OIW10666.1	LG06	4154877	4157960	5403.92	28 kDa ribonucleoprotein, chloroplastic isoform X1
TanjilG_29492	OIW02716.1	LG11	1595368	1596705	5403.5	nematode resistance protein-like HSPRO2
TanjilG_16669	OIV98342.1	LG14	1227253	1230482	5402.26	ATP synthase subunit O, mitochondrial-like
TanjilG_31698	OIW13809.1	LG04	7339715	7342607	5402.06	probable aldo-keto reductase 1 isoform X1
TanjilG_13853	OIW17034.1	LG02	7136247	7152030	5396.58	endoplasmic reticulum-Golgi intermediate compartment protein 3-like
TanjilG_23720	OIV89306.1	KV862322	96113	99549	5395.69	protein CWC15 homolog
TanjilG_31150	OIV92231.1	LG19	4915896	4916916	5395.52	auxin-repressed 12.5 kDa protein-like
TanjilG_05108	OIV96268.1	LG15	20798642	20809408	5393.45	hypothetical protein TanjilG_05108
TanjilG_32996	OIW14654.1	LG03	25999138	26002487	5391.54	Glyceraldehyde-3-phosphate dehydrogenase, cytosolic
TanjilG_01123	OIV99148.1	LG13	4429784	4434109	5386.91	cytochrome c-type biogenesis ccda-like chloroplastic protein 2 isoform X2
TanjilG_16343	OIW08762.1	LG07	27376	29385	5386.14	putative quinone-oxidoreductase homolog, chloroplastic isoform X2
TanjilG_18426	OIW19616.1	LG01	621542	626241	5385.18	delta-1-pyrroline-5-carboxylate dehydrogenase 12A1, mitochondrial-like
TanjilG_31298	OIW18178.1	LG01	26615118	26616496	5382.45	actin 2
TanjilG_11207	OIW02313.1	LG11	5466848	5472003	5378.57	DEAD-box ATP-dependent RNA helicase 31-like isoform X3
TanjilG_11208	OIW02314.1	LG11	5477036	5482191	5371.41	DEAD-box ATP-dependent RNA helicase 31-like isoform X3
TanjilG_16471	OIW03322.1	LG10	9388287	9392312	5370.26	glutamate dehydrogenase 1-like
TanjilG_23998	OIW04882.1	LG09	10042788	10045081	5369.43	MAR-binding filament-like protein 1-1 isoform X1
TanjilG_14805	OIW00579.1	LG12	11106324	11111166	5368.97	serine/arginine repetitive matrix protein 2-like isoform X1
TanjilG_01406	OIV90210.1	LG20	19684453	19689227	5366.06	eukaryotic translation initiation factor 3 subunit M-like
TanjilG_16690	OIV98363.1	LG14	1462907	1463539	5365.7	auxin-binding protein ABP19a-like
TanjilG_21263	OIW14123.1	LG04	4056442	4058126	5360.66	40S ribosomal protein S5-like
TanjilG_16987	OIV91027.1	LG20	4232104	4241531	5360.22	squamosa promoter-binding-like protein 1 isoform X1
TanjilG_31361	OIW17988.1	LG01	31365616	31373589	5356.48	putative DEAD-box ATP-dependent RNA helicase 29 isoform X2
TanjilG_20353	OIW19228.1	LG01	7276932	7280526	5354.73	mitochondrial dicarboxylate/tricarboxylate transporter DTC-like
TanjilG_29601	OIW02825.1	LG11	840258	856627	5350.46	protein CHROMATIN REMODELING 5-like isoform X1
TanjilG_18021	OIV92670.1	LG18	15970203	15976861	5350.13	aconitate hydratase 1
TanjilG_16898	OIV90938.1	LG20	3457671	3461077	5349.63	ubiquitin receptor RAD23d-like isoform X2
TanjilG_21186	OIV90054.1	LG20	21544702	21547047	5348.91	xyloglucan endotransglucosylase/hydrolase protein A
TanjilG_04775	OIW12611.1	LG04	26377664	26388171	5348.4	hypothetical protein TanjilG_04775
TanjilG_05010	OIW02417.1	LG11	3854399	3854866	5344.69	probable calcium-binding protein CML29
TanjilG_03631	OIW19141.1	LG01	10939824	10943439	5339.76	PREDICTED: uncharacterized protein LOC109349471
TanjilG_21930	OIW10093.1	LG06	9942551	9945022	5337.56	probable phospholipid hydroperoxide glutathione peroxidase
TanjilG_30890	OIV92182.1	LG19	5379209	5379904	5332.85	peroxiredoxin-2E, chloroplastic-like
TanjilG_17696	OIW06322.1	LG08	15317943	15320038	5327.05	CDGSH iron-sulfur domain-containing protein NEET
TanjilG_08055	OIW13713.1	LG04	9139846	9142034	5322.05	phospholipase A1-II 1-like
TanjilG_22650	OIW17538.1	LG02	2893278	2903451	5321.86	ethylene-responsive transcription factor RAP2-12-like
TanjilG_24268	OIW00538.1	LG12	12184675	12190682	5321.44	hypothetical protein TanjilG_24268
TanjilG_11310	OIW09172.1	LG06	30614531	30614980	5321.21	probable histone H2B.1
TanjilG_15208	OIW08247.1	LG07	4667043	4669419	5321	3-hydroxybutyryl-CoA dehydrogenase
TanjilG_31693	OIW13804.1	LG04	7228718	7251363	5319.21	probable inactive ATP-dependent zinc metalloprotease FTSHI 5, chloroplastic isoform X1
TanjilG_00098	OIV94247.1	LG17	9270899	9276381	5318.94	protein LIKE COV 1-like
TanjilG_28855	OIW05390.1	LG09	1670905	1673547	5317.44	PREDICTED: uncharacterized protein LOC109356630 isoform X1
TanjilG_28576	OIW12168.1	LG05	4022597	4023139	5312.77	zinc finger A20 and AN1 domain-containing stress-associated protein 6 isoform X1
TanjilG_11487	OIW06762.1	LG08	8874307	8895809	5308.24	piezo-type mechanosensitive ion channel homolog isoform X1
TanjilG_13156	OIV90301.1	LG20	17598194	17604475	5307.75	hypothetical protein TanjilG_13156
TanjilG_17437	OIV99627.1	LG13	592815	597020	5304.42	sulfite reductase [ferredoxin], chloroplastic
TanjilG_19661	OIV99165.1	LG13	4269080	4270109	5304.3	thioredoxin-like protein CXXS1
TanjilG_28483	OIV96626.1	LG15	18536625	18549950	5303.26	receptor-like protein kinase HAIKU2
TanjilG_22541	OIW17429.1	LG02	1815570	1818153	5300.28	L10-interacting MYB domain-containing protein
TanjilG_14090	OIV97990.1	LG14	11913593	11920466	5295.13	putative transcription elongation factor SPT5 homolog 1 isoform X4
TanjilG_16689	OIV98362.1	LG14	1456562	1459760	5292.17	MOB kinase activator-like 1A
TanjilG_05783	OIW00433.1	LG12	13334345	13336313	5289.61	cytochrome P450 CYP736A12-like
TanjilG_14429	OIW07483.1	LG07	18263833	18266204	5285.21	PREDICTED: uncharacterized protein At5g02240-like
TanjilG_20193	OIW17089.1	LG02	5582714	5591020	5284.17	lysM domain receptor-like kinase 3
TanjilG_26594	OIV91741.1	LG19	16690591	16692766	5277.37	hypothetical protein TanjilG_26594
TanjilG_01990	OIV91372.1	LG20	898205	904043	5270.84	chorismate synthase, chloroplastic-like
TanjilG_33023	OIW14681.1	LG03	25788395	25791720	5269.88	selenium-binding protein 1-like
TanjilG_20482	OIW11333.1	LG05	24578855	24593205	5267.24	1,4-alpha-glucan-branching enzyme 1, chloroplastic/amyloplastic isoform X2
TanjilG_28286	OIW11195.1	LG05	25791261	25798192	5263.63	ethylene-insensitive protein 2-like isoform X1
TanjilG_05081	OIW02488.1	LG11	4569359	4571399	5251.53	40S ribosomal protein SA-like isoform X1
TanjilG_31933	OIW20015.1	Scaffold_9_126	17645	25772	5250.14	4-alpha-glucanotransferase, chloroplastic/amyloplastic
TanjilG_14263	OIW09740.1	LG06	16530940	16536168	5245.8	5-methyltetrahydropteroyltriglutamate--homocysteine methyltransferase-like
TanjilG_08725	OIV96864.1	LG15	15004315	15008006	5243.56	pyridoxal reductase, chloroplastic
TanjilG_21635	OIV95245.1	LG16	19741377	19744870	5241.34	shaggy-related protein kinase eta
TanjilG_27709	OIW10763.1	LG06	3286950	3289783	5236.38	protein PIN-LIKES 7
TanjilG_19165	OIW16449.1	LG02	24576040	24578824	5234.62	hypothetical protein TanjilG_19165
TanjilG_24684	OIW12751.1	LG04	25150683	25154465	5234.37	CAX-interacting protein 4-like
TanjilG_25108	OIW08865.1	LG06	33100458	33104908	5234.09	YTH domain-containing family protein 2
TanjilG_25505	OIV94443.1	LG17	4110629	4113390	5215.72	binding partner of ACD11 1-like
TanjilG_06988	OIW19533.1	LG01	1873640	1889813	5215.1	probable sucrose-phosphate synthase
TanjilG_22866	OIW11059.1	LG06	1684634	1691621	5211.62	aconitate hydratase 1-like isoform X2
TanjilG_01042	OIV92908.1	LG18	15431298	15435422	5210.92	cytochrome P450 89A2-like
TanjilG_31525	OIW18385.1	LG01	23438370	23439396	5210.72	pathogenesis-related protein STH-2-like
TanjilG_30141	OIW03865.1	LG10	1253012	1257599	5203.71	pyrophosphate-energized vacuolar membrane proton pump
TanjilG_22194	OIV94997.1	LG17	154531	160525	5201.92	hypothetical protein TanjilG_22194
TanjilG_24609	OIW12676.1	LG04	25749889	25751010	5200.09	F-box protein At2g27310-like
TanjilG_05346	OIW14725.1	LG03	25453189	25468867	5199.45	probable pre-mRNA-splicing factor ATP-dependent RNA helicase DEAH2
TanjilG_08483	OIV98827.1	LG13	11021174	11022662	5198.77	copper transport protein ATX1-like
TanjilG_23032	OIV98593.1	LG13	16696622	16701408	5191.44	acetyl-coenzyme A carboxylase carboxyl transferase subunit alpha, chloroplastic-like
TanjilG_15437	OIW12988.1	LG04	22733563	22736802	5188.58	hypothetical protein TanjilG_15437
TanjilG_02985	OIW08309.1	LG07	3982288	3985505	5186.59	probable alpha,alpha-trehalose-phosphate synthase [UDP-forming] 7 isoform X1
TanjilG_10562	OIV92352.1	LG19	3410643	3411840	5185.55	60S ribosomal protein L21-1
TanjilG_22763	OIW10956.1	LG06	861129	869590	5182.98	methionine aminopeptidase 1D, chloroplastic/mitochondrial
TanjilG_30277	OIW04001.1	LG10	344603	347930	5182.69	polyadenylate-binding protein-interacting protein 7-like
TanjilG_23674	OIW05888.1	LG08	22844256	22849928	5181.03	transcription factor LHW-like isoform X1
TanjilG_23876	OIW09736.1	LG06	17303128	17320185	5180.39	hypothetical protein TanjilG_23876
TanjilG_08988	OIV91576.1	LG19	17622005	17629987	5179.43	calmodulin-binding transcription activator 2 isoform X1
TanjilG_22130	OIV94933.1	LG17	597507	601329	5177.93	crooked neck-like protein 1
TanjilG_07664	OIV93761.1	LG17	21017142	21019244	5177.56	thioredoxin-like protein HCF164, chloroplastic
TanjilG_19740	OIW20675.1	Scaffold_35_206	40647	54127	5177.37	villin-4-like isoform X1
TanjilG_02909	OIV95554.1	LG16	10165615	10173763	5171.95	SMR domain-containing protein At5g58720 isoform X1
TanjilG_21387	OIW14247.1	LG04	1722721	1725016	5171.7	UPF0047 protein C4A8.02c-like
TanjilG_01578	OIV90124.1	LG20	20742628	20750613	5171.67	glucose-6-phosphate 1-dehydrogenase, cytoplasmic isoform-like isoform X1
TanjilG_00133	OIW16905.1	Scaffold_1_427	360	4824	5171.54	nuclear poly(A) polymerase 4-like isoform X1
TanjilG_22324	OIW18126.1	LG01	27721910	27725007	5168.16	50S ribosomal protein L29, chloroplastic
TanjilG_11524	OIW06799.1	LG08	8554681	8561353	5167.84	serine/threonine-protein kinase STY46-like isoform X2
TanjilG_04180	OIW12431.1	LG05	869270	873891	5166.43	cell division control protein 48 homolog E-like
TanjilG_29159	OIW00169.1	LG12	16093017	16095439	5162.77	dihydrolipoyl dehydrogenase, mitochondrial-like
TanjilG_09989	OIV92391.1	LG19	1967521	1978410	5161.22	probable ADP-ribosylation factor GTPase-activating protein AGD5 isoform X1
TanjilG_11570	OIV97053.1	LG15	10904119	10908308	5159.35	auxin response factor 2-like
TanjilG_05627	OIV93924.1	LG17	17996056	17997565	5158.7	mitochondrial outer membrane protein porin of 36 kDa-like
TanjilG_18619	OIW16931.1	LG02	10356398	10358334	5156.99	ubiquitin-conjugating enzyme E2 variant 1D-like
TanjilG_04049	OIW06655.1	LG08	10207169	10216272	5154.53	long chain acyl-CoA synthetase 6, peroxisomal-like
TanjilG_07619	OIV88995.1	KV862927	92469	96139	5154.38	PREDICTED: uncharacterized protein LOC109342054
TanjilG_31375	OIW21262.1	Scaffold_85_6	25927	38683	5153.16	bifunctional aspartokinase/homoserine dehydrogenase 2, chloroplastic-like isoform X1
TanjilG_30774	OIW07697.1	LG07	13803622	13807249	5152.41	malate dehydrogenase-like
TanjilG_04160	OIW12411.1	LG05	672261	677738	5147.19	hypothetical protein TanjilG_04160
TanjilG_13835	OIW15529.1	LG03	5969617	5972577	5147.08	eukaryotic initiation factor 4A-15-like
TanjilG_07745	OIV92006.1	LG19	11452406	11454891	5146.53	mitochondrial import inner membrane translocase subunit TIM22-2-like
TanjilG_17236	OIV99426.1	LG13	1863984	1866973	5145.5	cyanogenic beta-glucosidase-like
TanjilG_29414	OIV99011.1	LG13	7497029	7498956	5144.85	glutathione S-transferase-like
TanjilG_05728	OIW00378.1	LG12	12782278	12785250	5135.87	Endoglucanase protein
TanjilG_11424	OIW14079.1	LG04	4968918	4970552	5134.56	CBL-interacting serine/threonine-protein kinase 12-like
TanjilG_05967	OIW08991.1	LG06	31946509	31951425	5133.75	casein kinase 1-like protein 2 isoform X2
TanjilG_09250	OIV96708.1	LG15	17601113	17602911	5132.4	protein DOWNSTREAM OF FLC-like
TanjilG_28355	OIW11264.1	LG05	26224663	26228091	5131.15	pre-mRNA-splicing factor SLU7-A
TanjilG_14837	OIV98248.1	LG14	3918304	3918690	5129.14	protein PHLOEM PROTEIN 2-LIKE A9-like isoform X3
TanjilG_28137	OIV94198.1	LG17	10144908	10150485	5128.17	protein argonaute 2-like isoform X1
TanjilG_05145	OIW21496.1	Scaffold_134_26	3468	5968	5123.49	UV-B-induced protein At3g17800, chloroplastic
TanjilG_07245	OIW03093.1	LG10	13987710	13995886	5120.62	transcriptional regulator ATRX-like
TanjilG_08334	OIW21709.1	Scaffold_170_33	4577	5245	5119.86	40S ribosomal protein S12-like
TanjilG_16780	OIV98453.1	LG14	2466049	2470646	5119.61	ALBINO3-like protein 1, chloroplastic
TanjilG_32932	OIW14590.1	LG03	26584676	26592712	5116.39	ER membrane protein complex subunit 1
TanjilG_15651	OIW17068.1	LG02	6182542	6188676	5114.61	probable protein phosphatase 2C 76
TanjilG_20385	OIW19260.1	LG01	6188707	6192041	5112.58	GDSL esterase/lipase At5g45670-like
TanjilG_31548	OIW18408.1	LG01	23222603	23222884	5112.5	PREDICTED: uncharacterized protein LOC109356826
TanjilG_18423	OIW19613.1	LG01	607552	609305	5110.4	PREDICTED: uncharacterized protein LOC109344000
TanjilG_12128	OIV98542.1	LG13	17605705	17617587	5104.47	probable serine/threonine-protein kinase PBL1
TanjilG_23315	OIW05529.1	LG08	25484640	25497812	5102.62	histone acetyltransferase HAC1-like
TanjilG_13348	OIW18596.1	LG01	21485158	21490750	5101.6	probable sucrose-phosphate synthase
TanjilG_17360	OIV99550.1	LG13	1087118	1088085	5096.59	myb-related protein 308-like
TanjilG_22808	OIW11001.1	LG06	1213850	1224448	5093.79	succinate dehydrogenase [ubiquinone] flavoprotein subunit, mitochondrial
TanjilG_26944	OIW11578.1	LG05	21842058	21845586	5093.74	ubiquitin-conjugating enzyme E2 35-like
TanjilG_04918	OIV97114.1	LG15	7802799	7807494	5093.21	4-coumarate--CoA ligase-like 9 isoform X1
TanjilG_11741	OIV96745.1	LG15	16809926	16810204	5092.39	PREDICTED: uncharacterized protein LOC109327809
TanjilG_23436	OIW05650.1	LG08	24712647	24722981	5090.24	E3 ubiquitin-protein ligase UPL3-like
TanjilG_27030	OIV95926.1	LG16	1634673	1634969	5083.01	aspartate and glycine-rich protein-like
TanjilG_11977	OIV90249.1	LG20	18772185	18774436	5080.9	KH domain-containing protein At4g18375 isoform X1
TanjilG_12898	OIW01358.1	LG11	32510136	32511624	5078.59	putative GDP-L-fucose synthase 2 isoform X1
TanjilG_06977	OIW19522.1	LG01	1976412	1982877	5076.81	protein S-acyltransferase 24-like
TanjilG_25960	OIV98095.1	LG14	9711001	9714472	5075.89	probable methyltransferase PMT26
TanjilG_29708	OIW02932.1	LG11	133273	135133	5075.19	OBERON-like protein
TanjilG_26951	OIV89123.1	KV862395	27835	36575	5074.93	cactin-like isoform X1
TanjilG_28638	OIW15439.1	LG03	8919682	8921188	5073.47	ADP,ATP carrier protein 1, mitochondrial-like
TanjilG_08781	OIW01600.1	LG11	23381309	23384585	5071.44	PREDICTED: uncharacterized protein LOC109361287 isoform X2
ENSRNA049992929		LG04	18897917	18898398	5070.37
TanjilG_19343	OIW03063.1	LG10	14900969	14904825	5070.07	probable plastid-lipid-associated protein 8, chloroplastic
TanjilG_04542	OIW16007.1	LG03	2335769	2336380	5069.32	glycine-rich cell wall structural protein 1.8-like
TanjilG_02474	OIW17846.1	LG01	33656282	33660354	5063.76	26S proteasome non-ATPase regulatory subunit 12 homolog A
TanjilG_21987	OIW20765.1	Scaffold_42_78	27089	29617	5060.93	UV-B-induced protein At3g17800, chloroplastic-like isoform X2
TanjilG_29833	OIW06077.1	LG08	20400553	20405075	5060.66	malate dehydrogenase, mitochondrial-like
TanjilG_13512	OIW18760.1	LG01	22789954	22790755	5056.72	PREDICTED: uncharacterized protein LOC109356355
TanjilG_31739	OIW13850.1	LG04	7817438	7818660	5056.39	Histone H3.3
TanjilG_02262	OIV92499.1	LG19	720032	720813	5054.38	cysteine-rich and transmembrane domain-containing protein B-like isoform X1
TanjilG_09781	OIV96354.1	LG15	20286839	20287801	5054.29	myb-like protein Z isoform X1
TanjilG_26537	OIV91684.1	LG19	16207492	16208327	5050.61	major allergen Pru ar 1-like
TanjilG_08049	OIW13707.1	LG04	9198037	9202718	5048	probable leucine-rich repeat receptor-like protein kinase At5g49770
TanjilG_32315	OIV99056.1	LG13	5375966	5387953	5045.18	CTP synthase-like isoform X1
[truncated: 33,175 more rows]

## Sheet: TableS5
Michał Książkiewicz, Sandra Rychel-Bielska, Piotr Plewiński, Wojciech Bielski, Maria Nuc, Bartosz Kozak, Paweł Krajewski and Małgorzata Jędryczka
A successful defense of the narrow-leafed lupin against anthracnose involves quick and orchestrated reprogramming of oxidation-reduction, photosynthesis and pathogenesis-related genes
Scientific Reports
Supplementary Table S5. Log2(fold-change) values between inoculated and control narrow-leafed lupin plants.
Gene name	83A:476				Boregine				Mandelup				Population22660
	6h	12h	24h	48h	6h	12h	24h	48h	6h	12h	24h	48h	6h	12h	24h	48h
TanjilG_06012	-4.37	0.09	-0.85	-0.31	-0.21	0.01	-0.01	-0.73	-0.28	-0.53	-0.37	-1.83	-0.3	0.04	-0.04	-2.49
TanjilG_22275	-1.84	-0.03	-1.2	-0.34	-0.37	0.14	-0.67	-0.91	-0.29	-0.15	-0.14	-1.83	0.08	-0.79	-0.11	-2.09
TanjilG_15157	-3.76	0.09	-1.19	-0.08	0.02	0.12	-0.23	-0.25	0.23	-0.44	-0.64	-0.33	0.1	-0.28	-0.28	-0.96
ENSRNA049993550	-0.06	0.2	-0.53	0.2	0.52	0.05	0.56	0.94	0.66	-0.65	-0.71	-0.42	0.7	0.39	-0.07	1.41
TanjilG_14742	-2.87	0	-0.8	0	-0.51	-0.02	-0.36	-0.44	-0.39	-0.26	-0.53	-1.46	-0.28	-0.15	-0.01	-1.39
ENSRNA049993608	-0.13	0.22	-0.51	0.21	0.49	0.05	0.57	0.91	0.65	-0.64	-0.71	-0.42	0.7	0.38	-0.08	1.4
TanjilG_23850	-1.11	0.19	-0.73	-0.11	-0.46	0.21	-0.41	-0.6	-0.63	0.09	-0.49	-1.44	-0.31	-0.15	0.11	-2.69
ENSRNA049993942	-0.02	0.2	-0.51	0.21	0.52	0.04	0.54	0.96	0.62	-0.65	-0.7	-0.37	0.68	0.37	-0.05	1.39
ENSRNA049993944	-0.03	0.21	-0.49	0.2	0.51	0.05	0.59	0.98	0.61	-0.65	-0.7	-0.39	0.7	0.38	-0.03	1.41
ENSRNA049995503	-0.12	0.22	-0.47	0.19	0.47	0.07	0.66	0.92	0.63	-0.64	-0.7	-0.44	0.69	0.4	-0.07	1.4
ENSRNA049993547	-0.07	0.21	-0.53	0.21	0.51	0.04	0.55	0.92	0.64	-0.64	-0.71	-0.42	0.7	0.38	-0.08	1.4
TanjilG_09903	0.59	0.05	-0.59	0.14	0.07	-0.1	0.48	0.66	0.48	-0.41	-0.69	-0.53	0.68	0.33	0.03	2.2
TanjilG_00753	-0.86	0.11	-0.55	-0.31	-0.65	0.09	-0.36	-0.35	-0.66	-0.04	-0.3	-0.77	-0.41	-0.17	-0.21	-0.27
TanjilG_29332	-4.75	0.07	-1.21	-0.07	-0.35	0.12	-0.62	-1.54	-0.46	-0.09	-0.9	-1.91	-0.15	-0.39	0.2	-2.43
ENSRNA049993940	0.05	0.21	-0.59	0.21	0.54	0.02	0.44	0.93	0.63	-0.62	-0.71	-0.39	0.69	0.35	-0.1	1.39
TanjilG_08066	0.43	0.06	-0.64	0.15	0.09	-0.09	0.36	0.46	0.55	-0.39	-0.73	-0.58	0.68	0.35	0	1.92
TanjilG_08731	0.39	0.05	-0.64	0.17	0.1	-0.11	0.33	0.45	0.52	-0.41	-0.73	-0.53	0.68	0.33	0.01	1.91
TanjilG_25946	-2.38	0.05	-0.68	-0.18	-0.5	0.22	-0.43	-0.27	-0.56	-0.01	-0.18	-0.94	-0.29	0.01	-0.1	0.27
TanjilG_29985	0.6	0.04	-0.56	0.11	0.06	-0.11	0.51	0.57	0.46	-0.42	-0.67	-0.54	0.69	0.33	0.05	2.05
TanjilG_19141	-3.14	0.15	-1.62	-0.83	-0.36	0.39	-0.13	-0.94	-0.54	0.04	-0.43	-3.24	0.01	-0.17	0.1	0.77
TanjilG_12206	-4.45	0.13	-1.26	-0.59	-0.18	0.1	-0.3	-0.59	-0.45	-0.12	-0.09	-3.11	-0.18	-0.35	0.33	-2.53
TanjilG_10233	-4.69	0.25	-0.88	-0.07	-0.4	0.42	-0.14	-0.98	-0.79	-0.22	-0.18	-2.29	-0.53	-0.45	0.14	-0.89
TanjilG_04060	-5.09	0.03	-1.1	0.34	-0.46	-0.08	-0.39	-0.45	-0.58	-0.38	-0.52	-2.48	-0.33	-0.05	-0.12	-1.19
TanjilG_19983	-3.62	0.09	-1.35	-0.61	-0.46	0.26	-0.33	-0.8	-0.03	-0.34	-0.68	-2.57	-0.3	-0.15	-0.34	-2
TanjilG_28955	-2.6	0.11	-0.86	-0.46	-0.52	0.21	-0.3	-0.64	-0.53	-0.08	-0.37	-2.12	-0.37	-0.35	-0.26	-1.39
TanjilG_08732	0.7	0.01	-0.63	0.13	0.12	-0.11	0.34	0.54	0.45	-0.4	-0.7	-0.53	0.69	0.34	0.05	1.9
TanjilG_10519	-3.83	0.28	-1.23	-0.68	-0.31	0.42	-0.18	-0.91	-0.23	-0.03	-0.41	-2.58	0.02	-0.25	0.49	-2.36
TanjilG_08517	-1.4	-0.02	-1.13	-0.41	-0.81	0.17	-0.23	-0.5	-0.83	-0.15	-0.23	-1.71	-0.54	-0.45	-0.17	-1.53
TanjilG_24840	-1.03	0.05	-0.35	-0.04	-0.64	0.18	-0.3	-0.14	-0.61	0.06	-0.11	-0.46	-0.26	-0.28	0	-1.07
TanjilG_15053	0.46	0.05	-0.6	0.14	0.08	-0.09	0.42	0.47	0.52	-0.41	-0.71	-0.58	0.69	0.35	0.02	1.93
TanjilG_24856	-1.38	0.08	-0.52	-0.16	-0.27	0.19	-0.29	-0.37	-0.35	-0.03	-0.36	-1.51	-0.2	-0.16	-0.1	-2.5
ENSRNA049995522	-0.04	0.22	-0.58	0.2	0.51	0.04	0.51	0.9	0.67	-0.63	-0.71	-0.43	0.69	0.37	-0.12	1.41
ENSRNA049992997	-0.05	0.22	-0.58	0.2	0.51	0.04	0.5	0.89	0.67	-0.63	-0.71	-0.43	0.69	0.37	-0.12	1.4
TanjilG_26536	5.42	1.37	1.48	0.14	1.18	1.31	0.97	-0.15	1.31	1.82	0.4	0.56	2.48	0.21	0.4	-0.59
TanjilG_07382	-2.51	0.11	-1.85	-1.2	-0.63	0.27	-0.32	-0.78	-0.6	-0.14	-0.48	-2.74	-0.38	-0.41	-0.15	-2.61
TanjilG_29467	-0.68	0.04	-0.65	-0.2	-0.42	0.02	-0.12	-0.77	-0.23	-0.37	-0.74	-1.47	-0.56	-0.28	-0.1	-2.77
TanjilG_30932	-2.38	0.03	-1.52	-0.57	-0.21	0.2	-0.94	-0.79	-0.36	0.09	-0.16	-2.2	-0.11	-0.17	-0.35	-2.25
TanjilG_13968	-0.43	-0.02	0.2	0.31	-0.45	0.32	-0.46	0.31	-0.36	0.42	0.16	-0.5	0.04	-0.15	0.27	-1.04
TanjilG_31537	4.91	0.52	1.75	0.18	0.01	0.44	0.96	-0.07	0.85	0.89	-0.16	0.59	0.99	-0.17	0.13	-0.07
TanjilG_17579	4.2	0.79	0.59	0.27	-0.61	0.55	0.05	-0.21	-0.08	0.4	0.23	0.64	0.37	-0.55	-0.04	-0.15
TanjilG_26524	4.39	0.46	0.13	-0.02	-0.89	0.43	0.16	-0.07	-0.18	0.29	-0.1	0.78	0.25	-0.75	-0.42	-0.94
TanjilG_20042	-7.15	0.14	-1.17	0.39	-0.21	0.21	-0.54	-0.73	0.1	-0.45	-1.31	-1.73	-0.28	-0.3	0.07	-2.12
TanjilG_30845	1.64	0.25	0.08	-0.05	-0.31	0.11	-0.09	-0.17	-0.28	0.03	-0.12	0.25	-0.08	-0.13	-0.05	0.1
TanjilG_29986	0.19	0.08	-0.53	0.18	0.08	-0.13	0.44	0.42	0.47	-0.4	-0.73	-0.55	0.68	0.33	-0.03	1.9
TanjilG_03599	0.84	-0.01	-0.52	0.07	0.04	-0.17	0.59	0.74	0.38	-0.42	-0.65	-0.53	0.72	0.28	0.07	2.1
ENSRNA049993946	0.02	0.23	-0.59	0.22	0.52	0.03	0.38	0.9	0.55	-0.59	-0.69	-0.38	0.65	0.34	-0.11	1.33
TanjilG_09168	-2.52	0.06	-1.73	-0.87	-0.71	0.3	-0.68	-0.95	-0.48	-0.32	-0.27	-3.12	-0.31	-0.51	-0.18	1.29
TanjilG_17328	-5.3	-0.02	-1.21	-0.39	-0.08	0.09	-0.47	-1.5	-0.39	-0.14	-0.47	-3.09	-0.29	-0.35	0.14	0.41
TanjilG_14151	9.14	1.19	0.58	-0.05	-1.13	1.65	0.38	-0.33	1.47	0.23	-0.16	0.31	1.26	0.03	-0.4	0.97
TanjilG_12252	-2.45	0.07	-1.47	-0.65	-0.74	0.31	-0.74	-0.84	-0.53	-0.11	-0.27	-2.43	-0.46	-0.35	0.28	-2.36
TanjilG_27119	-2.02	0.03	-1.02	-0.4	-0.59	0.15	-0.43	-0.84	-0.66	-0.14	-0.23	-2.07	-0.46	-0.36	-0.1	-2.69
TanjilG_22197	-1.87	0.09	-0.64	-0.28	-0.53	0.24	-0.5	-0.4	-0.58	0.01	0.26	-0.92	-0.26	0.11	0.02	-2.53
TanjilG_21783	-1.63	0.12	-0.47	-0.08	-0.63	0.19	-0.13	-0.15	-0.58	-0.16	-0.33	-0.68	-0.43	-0.26	-0.11	-2.06
TanjilG_11334	3.84	1.14	0.4	0.07	-0.79	1.21	-0.35	-0.22	0.17	0.69	-0.01	0.32	0.23	-0.47	-0.25	0.16
TanjilG_29336	-5.18	0.1	-1.34	-0.39	0	0.21	-0.79	-0.95	-0.17	-0.1	-0.56	-1.96	-0.17	-0.03	-0.11	-1.88
ENSRNA049993604	0.01	0.27	-0.55	0.2	0.49	0.05	0.5	0.9	0.55	-0.58	-0.69	-0.43	0.64	0.34	-0.11	1.33
TanjilG_14621	-2.37	0.05	-0.95	-0.26	-0.72	0.26	-0.29	-0.9	-0.87	0.03	-0.07	-1.6	-0.44	-0.19	0.03	-1.58
TanjilG_05547	-0.97	0.11	-0.85	-0.37	-0.39	0.2	-0.34	-0.4	-0.35	-0.01	-0.28	-1.22	-0.31	-0.13	-0.12	-2.08
TanjilG_14270	-2.59	0.09	-0.76	-0.25	-0.58	0.23	-0.32	-0.55	-0.59	0.04	-0.05	-2.06	-0.39	-0.05	-0.22	-2.64
TanjilG_08024	4.68	0.75	0.4	0.04	-0.84	0.53	0.19	-0.19	0	-0.01	0.3	0.17	0.28	0.33	0.03	0.89
TanjilG_28273	-0.57	0.14	-1.13	-0.95	-1.02	0.5	-0.48	-0.44	-1.01	-0.04	-0.15	-2.48	-0.74	-0.78	-0.16	-3.38
TanjilG_03755	1.01	0.05	-0.51	0.12	0.03	-0.04	0.65	1.02	0.36	-0.42	-0.66	-0.51	0.68	0.37	0.12	2.5
TanjilG_24293	-1.42	0.11	-0.89	-0.03	0.09	0.15	-0.37	-0.64	-0.1	-0.03	-0.4	-0.81	0.04	-0.15	-0.02	-1.08
TanjilG_21564	-2.54	0.09	-0.91	-0.48	-0.38	0.21	-0.7	-0.71	-0.36	0.07	-0.12	-1.43	-0.05	-0.63	-0.15	-2.53
TanjilG_18033	-3.75	0.1	-0.98	-0.26	-0.26	0.18	-0.67	-0.01	-0.45	-0.09	-0.39	-0.98	-0.14	-0.17	-0.05	0.88
TanjilG_28783	-1.28	0.06	-0.34	-0.03	-0.51	0.28	-0.09	-0.1	-0.57	0.07	-0.06	-0.48	-0.2	0.1	0.11	-0.87
TanjilG_15793	-1.55	0.28	-1.75	-0.64	-1.02	0.63	-0.75	-1.09	-1.21	0.1	-0.54	-3.1	-0.75	-0.66	-0.16	-2.85
TanjilG_22784	-2.63	-0.01	-0.83	-0.34	-0.54	0.11	-0.41	-0.4	-0.57	-0.19	-0.08	-1.35	-0.35	-0.08	0.06	-0.71
TanjilG_21187	-3.18	0.13	-0.82	-0.23	-0.3	0.25	-0.55	-0.78	-0.55	0.16	0.15	-2.15	0.09	-0.16	0.07	-1.97
TanjilG_25249	-2.77	0.07	-1.11	-0.42	-0.47	0.2	-0.66	-0.53	-0.53	-0.03	-0.07	-1.77	-0.22	0.02	-0.61	-2.4
TanjilG_30467	-5.12	0.02	-0.92	-0.43	0.03	0.11	-0.58	-0.49	-0.21	-0.08	-0.27	-1.69	-0.12	0.05	0.26	-2.37
TanjilG_14833	2.57	0.39	0.55	0.21	-0.77	0.47	0.13	-0.1	-0.29	0.21	0.13	0.84	-0.19	-0.2	-0.15	-0.07
TanjilG_05398	-3.53	0.12	-0.75	-0.32	0.08	0.25	-0.39	-0.12	-0.4	0.02	-0.12	-1.47	0.35	-0.25	0.3	-1.49
TanjilG_29715	-1.65	0	-0.99	-0.32	-0.64	0.16	-0.62	-0.58	-0.58	-0.08	-0.09	-1.39	-0.42	0.04	-0.06	-2.47
TanjilG_18440	-1.25	0.24	-0.72	-0.4	-0.36	0.35	-0.3	-0.64	-0.26	-0.19	-0.22	-2.38	-0.29	-0.28	-0.1	-3.02
TanjilG_01306	2.62	0.55	0.31	0.07	-0.51	0.49	-0.34	-0.29	-0.17	0.33	-0.4	0.39	0.13	-0.16	0.43	0.25
TanjilG_00802	2.14	0.3	0.41	0.12	-0.93	0.33	0.06	0.04	-0.81	0.27	0.51	0.51	-0.34	0.37	-0.25	0.57
TanjilG_03152	-1.35	-0.02	-0.99	-0.26	-0.61	0.25	-0.63	-0.82	-0.6	0	-0.06	-1.22	-0.36	-0.27	-0.03	-1.62
TanjilG_24407	6.04	0.93	0.41	0.11	-1.19	1.19	0.2	-0.17	-0.21	0.05	-0.01	0.5	-0.15	-0.18	-0.07	0.44
TanjilG_27239	0.85	0.01	-0.5	0.08	0.02	-0.14	0.68	0.84	0.37	-0.44	-0.65	-0.53	0.72	0.29	0.09	2.2
TanjilG_23221	-4.53	0.03	-1.12	-0.21	-0.21	0.17	-0.48	-0.43	-0.22	-0.32	-0.53	-1.51	0.04	0.08	0.25	-1.41
TanjilG_14056	-1.68	0.03	-1.05	-0.4	-0.51	0.27	-0.6	-0.45	-0.56	-0.06	-0.15	-1.33	-0.22	-0.34	-0.09	-2.04
TanjilG_30655	-4.74	-0.07	-1.22	-0.09	-0.16	0.01	-0.18	-0.67	-0.48	-0.21	-0.78	-2.93	-0.24	-0.06	-0.46	-3.4
TanjilG_28381	-2.88	0.04	-0.93	-0.32	-0.47	0.11	-0.41	-0.76	-0.41	-0.13	-0.24	-1.95	-0.45	-0.13	-0.28	-0.99
TanjilG_16841	9.71	2.34	3.29	1.11	1.94	4.24	0.51	2.25	0.73	4.02	3.43	2.01	1.18	-1.98	-0.02	0.54
TanjilG_13399	3.44	0.49	0.05	-0.03	-0.83	0.4	-0.23	-0.32	-0.2	0.33	-0.26	0.42	-0.07	-0.24	-0.59	-0.34
TanjilG_32565	2.74	0.41	0.91	-0.16	-0.81	0.17	0.21	-0.31	0.05	-0.64	-0.35	0.73	0.45	-0.12	-0.12	0.22
TanjilG_24388	-1.58	-0.2	-1.48	-0.56	-0.22	-0.3	-0.61	-0.63	0.35	-0.28	-0.44	-1.61	-0.93	0.02	0.33	-2.02
TanjilG_11531	-2.21	0.13	-0.51	-0.19	0.02	0.28	0.1	-0.47	-0.2	0.04	-0.23	-1.06	0.05	-0.24	0.03	-3.43
TanjilG_32878	-2.21	0.04	-0.39	-0.09	-0.16	0.08	0.03	-0.24	-0.53	-0.1	-0.3	-0.08	-0.23	0.06	-0.03	-0.6
TanjilG_19920	3.93	0.57	0.17	0.02	-0.82	0.32	0.14	0.05	0.23	-0.26	-0.16	0.59	0.07	-0.01	-0.3	0.63
TanjilG_27267	0.69	0.01	-0.52	0.09	0.04	-0.14	0.59	0.73	0.43	-0.43	-0.67	-0.55	0.73	0.28	0.07	2.24
TanjilG_18638	-3.2	0.15	-0.86	-0.41	-0.34	0.34	-0.47	-0.71	-0.49	-0.04	-0.25	-1.48	-0.27	-0.03	-0.15	-1.15
TanjilG_23933	1.43	0.08	0.28	0.22	-0.02	-0.11	-0.04	-0.14	0.3	0	-0.55	0.46	0.12	-0.02	-0.09	0.32
TanjilG_15718	2.89	0.34	0.36	-0.06	-0.92	0.37	0.39	0	-0.47	-0.1	-0.1	0.6	-0.25	-0.4	0.31	0.82
TanjilG_16075	-4.28	0.06	-0.89	-0.11	-0.16	0.11	-0.71	-0.64	-0.6	0.08	-0.07	-1.7	-0.05	-0.52	0.08	-1.03
TanjilG_25530	-3.32	0.02	-0.77	-0.65	-0.25	0.22	-0.12	-0.73	-0.68	-0.02	-0.22	-2.9	-0.44	-0.33	0.04	-1.68
ENSRNA049993938	0.18	0.23	-0.6	0.2	0.51	0.04	0.42	0.94	0.53	-0.58	-0.68	-0.36	0.63	0.33	-0.1	1.34
TanjilG_15319	-2.85	0.08	-0.52	-0.15	-0.26	0.19	-0.23	-0.43	-0.35	-0.1	-0.28	-1.04	0	-0.07	0.04	-1.4
ENSRNA049995544	-0.2	0.2	-0.59	0.19	0.52	0.07	0.56	0.86	0.79	-0.68	-0.77	-0.48	0.74	0.39	-0.11	1.47
TanjilG_26983	2.65	-0.43	-0.23	-0.01	-0.92	-0.55	0.07	-0.07	-0.36	-0.26	-0.2	-0.12	-0.29	0.03	-0.16	0.32
ENSRNA049992934	-0.15	0.18	-0.62	0.21	0.54	0.03	0.49	0.88	0.78	-0.67	-0.75	-0.44	0.76	0.37	-0.11	1.46
TanjilG_03414	-4.85	0	-1.67	-0.3	-0.13	0.21	-0.78	-1.4	-0.34	0.07	-0.69	-3.8	-0.22	-0.62	-1.54	-1.68
TanjilG_28780	-3.08	0.02	-0.99	-0.3	-0.24	0.09	-0.28	-0.42	-0.3	-0.14	-0.29	-2.39	-0.15	-0.01	-0.18	-0.85
TanjilG_31538	5.26	0.44	2.17	0.15	0.21	0.5	1.22	0.19	1.11	0.88	-0.24	0.72	1.15	-0.19	0.16	0.06
TanjilG_00729	2.78	0.4	-0.11	-0.04	0.42	0.95	0.44	0.32	-0.11	0.26	-0.68	0.81	0.94	0.21	0.64	1.14
TanjilG_09633	-2.01	0.16	-0.28	0.02	0.04	0.26	-0.34	-0.38	-0.39	0.05	-0.06	-0.5	-0.28	-0.04	0.31	-0.31
TanjilG_13823	3.61	0.59	0.36	0.02	-0.73	0.51	0.41	0	0.22	0.24	-0.21	0.68	-0.34	0.01	-0.18	0.45
TanjilG_25798	-2.17	0.18	-1	-0.38	-0.23	0.29	-0.64	-0.8	-0.3	0.14	-0.19	-1.28	0.03	0.01	-0.09	-2.22
TanjilG_02461	-2.23	0.09	-1.02	-0.21	-0.5	0.25	-0.62	-0.88	-0.46	-0.06	-0.31	-0.75	-0.18	-0.34	-0.21	0.13
TanjilG_21769	-2.8	0.08	-1.02	-0.56	-0.18	0.21	-0.21	-0.54	-0.38	0	-0.19	-2.41	-0.24	-0.4	-0.06	-2.99
TanjilG_08403	-2.27	0.12	-1.07	-0.43	-0.81	0.3	-0.15	-0.76	-1.02	-0.05	-0.4	-2.73	-0.75	-0.71	-0.17	-2.04
TanjilG_09116	5.76	-0.04	1.19	0.32	-0.51	0.01	0.32	-0.33	0.28	0.08	-0.2	0.9	0.61	-0.06	-0.17	1.09
TanjilG_23806	-4.68	-0.01	-1.06	0.15	-0.04	0.07	-0.58	-0.97	-0.58	-0.13	-0.35	-2.55	-0.09	-0.23	-0.16	-0.7
TanjilG_03343	9.32	1.08	2.29	0.22	-0.2	1.43	1.12	0.27	0.73	1.68	-0.85	1.08	3.33	-0.59	0.53	0.92
TanjilG_21346	-6.24	0.08	-1.21	-0.56	-0.1	0.14	-0.63	-0.82	-0.43	-0.09	-0.46	-2.6	-0.29	-0.01	-0.28	-1.17
ENSRNA049993600	0.06	0.29	-0.58	0.2	0.48	0.05	0.49	0.88	0.55	-0.56	-0.68	-0.41	0.61	0.34	-0.17	1.32
TanjilG_07663	-4.13	0.13	-0.85	-0.48	-0.21	0.18	-0.4	-0.81	-0.28	-0.18	-0.54	-2.33	-0.25	-0.1	-0.17	-2.24
TanjilG_11514	-2.08	0.15	-0.79	-0.31	-0.24	0.22	-0.18	-0.15	-0.49	0.11	-0.28	-1.6	0.06	-0.25	-0.05	-1.2
TanjilG_31031	0.44	0.22	0.08	0.1	-0.43	0.23	-0.13	0.42	-0.35	0.24	0.28	0.23	0.41	0.01	0.16	0.57
TanjilG_31597	-0.35	0.7	-0.2	-0.39	0.59	0.22	0.2	0.21	0.22	-0.12	0.55	-0.53	0.75	0.27	-0.53	-2.18
TanjilG_20681	-4.65	0.02	-0.99	-0.41	-0.17	0.08	-0.37	-0.78	-0.49	-0.13	-0.43	-2.43	-0.16	-0.26	0.05	-2.29
TanjilG_26735	-1.74	0.08	-0.82	-0.24	-0.37	0.21	-0.56	-0.63	-0.56	0	-0.05	-1.13	-0.38	-0.21	-0.21	-2.18
TanjilG_23019	-2.91	0.1	-0.85	-0.54	-0.11	0.29	-0.26	-0.52	-0.32	0.11	0.23	-1.76	-0.29	-0.01	-0.01	-2.44
TanjilG_28990	-0.58	0.3	-0.29	0.16	-0.2	0.4	-0.26	-0.02	-0.18	0.36	-0.35	-0.27	0.37	-0.04	0.32	-0.77
TanjilG_05122	0.35	0.13	-0.22	0.01	-0.05	0.19	0.05	0.22	-0.08	-0.06	-0.43	-0.03	-0.09	0.21	-0.41	0.56
TanjilG_10269	-2.37	-0.04	-0.81	-0.41	-0.7	0.15	-0.35	-0.51	-0.85	-0.08	0.15	-2.04	-0.48	-0.61	-0.15	-3.22
TanjilG_12569	0.64	0.05	0.22	0.06	0.06	0.11	0.2	0.04	0.05	0.12	-0.24	0.53	0.23	-0.16	0.08	0.73
TanjilG_02215	8.39	1.57	1.08	0.36	1.78	1.38	0.83	-0.07	3	2.04	-0.51	1.07	-0.4	-0.06	-0.27	-0.31
TanjilG_18925	2.19	0.32	0.34	-0.03	-0.73	0.22	0.18	-0.47	0.41	-0.79	-0.4	0.62	-0.16	0.73	0.05	1.03
TanjilG_07632	-3.14	0.25	-0.01	0.48	-0.07	0.37	-0.09	-0.1	-0.45	-0.26	0.02	0.4	0.69	-0.33	-0.4	-2.43
ENSRNA049993931	0.23	0.09	-0.67	0.15	0.14	-0.14	0.31	0.47	0.58	-0.43	-0.72	-0.54	0.64	0.24	-0.05	2.36
TanjilG_32644	0.95	0.54	-0.33	-0.22	-0.01	0.46	-0.16	-0.5	-0.15	0.5	-0.09	-0.61	0.16	-0.19	-0.55	-0.25
TanjilG_11470	-4.6	0.08	-0.52	-0.22	-0.11	0.12	0.02	-0.37	-0.4	-0.28	-0.18	-1.3	-0.25	-0.05	-0.11	-2.02
TanjilG_14745	-3.47	0.13	-1.76	-0.96	-0.37	0.5	-0.36	-0.81	-0.27	0.27	-0.41	-2.95	-0.21	-0.19	-0.01	-1.83
TanjilG_20345	-1.65	-0.05	-0.69	-0.1	-0.02	-0.02	0.19	-0.33	-0.17	-0.45	-0.37	-1.42	-0.28	-0.15	-0.08	-1.08
TanjilG_16687	3.22	0.37	0.55	-0.18	-0.57	0.23	0.72	0.07	-0.33	0.2	0.2	0.51	0.08	-0.66	-0.15	0.7
TanjilG_28484	2.48	0.34	1.07	-0.22	-0.18	0.36	0.44	0.12	-0.23	0.04	-0.46	0.77	0.21	-0.25	-0.1	1.42
TanjilG_22577	-6.54	0.01	-0.98	0.06	-0.03	0.08	-0.49	-0.76	-0.3	-0.08	-0.38	-1.91	-0.28	0.23	-0.21	-2.27
TanjilG_13130	2.13	0.31	0.18	-0.02	-0.73	0.23	-0.06	-0.19	-0.31	0.07	0.2	0.31	-0.31	0.06	-0.21	0.55
TanjilG_06079	-5.58	0.16	-1.28	-0.64	0.12	0.23	-0.45	-0.45	0.03	-0.03	-0.62	-2.95	-0.07	0.15	-0.23	-1.56
TanjilG_18447	-3.07	0.11	-0.43	0.06	-0.32	0.22	-0.48	-0.37	-0.44	0.01	-0.13	0.02	-0.06	-0.2	0.12	0.27
TanjilG_30055	1.86	0.54	0.11	-0.47	-0.49	0.37	0.23	-0.29	-0.2	-0.2	0.23	-0.29	-0.13	0.19	0.08	-1.8
TanjilG_29700	-8.27	-0.13	-1.01	0	-0.12	0.01	-0.35	-0.12	-0.2	-0.43	-1.06	-1.04	-0.2	-0.38	0.18	0.14
TanjilG_02001	2.44	0	0.24	-0.11	-0.14	-0.06	-0.01	0.02	0.07	-0.06	0.07	-0.07	-0.28	-0.22	0.06	-0.26
TanjilG_27237	1.1	0.02	-0.44	0.04	-0.03	-0.1	0.84	0.96	0.33	-0.44	-0.63	-0.53	0.68	0.28	0.11	2.2
TanjilG_11212	-2.69	0.06	-0.58	-0.33	-0.17	0.08	-0.07	-0.88	-0.4	-0.18	-0.15	-1.6	-0.35	-0.05	-0.06	-2.89
TanjilG_24857	-1.64	-0.14	-0.03	-0.06	0.78	-0.07	0.29	-0.02	0.2	-0.35	-0.24	-0.97	-0.14	0.19	-0.02	-0.92
TanjilG_16308	5.57	-0.05	1.77	0.2	0.74	0.55	1.83	0.42	1.09	1.36	-0.88	0.91	1.04	-0.33	0.06	0.25
TanjilG_19130	3.36	0.78	0.36	-0.13	-0.94	0.79	-0.23	-0.43	-0.52	0.25	-0.04	0.08	-0.07	-0.08	-0.2	-0.23
ENSRNA049993936	0.45	0.14	-0.74	0.11	0.07	-0.14	0.26	0.49	0.51	-0.38	-0.75	-0.57	0.6	0.19	-0.14	2.2
TanjilG_24069	0.21	0.37	-0.18	-0.07	-0.49	0.45	0.06	-0.11	0	-0.3	-0.56	0.41	-0.15	0.3	-0.09	0.37
TanjilG_20720	-3.5	0.09	-0.9	-0.41	0.04	0.1	-0.23	-0.5	-0.21	-0.02	-0.35	-2.45	-0.08	0.09	-0.25	-2.43
TanjilG_26329	-1.96	0.22	-0.9	-0.45	-0.44	0.33	-0.59	-0.82	-0.12	-0.26	-0.43	-1.84	-0.34	-0.21	-0.16	-2.96
TanjilG_32684	-5.26	0.02	-0.58	-0.19	-0.24	0.15	0.01	-0.75	-0.26	-0.42	-0.83	-2.13	-0.2	-0.48	0.08	-3.14
TanjilG_21195	9.81	0.93	2.65	0.47	-1.02	0.72	0.83	0.03	-0.47	1.05	-0.62	1.5	0.06	-0.7	-0.63	1.51
TanjilG_16409	-1.89	0.12	-0.5	-0.09	-0.05	0.22	-0.17	-0.01	-0.22	-0.01	0.02	-0.51	-0.17	-0.06	-0.29	0.36
TanjilG_06397	2.34	-1.11	-1.43	-0.12	-0.17	-0.87	-0.17	0.06	0.3	-1.96	-0.67	0.12	1.02	-0.13	-1.65	-0.58
TanjilG_06997	3.27	0.83	0.3	0.07	-0.26	0.78	-0.26	-0.46	0.04	0.4	-0.35	0.66	0.54	0.03	0	0.31
TanjilG_31530	10.02	1.89	3.81	0.14	2.3	2.75	2.49	0.67	1.78	4.12	0.38	1.68	2.43	-0.1	0.87	0.47
TanjilG_26234	-4.89	-0.43	-1.06	-1.08	-0.32	-0.54	-0.36	-1.99	-0.05	-1.12	-0.26	-5.1	-1.11	-0.25	-0.85	-2.44
TanjilG_31830	-3.01	0.19	-0.81	-0.25	-0.19	0.22	-0.45	-0.51	-0.24	-0.06	-0.12	-1.39	-0.23	-0.09	-0.14	-2.24
TanjilG_27519	-3.01	0.19	-0.81	-0.25	-0.2	0.22	-0.46	-0.51	-0.24	-0.06	-0.11	-1.39	-0.23	-0.09	-0.14	-2.24
TanjilG_06800	-4.23	0.05	-0.67	-0.19	-0.18	0.1	-0.19	-0.53	-0.28	-0.22	-0.31	-2.01	-0.16	0.01	-0.36	-2.67
TanjilG_30087	-2.56	0.13	-0.91	-0.39	-0.63	0.31	-0.57	-0.83	-0.48	-0.02	-0.18	-1.53	-0.47	-0.2	-0.23	-1.77
TanjilG_20288	-0.67	-0.01	-0.21	-0.08	-0.33	0.02	-0.51	0.01	-0.31	-0.03	0.13	0.37	-0.11	-0.12	0.12	-0.15
TanjilG_25639	-3.54	0.06	-0.61	-0.12	-0.21	0.15	-0.3	-0.38	-0.39	0.06	-0.28	-1.43	0.08	-0.01	0.04	-1.25
TanjilG_09345	-6.05	0.06	-1.28	-0.38	0.2	0.11	-1.03	0.18	-0.17	0.01	-0.18	-1.72	-0.04	0.05	-0.28	-1.4
TanjilG_05123	0.23	0.12	-0.51	0.49	-0.1	0.18	-0.43	0.65	-0.21	0	-0.49	1.18	0.26	-0.54	0.37	0.61
TanjilG_29402	3.18	0.73	0.21	-0.19	-0.65	0.53	0.25	-0.2	-0.72	0.2	0.24	0.54	-0.22	-0.05	-0.14	0.05
TanjilG_31658	0.32	0.2	-0.14	-0.06	-0.86	0.33	-0.09	-0.12	-0.63	0.09	-0.08	0.34	-0.25	-0.36	-0.34	-0.05
TanjilG_06025	0.55	-0.08	0.01	-0.01	0.29	-0.06	0.1	-0.24	0.36	0.03	0.06	-0.23	0.49	-0.77	0.72	-1.84
ENSRNA049993602	0.15	0.17	-0.56	0.11	0.06	-0.11	0.53	0.52	0.58	-0.44	-0.76	-0.57	0.62	0.24	-0.06	2.2
TanjilG_27660	3.16	0.19	-0.29	0.18	-1.05	0.06	-0.27	0.05	0.25	-0.24	-0.36	0.62	0.01	-0.15	-0.21	1.2
TanjilG_08040	0.93	0.02	0.05	-0.14	-1.15	-0.28	0.16	0.09	-0.45	-0.84	0.52	0.29	-0.2	0.14	-0.04	-0.1
TanjilG_10371	-5.01	0.17	-0.81	-0.35	0.02	0.25	-0.24	-0.37	-0.39	-0.02	-0.09	-1.9	-0.06	-0.07	-0.27	-1.72
TanjilG_12697	-4.77	0.06	-1.23	-0.41	0.1	0.17	-0.98	-0.86	-0.26	0	-0.22	-2.31	-0.08	0.07	-0.24	-2.87
TanjilG_30074	4.9	0.33	1.59	0.17	-0.12	0.77	0.85	0.54	-0.12	1.27	-0.49	0.79	-0.27	0.19	0.14	0.15
TanjilG_21878	0.97	-0.01	-0.52	0.02	-0.02	-0.12	0.58	0.63	0.49	-0.41	-0.64	-0.55	0.7	0.26	0.06	2.08
TanjilG_22984	-5.54	0.14	-1.36	-0.61	0.43	0.08	-1.11	-0.53	0	-0.01	-0.07	-1.3	0.28	0.04	0.02	-1.05
TanjilG_31536	8.95	1.72	3.13	0.15	1.82	2.39	1.88	0.63	1.68	3.36	0.63	1.69	2.52	-0.07	1.02	0.51
TanjilG_09934	0.4	-0.34	0.91	0.62	-0.44	-0.52	0.84	-0.31	0.39	-0.25	-0.16	0.26	-0.22	-0.11	-0.13	1.17
TanjilG_07872	-3.4	0.14	-0.97	-0.46	-0.19	0.24	-0.52	-0.53	-0.3	-0.16	-0.32	-1.7	0.31	0.61	0.04	-1.62
TanjilG_13357	2.68	0.21	-0.02	-0.13	-0.79	0.1	-0.06	0.35	-0.58	-0.01	0.19	0.34	-0.05	-0.01	-0.22	0.65
TanjilG_13352	-0.3	0.11	0.15	0.27	-0.24	0.08	-0.01	-0.13	-0.49	0	-0.09	0.3	-0.4	-0.14	-0.05	-0.09
TanjilG_12324	-1.09	0.06	-0.09	-0.16	0.17	0.17	-0.02	-0.02	-0.25	0.11	0.18	0.24	0.14	-0.01	-0.25	0.89
TanjilG_14458	7.46	-0.32	1.52	0.25	-1.2	0.8	1.08	0.17	0.32	1.26	-0.84	0.06	3.25	0.09	1.39	-0.93
TanjilG_08213	-9.12	-0.34	-1.18	0.55	-0.4	-0.5	-0.37	0.47	-0.4	-1.23	-1.29	-2.81	-0.24	-0.5	0.1	-1.37
TanjilG_31531	14.21	3.39	4.82	0.12	4.17	3.4	3.89	0.38	3.13	5.82	-0.52	1.08	4.33	0.66	0.01	-0.26
TanjilG_25565	3.51	0.21	0.16	0.02	-1.29	0.22	-0.48	-0.33	-0.61	0.04	-0.56	0.4	-0.52	-0.19	-0.28	0.36
TanjilG_12081	-1.4	0.44	-0.64	0.83	0.1	0.01	0.13	0.03	0.16	-0.45	-1.01	-0.59	0.47	0.46	-0.38	0.8
TanjilG_02313	13.1	2.02	4.01	0.71	0.77	1.08	1.85	0.42	0.97	3.97	-0.66	2.07	4.94	0.82	0.63	0.41
TanjilG_17494	-3.7	0.11	-1.12	-0.66	-0.26	0.26	-0.7	-0.87	0.61	-0.8	-0.73	-1.74	0.08	-0.05	-0.23	-1.97
TanjilG_30419	2.1	0.51	0.47	0.17	-0.6	0.76	0.02	0.02	-0.15	0.06	-0.51	0.62	-0.65	0.08	-0.36	-0.5
TanjilG_22729	0.16	0.28	0.04	0.05	-1	-0.08	-0.3	0.3	-0.28	0	0.5	0.26	-0.42	-0.29	0.01	-1
TanjilG_14112	-0.77	0.09	-0.74	-0.14	-0.44	0.2	-0.13	-0.24	-0.43	-0.04	-0.2	-0.93	-0.09	-0.31	0.06	-1.28
TanjilG_05134	2.8	0.2	0.38	0.11	-0.33	0.21	0.07	0.08	-0.31	0.2	0.11	0.77	-0.33	-0.43	-1.52	1.19
TanjilG_00822	2.58	0.09	-0.21	0.11	-1.49	0	0.16	-0.16	-0.48	-0.2	-0.1	0.05	-0.04	-0.14	0.17	0.18
TanjilG_00759	-3.55	0.03	-0.91	-0.5	-0.02	0.17	-0.11	-0.42	-0.29	-0.03	0.11	-1.83	-0.32	0.13	-0.01	-1.65
TanjilG_27937	-0.59	0.46	-1.2	-0.38	0.36	1.02	-0.6	-0.61	-0.52	-0.17	-0.54	0.3	0.72	-0.2	1.8	-1.87
TanjilG_22856	3.01	0.63	0.25	-0.04	-1.02	0.7	-0.01	0.12	-0.27	-0.41	-0.05	0.01	0.21	-0.08	0.17	0.13
TanjilG_04633	-1.66	0.04	-0.63	-0.2	-0.46	0.23	-0.16	-0.5	-0.5	-0.03	-0.02	-0.82	-0.35	-0.19	-0.16	-0.25
TanjilG_13756	1.25	-0.32	-0.07	-0.01	0.2	-0.27	0.25	0.08	0	0.02	-0.32	-0.75	-0.25	-0.02	0.02	-0.43
TanjilG_23167	-4.11	0.14	-1.11	-0.61	-0.46	0.41	-0.7	-1.04	-1.11	0.36	-0.06	-2.86	-0.17	0.08	0.56	-3.09
TanjilG_01135	-1.05	0.01	-0.47	0.23	-0.52	0.25	-0.71	0.46	0.17	0.26	-0.67	-0.37	0.32	-0.09	0.08	-2.25
TanjilG_24207	4.84	0.41	0.96	0.08	-0.6	0.48	0.09	0.02	0.86	-2.9	-1.94	1.19	0.84	-2.15	0.49	-1.94
TanjilG_24277	2.67	-0.12	0.15	-0.06	-1.04	-0.16	-0.11	0.16	-0.67	0.1	0.15	0.28	-0.61	-0.83	0.09	0.34
TanjilG_25691	9.52	2.68	3.76	0.86	3.81	4.4	0.55	1.9	2.57	4.3	3.71	1.99	2.12	-1.43	-0.53	0.56
TanjilG_28903	-0.45	-0.14	-0.6	0.05	-0.53	0.22	-0.87	0.07	-0.13	0.26	-0.36	-1.01	0.48	-0.06	0	-0.08
TanjilG_31877	-2.27	0.01	-1.14	-0.29	-0.49	0.16	-0.58	-0.27	-0.54	-0.14	-0.3	-1.12	-0.39	-0.27	-0.26	-0.23
TanjilG_25996	-3.66	0.08	-0.59	0	0.3	0.17	-0.61	-0.34	0.33	0	-0.36	-1.87	0.04	0.2	0.08	-2.92
TanjilG_32485	-2.36	0.08	-0.84	-0.4	-0.35	0.24	-0.49	-0.54	-0.47	-0.08	-0.02	-1.81	-0.46	-0.15	-0.1	-2.23
TanjilG_02741	1.63	0.13	-0.18	-0.07	-0.82	0.16	-0.4	-0.31	-0.72	0.13	0.71	-0.72	-0.18	-0.16	0.04	-0.87
TanjilG_28018	-1.61	0.36	-0.78	-0.48	-0.5	0.2	-0.22	-0.09	-0.25	-0.02	-0.35	-0.74	0.07	-0.17	-0.03	-0.73
TanjilG_16026	6.67	0.05	1.47	0.25	-0.17	0.67	0.83	0.33	0.44	-0.86	-1.5	1.21	0.87	-0.55	0.14	0.38
TanjilG_02666	0.3	-0.02	-0.22	-0.11	-0.39	-0.02	-0.52	-0.05	-0.22	0.09	-0.34	0.08	0.11	-0.15	0.03	-1.15
TanjilG_22975	-3.25	0.04	-1.04	-0.18	-0.35	0.18	-0.51	-0.16	-0.39	-0.17	-0.39	-0.95	-0.06	-0.15	-0.27	-2.21
TanjilG_13121	-1.55	0.01	-0.25	0.06	0.49	0	-0.13	-0.27	0.41	-0.21	-0.13	-0.43	0.26	0.13	-0.02	-0.38
TanjilG_08301	-0.93	0.22	-0.98	0.85	0.19	-0.13	-0.48	0.05	0.51	-0.54	-1	-0.59	0.78	0.29	-0.18	0.9
TanjilG_32986	-2.79	0.16	-0.98	-0.25	-0.21	0.37	-0.69	-0.64	-0.36	0.13	-0.25	-0.95	-0.09	-0.18	-0.01	-0.59
TanjilG_12418	2.89	0.3	0.43	0.06	-0.78	0.12	-0.22	0.16	0.04	0.11	0.13	0.46	0.1	-0.3	0	0.62
TanjilG_24420	2.58	0.72	0.04	-0.02	-0.67	0.74	-0.18	-0.27	-0.1	0.12	-0.01	0.28	-0.1	-0.02	-0.07	0.63
TanjilG_23605	-2.42	-0.06	-0.22	0.03	0.8	0.01	0.32	0.18	0.43	-0.27	-0.25	-0.38	-0.17	0.55	-0.22	-0.61
TanjilG_23886	-0.78	0.29	-0.5	-0.29	-0.28	0.36	-0.16	-0.35	-0.38	0.2	-0.33	-0.91	-0.16	-0.06	-0.01	-0.52
TanjilG_09128	3.1	0.56	0.29	0.12	-1.04	0.41	-0.08	0.22	-0.31	0.22	0.08	0.34	-1.48	-0.56	0.14	-0.99
TanjilG_18096	0.54	0.09	-0.41	-0.37	-1.29	0.5	-0.16	-0.23	-0.88	0.39	-0.37	0.2	-0.76	-0.51	-0.45	1.48
TanjilG_29808	6.97	1.11	3.38	0.86	1.17	0.83	2.64	1.59	2.71	2.95	-0.75	1.86	2.12	0.11	0.12	0.52
TanjilG_10809	1.18	-0.07	-0.05	-0.1	-0.12	-0.08	-0.16	0.98	-0.26	0.11	0.36	-0.85	-0.09	-0.04	0.11	-0.85
TanjilG_22042	3.79	0.6	0.22	-0.02	-0.35	0.77	-0.07	-0.15	-0.09	0.09	0.13	-0.17	0.68	-0.46	0.23	0.02
TanjilG_01807	-0.85	0.16	-0.01	-0.01	-0.33	0.23	0.27	-0.19	-0.62	-0.02	0.03	-0.84	-0.23	0.11	0.09	-1.57
TanjilG_08909	-1.82	0.11	-0.75	-0.5	-0.42	0.28	-0.15	-0.79	-0.78	0.1	0.46	-2.46	-0.51	-0.17	0.05	-2.73
TanjilG_02045	-2.74	-0.04	-0.52	0.12	-0.59	-0.05	0.47	0.17	-0.53	-0.15	0.23	-1.66	0.25	-0.1	0.37	-1.76
TanjilG_27467	-3.71	0.01	-0.68	-0.06	0.02	0.03	-0.62	-0.36	-0.07	-0.18	-0.26	-0.85	-0.25	0.32	-0.02	-0.57
TanjilG_12169	0.73	1.52	-0.17	-0.46	-0.03	0.48	0.23	-0.45	0.68	1.71	-0.29	-0.35	-0.11	0.42	0.21	-2.31
TanjilG_02951	-5.19	0.15	-0.78	-0.27	-0.01	0.14	0.17	-0.18	-0.2	-0.26	-0.46	-1.7	-0.13	-0.02	-0.1	-0.79
TanjilG_20886	1.95	0.73	0.22	-0.1	-0.87	0.29	0.19	0.16	-0.28	-0.02	0.39	-0.9	-0.76	-0.12	0.49	-1.8
TanjilG_21515	3.74	0.41	0.39	0.18	-0.7	0.35	0.31	-0.05	-0.33	0.27	-0.07	0.76	0.28	-0.35	-0.13	0.56
TanjilG_29902	-2.3	0.07	-0.39	-0.14	0.31	0.12	-0.07	-0.25	-0.1	-0.11	-0.15	-0.15	0	-0.28	-0.1	-0.83
TanjilG_08747	3.92	0.15	-0.09	-0.17	-0.57	0.01	0.62	0.13	-0.34	-0.04	-1.13	-0.33	-0.08	-0.12	-0.21	0.67
TanjilG_26154	2.16	0.07	-0.66	-0.07	-1.05	0.09	-0.56	-0.43	-0.37	0	-0.18	-0.15	-0.34	-0.38	-0.08	0.51
TanjilG_26357	0.55	-0.06	-0.37	0.01	-0.03	-0.13	-0.38	-0.21	0.36	-0.14	-0.21	-0.22	0.64	-0.48	0.03	0.83
TanjilG_00138	0.07	0.11	-0.07	0.05	-0.28	0.07	-0.15	-0.35	-0.41	0.2	-0.13	-0.26	-0.04	-0.35	0.17	-1.34
TanjilG_30759	-3.63	0.11	-0.36	-0.04	0.64	0.1	-0.28	-0.3	0.29	0.05	0.04	-0.69	-0.13	0.24	-0.08	-1.56
TanjilG_29566	1.21	0.45	0.2	0.07	-0.51	0.21	0.04	-0.26	0.07	0.02	-0.07	0.42	0.26	-0.02	0.06	0.6
TanjilG_18131	3	0.86	0.63	-0.08	-0.38	0.79	0.08	0.02	0.02	0.65	0.67	0.57	0.33	-0.43	-0.15	0.16
TanjilG_10168	-0.4	0.41	-0.45	-0.05	-0.16	0.44	-0.16	-0.23	-0.12	-0.03	-0.26	0.09	0.32	-0.19	-0.26	0.33
TanjilG_26892	2	0.06	0.03	-0.17	-1.07	0.1	0.11	0.71	-0.56	-0.19	0.3	0.12	0.02	-0.1	-0.09	1.14
TanjilG_03487	1.09	-0.24	-0.07	-0.06	-1.13	0.01	-0.53	0.2	-0.43	0.23	0.44	-0.2	-0.13	-0.32	0.24	-0.76
TanjilG_17759	-1.42	0.39	-0.66	-0.33	-0.02	0.36	-0.64	-0.23	0.18	0.18	-0.29	-0.14	0.05	0.43	-0.46	-0.02
TanjilG_31527	10.74	2.19	4.21	0.12	2.86	2.78	2.7	0.58	1.97	4.27	0.16	1.59	2.63	0.09	0.64	0.28
TanjilG_20518	2.36	0.24	0.7	0.02	-0.14	0.27	0.33	0.05	-0.09	0.62	-0.03	0.49	0.18	0.03	0	0.06
TanjilG_09852	-3.15	0.14	-1.09	-0.41	-0.41	0.3	-0.49	-0.78	-0.31	-0.09	-0.42	-1.58	-0.18	-0.23	-0.25	-0.91
TanjilG_05721	-2.79	0.12	-1.15	-0.51	-0.39	0.28	-0.84	-1.09	-0.67	0.09	-0.22	-2.08	-0.38	-0.28	0.02	-2.59
TanjilG_08904	-0.6	0.11	-0.64	-0.08	-0.19	0.07	-0.34	0.05	0.42	-0.3	-0.66	-0.05	0	-0.16	-0.03	-0.49
TanjilG_20462	6.97	-0.55	1.92	0.21	-1.23	0.84	0.61	0.84	-0.07	1.11	-0.89	0.97	-0.22	0.62	0.06	1.58
TanjilG_23451	-2.72	-0.04	-0.82	-0.1	-0.35	0.01	-0.58	-0.63	-0.3	-0.27	-0.2	-1.37	-0.37	-0.94	0.02	-2.04
TanjilG_24032	4.58	0.83	0.32	0.18	-0.54	0.99	-0.61	0.59	1.01	-0.53	0.21	-0.35	2.43	-0.47	-0.52	-0.56
TanjilG_00025	-1.25	0.42	-0.73	0.83	0.1	-0.01	-0.06	-0.04	0.25	-0.41	-1.03	-0.64	0.47	0.44	-0.42	0.8
TanjilG_13528	11.1	2.19	1.54	0.14	0.41	0.51	0.45	0.32	2.43	2.19	-0.42	0.93	2.09	0.64	-0.4	-0.44
TanjilG_06217	2.61	-0.17	-0.01	-0.01	-0.17	-0.22	0.28	0.03	-0.18	-0.08	-0.52	-0.54	-0.52	-0.11	-0.05	0.34
TanjilG_26613	2.91	0.04	0.81	0.59	0.47	0.19	0.71	2.16	1.19	0.19	-0.67	1.76	1.49	0.19	1.17	-0.45
TanjilG_09323	1.96	0.6	0.33	0.05	-0.68	0.5	-0.05	-0.21	-0.64	0.42	0.05	0.17	-0.27	-0.06	-0.27	-0.65
TanjilG_19437	5.89	0.02	1.22	0.27	-0.32	0.08	0.68	0.71	-0.04	0.28	-0.58	0.99	0.12	-0.12	0.02	1.44
TanjilG_15790	-2.52	0.01	-0.5	0.25	0.06	0.05	-0.11	-0.62	0.01	-0.41	-0.31	-0.92	-0.24	0.27	0.55	0.61
TanjilG_16585	3.09	0.18	0.41	0.16	-0.51	0.18	0.18	0.34	-0.13	0.06	-0.41	0.69	0	-0.17	-0.17	0.6
TanjilG_02497	-1.33	0.11	-0.64	-0.27	-0.2	0.07	-0.6	-0.4	0.1	0.01	-0.94	-1.12	-0.47	-0.06	-0.23	-1.98
TanjilG_07039	-2.07	0.02	-0.98	-0.42	-0.39	0.21	-0.56	-0.81	-0.59	0.09	-0.05	-1.78	-0.19	-0.11	-0.03	-2.11
TanjilG_28064	-5.03	0.13	-0.73	-0.04	-0.04	0.19	-0.1	-0.47	-0.18	-0.22	-0.36	-1.6	-0.13	0.07	-0.13	-2.11
TanjilG_00405	3.51	0.11	0.35	-0.09	-0.54	0.28	0.28	0.31	-0.36	0.42	0.04	0.65	0.15	-0.5	0.13	0.42
TanjilG_26160	2.82	0.43	0.25	0.25	-0.54	0.37	-0.05	0.2	-0.16	-0.14	0.03	0.23	0.03	0.14	-0.02	0.72
TanjilG_19307	1.05	-0.04	-0.09	0.02	-0.25	-0.05	0.01	0.05	0.11	-0.12	0.02	-0.08	-0.12	-0.07	-0.04	-0.08
TanjilG_06150	12.03	2.15	6	0.85	-0.19	2.87	2.11	1.55	0.31	5.32	-1.45	1.78	2.3	0.88	0.25	1.33
TanjilG_26999	-2.63	0.1	-0.35	-0.23	-0.01	0.25	0.16	-0.37	-0.04	-0.17	-0.24	-0.63	-0.28	-0.11	-0.08	-0.71
TanjilG_26484	13.91	-1.85	3.68	2	4.12	4.32	2.4	1.73	2.19	-0.72	0.1	2.29	5.12	-1.52	1.69	0.91
TanjilG_01304	-4.92	0.06	-0.77	-0.1	-0.06	0.15	-0.64	-0.09	-0.41	0.03	0.07	-1.59	-0.07	0.17	0.04	-1.65
TanjilG_27757	-2.04	0.12	-0.43	-0.18	-0.32	0.19	-0.23	-0.22	-0.22	-0.02	-0.24	-0.88	-0.19	0.1	0.04	-0.42
TanjilG_18018	2.07	0.35	0.23	-0.06	-0.73	0.25	-0.26	0.08	-0.45	-0.1	0.07	0.39	-0.89	-0.15	-0.57	0.37
TanjilG_00608	-4.72	0.14	-1.12	-0.43	-0.06	0.22	-0.58	-1.08	-0.28	-0.02	-0.47	-2.68	-0.17	-0.06	0.05	-2.76
TanjilG_25745	-0.24	0.07	-0.12	0.08	-0.5	0	0.1	0.19	-0.47	-0.21	-0.1	0.08	-0.22	-0.36	0.05	-0.61
TanjilG_25612	-1.01	0.01	-0.5	0.06	-0.44	0	-0.59	0.53	-0.4	-0.14	-0.1	-1.09	-0.01	0.1	0.16	-0.2
TanjilG_22171	-0.95	0.17	-0.04	0.06	0.19	0.22	-0.16	-0.03	-0.26	0.19	0.14	0.1	-0.12	0.17	0.11	0.77
ENSRNA049993349	-1.38	0.26	-0.95	0.96	0.21	-0.11	-0.26	-0.11	0.47	-0.59	-1.08	-0.71	0.8	0.41	-0.29	0.71
TanjilG_27729	-1.79	-0.15	-0.59	0.14	-0.85	-0.17	-0.04	0.17	-0.99	0.01	0.88	-1.55	-0.19	-0.4	0.4	-1.34
TanjilG_22017	4.68	1.1	1.07	0.15	-0.71	0.94	0.07	-0.51	-0.37	0.82	-0.28	0.81	0.13	-0.62	-0.24	0.41
TanjilG_00699	2.44	0.23	0.43	0.19	0.01	0.08	0.58	-0.09	0.1	0.71	-0.78	0.12	-0.24	0.41	-0.14	0.03
TanjilG_19388	-1.74	-0.47	-0.35	-0.3	-0.05	-0.4	-0.28	-0.42	0.02	-0.62	0.38	1.07	-0.61	-0.28	0.17	-2.9
TanjilG_20192	-7.02	-0.19	-1.76	-1.1	-0.13	-0.21	-1.11	-1.8	-0.24	-0.33	-0.72	-3.27	-0.63	-0.23	-0.91	-2.18
TanjilG_03935	12.09	1.71	2.48	2.62	-1.94	0	0	4.07	-1.85	0	-3.66	1.9	0	-0.99	1.08	2.41
TanjilG_26401	-1.1	0.09	-0.68	-0.87	0.23	-0.09	-0.2	0.75	0.69	-0.89	0.51	-1.36	0.34	0.07	0.07	-0.38
TanjilG_18828	1.79	0.45	0.12	-0.24	-1.05	0.41	-0.02	0.31	0.13	-0.03	-0.02	0.28	0.03	-0.14	0.14	-0.64
TanjilG_17941	-4.43	0.08	-0.6	-0.13	0.1	0.11	-0.21	-0.32	-0.11	-0.32	-0.46	-0.8	-0.11	0.08	0	-0.83
TanjilG_16269	-0.86	0	-0.24	-0.04	0	-0.02	0.1	0.05	-0.08	-0.24	0	-0.53	-0.13	-0.06	0.29	-3.78
TanjilG_11232	-3.1	0.17	-0.98	-0.34	-0.18	0.29	-0.75	-0.43	-0.34	0.26	-0.1	-1.46	-0.12	-0.04	-0.33	0.14
TanjilG_19488	0.25	0.16	0.38	-0.06	-0.3	0.34	-0.04	0.69	-0.73	0.65	0.75	0.33	0.41	-0.01	0.63	0.16
TanjilG_20191	-7.02	-0.18	-1.76	-1.1	-0.14	-0.19	-1.11	-1.84	-0.23	-0.34	-0.72	-3.27	-0.63	-0.23	-0.91	-2.16
TanjilG_07445	0.43	-0.26	-0.51	0.01	-0.57	-0.26	-0.08	-0.55	0.47	-0.38	-0.67	-0.64	0.12	-0.02	-0.26	0.66
TanjilG_04581	1.79	0.1	0.84	-0.02	0.04	0.05	0.39	0.82	0.43	0.2	0.38	0.63	0.23	0.2	0.05	0.57
TanjilG_00407	3.45	0.14	0.32	-0.1	-0.54	0.26	0.21	0.32	-0.36	0.41	0.08	0.55	0.11	-0.61	0.13	0.37
TanjilG_02630	-2.51	-0.08	-0.71	-0.2	-0.23	-0.08	0.05	-0.64	-0.17	-0.47	-0.43	-1.63	-0.4	0.03	-0.06	-1.88
TanjilG_29608	-5.14	-0.07	-1.3	-0.97	-0.75	0.18	-0.32	-1.39	0.28	-1.3	-1.13	-3.63	-0.71	-0.75	-0.22	-1.3
TanjilG_04415	5.08	0.28	2.01	0.2	-0.19	0.03	0.32	0.63	-0.04	1.07	0	1.04	1.11	-0.53	0.17	0.6
TanjilG_11759	-2.7	0.13	-0.42	0.34	-0.21	0.17	-0.28	-0.59	-0.22	-0.34	-0.21	-1.36	-0.62	-0.36	-0.18	0.45
TanjilG_28790	0.38	0.01	-0.19	-0.07	0.06	-0.05	0.02	0.01	0.07	-0.02	0.13	-0.52	0.01	-0.08	0.09	0.03
TanjilG_09904	0.74	0.08	-0.62	0.11	0.05	-0.14	0.4	0.56	0.47	-0.42	-0.68	-0.53	0.67	0.27	-0.01	1.93
TanjilG_13931	1.83	0.47	0.39	0.19	-0.08	0.52	0.35	0.12	-0.04	0.08	-0.12	0.61	0.36	-0.01	-0.11	0.34
TanjilG_12302	1.07	-0.29	0.33	0.56	-0.94	-0.19	0.92	0.22	-0.43	-0.04	-0.39	-0.22	-2.24	0	0.43	2.47
TanjilG_25308	-3.36	-0.15	-1.45	-0.34	-1.24	0.21	-1.16	-0.03	-1.35	0.22	-0.29	-0.85	-0.22	-0.6	0.29	-0.37
TanjilG_14771	8.88	0.77	1.46	0.03	-0.1	0.52	-0.29	0.44	0.31	1.77	-0.73	0.53	1.62	0.35	0.37	0.31
TanjilG_29844	5.78	0.23	1.58	0.11	0.45	0.18	0.67	0.36	1.22	-0.03	-0.76	1.08	0.19	-0.59	-0.07	-0.74
TanjilG_27320	3.05	0.42	0.13	-0.02	-0.88	0.31	0.1	-0.02	-0.29	-0.02	-0.11	0.23	-0.09	0.04	-0.06	0.13
TanjilG_11962	7.18	2.24	2.44	0.97	0	-0.59	1.68	1.05	-0.62	0.61	0.96	1.41	1.54	2.22	0.06	1.84
TanjilG_24588	2.9	0.38	0.17	-0.11	-0.5	0.31	0.12	-0.3	-0.03	-0.32	0.41	0.5	0.03	-0.12	-0.16	-0.08
TanjilG_07586	-1.67	0.15	-0.15	-0.05	0.37	0.25	-0.25	0.29	-0.13	-0.05	0.17	-0.14	-0.11	0.08	0.05	0.36
TanjilG_29378	0.02	0.07	-0.39	0.14	0.03	0.02	-0.08	-0.08	0.3	-0.02	-0.37	-0.11	0.31	-0.12	-0.03	-0.21
TanjilG_17033	0.06	0.25	0.2	-0.13	-0.46	0.1	0.14	-0.05	-0.51	0.1	0.38	0.44	-0.1	-0.03	-0.16	-1.41
TanjilG_29284	2.97	0.12	0.78	0.24	-0.04	0.24	0.53	0.85	-0.06	0.02	0	1.11	-0.1	-0.14	0.25	1.58
TanjilG_25341	-1.21	-0.02	-0.47	-0.17	-0.36	0.06	-0.11	0.06	-0.45	-0.22	-0.13	-0.8	-0.15	-0.07	-0.12	0.01
TanjilG_14245	0.52	0.24	0.59	0.05	0.03	0.37	0.27	0.06	-0.02	0.29	-0.06	-0.08	0.11	-0.36	0.46	0.39
TanjilG_00010	-1.23	-0.3	-0.69	-0.04	-0.2	-0.35	-0.3	-0.67	0.02	-0.44	-0.16	-1.14	-0.23	-0.63	-0.01	-1.02
TanjilG_13082	7.75	1	0.75	0.23	-1.27	0.81	0.17	-0.53	0.89	-2.18	-1.32	0.77	-0.8	0.38	-0.59	1.48
TanjilG_18321	1.02	0.42	0.23	0.22	-0.69	0.33	0.23	0.16	-0.28	-0.27	-0.32	0.34	-0.49	0.31	-0.21	-1.34
TanjilG_32548	-5.07	-0.23	-0.85	-0.4	-0.16	-0.45	-0.26	0.3	-0.31	-0.4	-0.59	-2.76	-0.29	-0.59	-0.14	-1.53
TanjilG_00171	-2.04	-0.01	-0.77	-0.05	-0.12	0.14	-0.43	-0.42	-0.12	-0.17	-0.31	-0.47	-0.03	-0.12	-0.13	-0.39
TanjilG_25561	-5.16	0.08	-1.44	-0.34	0.08	0.05	-0.79	-0.83	-0.16	0	-0.92	-1.52	0.13	-0.15	-0.17	-0.11
TanjilG_18179	3.66	0.29	0.66	-0.01	-0.79	0.24	0.34	-0.2	-0.23	0.15	-0.01	0.3	0.22	0.21	0.06	0.89
TanjilG_32662	3.06	0.26	0.68	0	-0.51	0.18	0.14	-0.14	-0.02	-0.03	0.21	0.6	0.23	-0.32	0.28	-0.25
TanjilG_10072	-3.02	0.05	-1.07	-0.42	-0.23	0.3	-0.3	-0.75	-0.25	-0.06	-0.34	-2.23	-0.21	-0.22	-0.12	-2.36
TanjilG_04096	0.17	0.14	-0.53	-0.11	-0.06	0.1	-0.13	0.21	0.23	-0.58	-0.9	-0.72	0.31	0.29	-0.63	-0.15
TanjilG_03933	13.35	-1.9	4.97	1.51	3.39	1.75	6.17	2.61	0	1.76	-0.52	1.85	0	2.7	0.37	2.11
TanjilG_14140	-2.11	-0.03	-0.85	-0.23	-0.43	0.11	-0.62	-0.71	-0.42	-0.11	-0.19	-1.59	-0.47	-0.87	-0.33	-0.71
TanjilG_20627	-4.81	0.13	-0.91	-0.5	0.08	0.19	-0.64	-0.78	-0.26	-0.05	-0.18	-2.5	-0.1	-0.06	0.11	-2.14
TanjilG_31687	4.18	0.26	1.33	0.3	-0.3	0.67	0.49	0.05	0.3	0.49	-0.4	0.92	0.29	0.52	-0.08	0.76
TanjilG_27251	-0.56	0	0.74	2	-2.34	2.87	1.81	1.26	0	1.76	0	1.75	1.68	0.77	0.37	2
TanjilG_07407	1.51	0.11	0.68	0.49	-0.36	0.31	0.4	-0.16	-0.35	0.02	-0.61	0.55	0.04	-0.02	-0.15	0.62
TanjilG_00502	-0.75	0.23	-0.51	-0.33	-0.83	0.23	0.01	-0.72	-0.84	-0.33	0.05	-1.86	-0.74	-0.04	-0.23	-2.38
TanjilG_03269	2.93	-0.37	0.83	0.27	-0.23	0.07	0.28	-0.4	0.42	-0.35	-0.53	0.96	0.66	-0.8	2.86	-1.13
TanjilG_02168	-3.44	0.17	-0.47	0.05	-0.26	0.15	-0.6	-0.48	-0.38	-0.08	0.01	0.29	-0.11	0.06	-0.25	0.51
TanjilG_01564	0.46	0.43	0.12	-0.15	0.1	1.12	-0.29	0.14	-0.95	0.29	1.68	-0.27	-0.09	0.53	0.16	-1.39
TanjilG_26841	-1.92	0.33	-0.69	-0.37	-0.45	0.56	-0.13	-0.82	-0.49	0.09	-0.13	-1.34	0.29	-0.43	0.14	-3.59
TanjilG_06203	2.99	0.15	0.83	0.44	-0.06	0.18	1.03	0.62	-0.1	0.2	-0.91	0.66	-0.09	-0.03	-0.2	1.46
TanjilG_31444	1.54	0.15	-0.05	-0.25	-0.58	0.02	0	0.2	-0.19	-0.22	0.36	-0.53	0.09	0.02	0.11	-0.33
TanjilG_02977	-3.69	0.07	-0.5	-0.43	-0.16	0.29	-0.27	1.11	0.17	-0.55	-0.22	-0.94	0.06	-0.4	0.59	-1.41
TanjilG_01373	4.81	0.54	1.55	0.12	-0.44	0.29	0.2	0.26	-0.16	0.77	-0.64	0.99	0.11	-0.36	-0.43	0.8
TanjilG_16185	0.88	-0.02	0.11	0.08	-0.28	-0.1	0.13	0.04	0.04	-0.09	0.02	0.1	-0.12	-0.03	0.07	0.3
TanjilG_03131	1.87	-0.08	-0.12	-0.01	-0.91	-0.18	-0.04	0.24	0.3	-0.4	-0.57	0.26	-0.5	-0.19	0.05	0.32
TanjilG_16753	-3.1	-0.43	-1.28	0.13	-0.71	-0.13	-1.32	-0.42	-0.68	-0.64	-0.27	-0.31	-0.1	-0.42	-0.08	-0.67
TanjilG_04495	-1.81	0.25	-0.43	-0.42	-0.44	0.15	0.04	-0.24	-0.11	-0.04	0.25	-1.43	0.44	0.66	-0.05	-1.68
TanjilG_05235	1.36	0.09	-0.19	0.16	-1.04	0.11	-0.12	1.18	0.29	-0.56	-0.83	0.53	-0.11	-0.05	0.08	1.23
TanjilG_15467	3.23	-0.56	1.46	0.41	-0.42	-0.18	1.02	3.72	-0.4	0.28	-0.65	-0.24	0	0.4	-0.36	1.11
TanjilG_23341	-2.41	0.04	-0.39	-0.1	0.41	0.09	-0.05	-0.13	0.15	-0.12	-0.06	-0.66	0.04	0.14	0.05	-1.68
TanjilG_30673	3.27	0.17	0.03	0.02	-0.11	0.14	0.1	1.01	0.37	0.18	-0.39	0.63	0.25	0.16	-0.06	0.69
TanjilG_17769	-1.15	0.04	-0.15	-0.02	-0.21	0.05	-0.17	0.07	-0.13	-0.22	-0.06	0.05	0.02	-0.06	0.29	-0.27
TanjilG_22854	-3.21	0.16	-0.66	-0.27	-0.21	0.27	-0.31	-0.33	-0.51	0.02	-0.08	-1.29	-0.15	-0.05	0.33	0.42
TanjilG_24647	0.4	-0.18	0.72	0.27	-0.38	0.26	0.39	0.21	0.03	0.27	-0.38	0.47	0.3	0.09	0.21	0.75
TanjilG_07941	-2.34	0.03	-0.4	-0.11	0.51	0.13	-0.08	-0.23	0.02	0.05	0.07	-0.44	-0.06	0.12	0.07	-0.23
TanjilG_28595	-4.05	0.15	-0.56	0.27	0.54	0.15	0	-0.33	0.26	-0.23	-0.19	-1.08	0.25	0.21	0.26	-0.44
TanjilG_04706	8.19	2.83	3.43	0.55	2.74	2.93	2.9	0.01	2.2	4.31	1.3	1.23	2.94	-1.34	0.05	-1.79
TanjilG_10680	-3.16	0.14	-0.83	-0.26	0.19	0.27	-0.55	-1.38	-0.32	0.24	-0.37	-1.14	-0.1	0.18	-0.02	-1.71
TanjilG_09351	-5.76	0.13	-0.71	0.08	0.06	0.15	-0.14	-0.41	-0.08	-0.27	-0.73	-1.05	-0.15	-0.02	0.2	-1.68
TanjilG_20542	-4.34	0.12	-0.66	-0.09	0.43	0.13	-0.63	-0.27	0.04	0.04	-0.07	-0.98	-0.09	0.2	-0.05	-1.66
TanjilG_08926	-1.46	-0.13	-0.31	-0.13	0.68	-0.03	-0.12	0.01	0.06	0	-0.35	-0.86	-0.21	0.24	-0.03	0.44
TanjilG_21483	1.85	0.45	0.3	-0.03	-0.34	0.2	-0.28	-0.38	0.07	0.14	0.4	0.02	-0.03	-0.1	-0.25	0.19
TanjilG_15798	-4.06	0.21	-1.32	-0.76	-0.39	-0.15	-0.55	2.56	-0.37	0.09	0.96	-3.43	-0.65	0.12	1.09	5.01
TanjilG_29032	4.41	0.48	0.88	0.12	-0.85	0.35	0.52	0.43	0.08	0.67	0.4	-0.21	0.8	0.36	0.31	0.45
TanjilG_13209	-2.23	0.23	-1.07	-0.68	-0.5	0.4	-0.08	-0.85	-0.65	-0.08	-0.2	-2.97	-1.39	0.2	-1.33	-3.85
TanjilG_24222	-1.82	0.09	-0.09	0.14	0.14	0.1	-0.06	-0.12	0.22	-0.01	-0.02	-0.34	0.11	0.14	0	-0.85
TanjilG_05226	3.66	-0.16	0.12	0.33	-1.15	-0.26	0.32	-0.04	-0.27	-0.1	-0.75	0.42	-0.23	-0.32	0	0.67
TanjilG_18162	2.29	0.04	-0.09	-0.47	-2.39	0.02	-0.18	-0.4	-1.5	-0.21	-0.06	-0.15	-1.48	-0.19	-0.27	-1.35
TanjilG_07117	-1.23	-0.04	-0.75	-0.12	-0.39	0.2	-0.6	-0.68	-0.39	-0.07	-0.24	-0.92	-0.1	-0.31	-0.06	-0.02
TanjilG_30400	-3.91	0.13	-0.43	-0.09	0.55	0.13	0.1	-0.26	0.3	-0.2	0.15	-0.75	-0.11	0.46	0.17	-0.8
TanjilG_29490	-1.76	-0.15	-0.46	-0.41	-0.46	-0.04	0.01	0.3	0.47	-0.77	-0.65	-0.63	-0.09	-0.02	0.11	-0.94
TanjilG_00595	-1.56	0.32	-0.76	-0.63	-0.38	0.39	0.01	-0.28	-0.29	0.01	-0.25	-1.22	-0.37	0.05	-0.02	-2.19
TanjilG_06897	-1.28	0.08	-0.6	-0.22	-0.24	0.23	-0.3	-0.32	-0.32	0.14	-0.05	-0.53	-0.35	-0.31	-0.26	0.4
TanjilG_05608	-1.19	0.21	-0.17	-0.33	0.07	0.43	0.01	-0.2	-0.19	0.09	-0.13	0.08	0.33	-0.36	0.23	-0.97
TanjilG_32516	1.41	0.02	0.21	0.09	-0.17	-0.04	0.31	0.67	-0.26	-0.01	0.09	0.21	-0.09	-0.06	0.11	0.53
TanjilG_00602	1.47	-0.02	0	-0.03	-0.33	-0.12	-0.01	0.07	-0.04	-0.12	0.02	-0.03	-0.03	-0.22	0.09	0.05
TanjilG_28325	2.87	-0.14	0.19	0.19	0.2	-0.05	0.58	0.42	-0.83	0.45	0.09	-0.37	-0.44	0	0.02	0.23
TanjilG_26212	1.37	0.03	-0.19	-0.14	-0.68	0.02	-0.09	-0.24	-0.37	-0.06	-0.04	-0.13	-0.14	-0.18	-0.16	-0.18
TanjilG_30513	-1.99	0.09	-0.89	-0.35	-0.43	0.23	-0.5	-0.53	-0.45	0.01	-0.11	-1.05	-0.24	-0.14	-0.22	-1.5
TanjilG_20029	-3.32	0.13	-0.49	-0.06	-0.09	0.26	-0.76	-0.21	-0.47	0.28	0.1	-0.62	-0.25	0.18	-0.04	-0.48
TanjilG_20889	-0.1	0.47	0.26	0.11	-0.11	0.49	0.79	-0.44	0.02	0.48	0.4	-2.06	0.09	0.5	-0.06	-2.44
TanjilG_12550	-0.11	0.23	0.06	0.11	-0.19	0.23	0.02	0.07	-0.08	0.1	-0.32	0.6	0.1	0.3	-0.09	0.42
TanjilG_09398	1.98	0.17	0.06	-0.23	-0.73	0.07	-0.23	-0.26	-0.31	-0.12	0.09	-0.32	-0.11	-0.08	0	-0.32
TanjilG_01165	3.34	0.59	0.34	0.08	-1.04	0.36	-0.14	-0.54	-0.34	-0.23	-0.11	0.33	-0.21	0.63	-0.24	0.75
TanjilG_00301	1.1	-0.07	-0.44	-0.22	-0.48	0.12	0	0.34	-0.39	0.05	-0.32	-0.63	-0.19	-0.06	-0.42	-0.29
TanjilG_29523	-3.06	0.2	-0.68	-0.25	-0.06	0.33	-0.25	-0.26	-0.02	-0.2	-0.37	-0.58	-0.42	0	0.02	-0.22
TanjilG_14845	9.49	0.25	2.3	0.92	-2.19	1.82	1.71	1.8	-0.07	1.22	-0.74	1.28	1.13	0.44	0.68	1.16
TanjilG_13506	1.58	0.07	-0.14	-0.04	-0.68	0.01	-0.3	0.3	-0.23	0.14	0.31	-0.02	0.13	-0.66	0.32	-0.54
TanjilG_22094	8.35	1.5	1.63	0.07	2.95	2.84	0.66	0.21	1.91	-0.26	-1.64	1.41	1.8	-0.27	0.05	0.3
TanjilG_01412	7.98	-0.04	1.32	0.15	0.74	0.33	0.93	1.78	-0.47	2.14	-0.82	-0.03	-0.35	1.07	-0.05	1.12
TanjilG_23017	3.14	0.51	0.19	-0.09	-0.74	0.34	0.3	-0.33	0.65	-0.19	0.09	-0.14	0.74	-0.14	-0.07	-0.12
TanjilG_24341	-0.7	0.14	-0.63	-0.14	-0.4	0.27	-0.37	-0.01	-0.64	0.1	-0.18	-0.16	-0.16	-0.14	0	-0.05
TanjilG_27256	-1.24	0.08	-0.25	-0.11	-0.03	0.09	0.02	0.03	-0.03	-0.2	-0.23	-0.38	-0.11	0.13	0.11	0.4
TanjilG_14349	3.56	0.28	0.97	0.16	-0.05	0.41	0.64	0.04	-0.11	0.48	0.15	1.06	0.49	0.17	0	0.83
TanjilG_07259	-0.72	0.36	0.21	-0.03	-0.49	0.42	0.25	0.26	-0.98	0.11	0.43	-1.75	-0.3	-0.34	-0.15	-2.2
TanjilG_29275	-3.24	0.09	-0.53	-0.12	0.1	0.17	-0.37	-0.04	-0.25	-0.24	-0.21	-0.33	-0.14	0.01	0.09	-0.49
TanjilG_02080	0.27	0.12	-0.34	0.15	-0.58	0.04	0	0.49	-0.19	0.04	0.21	-0.28	-0.01	0.03	0.13	-0.24
TanjilG_00442	6.77	0.7	1.52	0.21	0.1	0.33	1.31	-0.72	0.9	-0.09	-0.72	1.34	0.75	-0.68	-0.01	0.34
TanjilG_02459	-3.99	-0.32	-0.81	-0.43	-0.44	-0.17	-0.53	0.22	-0.54	-0.45	0.06	-2.13	-0.26	-0.71	-0.21	-2.08
TanjilG_05599	0.52	0	-0.04	0.01	-0.25	0	0.01	0.04	0.03	-0.11	-0.06	-0.08	0.03	-0.05	0.2	0.41
TanjilG_23401	0.05	0	0.18	0.11	0.02	0.02	0.24	-0.08	0.06	-0.06	0.05	-0.54	0.45	-0.1	0.29	0.22
TanjilG_11576	-3.01	0.03	-0.62	-0.15	-0.23	0.07	-0.31	-0.04	-0.47	-0.15	-0.22	-0.17	-0.28	0.03	-0.04	-0.12
TanjilG_27396	-3.48	0.09	-1.3	-0.75	-0.43	0.2	-0.24	-0.59	-0.32	-0.24	-0.34	-2.79	-0.34	-0.33	-0.26	-1.93
TanjilG_25998	-3.52	0.04	-0.64	-0.01	0.34	0.15	-0.69	-0.2	-0.09	0.27	0.08	-2	0.09	-0.16	0.08	-1.87
TanjilG_04046	6.04	0.66	0.64	0.14	-0.81	1.54	-0.17	-0.42	0.83	0.18	0.18	0.57	1.53	-0.06	-0.08	0.34
TanjilG_03849	0.16	0.24	0.12	-0.25	-0.12	0.18	0.06	0	0.01	0.03	0.06	0.2	0.31	0.32	-0.01	-0.3
TanjilG_09486	3.8	0.35	0.56	0.1	-0.61	0.47	0.28	-0.48	-0.31	0.21	0.1	0.67	0.29	-0.05	-0.32	0.81
TanjilG_31142	6.18	-0.38	1.04	0.58	0.17	-0.3	-0.66	1.55	0.07	0.08	-0.74	1.4	0.45	-1.07	-0.63	1.33
TanjilG_00344	2.19	0.1	0.72	0.26	-0.11	0.1	0.28	0.91	0.01	0.21	0.22	0.12	0.36	-0.3	0.29	0.61
TanjilG_31988	4.96	0.47	1.23	0.42	0.17	0.48	1.24	-0.31	0.83	0.39	-0.6	0.67	0.65	0.2	0.14	-0.54
TanjilG_08903	1.62	0.4	0.39	0.05	-0.33	0.32	0.28	0.01	0	0.17	-0.17	0.37	0.16	-0.11	-0.11	1.02
TanjilG_11397	0.67	-0.04	-0.13	-0.11	-0.35	0.1	-0.21	0.02	0.13	-0.38	-1.02	0.1	0.3	0.03	-0.26	-0.02
TanjilG_09229	-2.84	0.03	-0.16	-0.21	0.22	0.08	0.31	-0.52	-0.12	-0.25	0.14	-0.77	-0.26	0.19	-0.05	-0.63
TanjilG_18097	1.07	0.02	-0.04	0.01	-0.84	-0.02	0.07	0.08	-0.49	-0.04	0.09	-0.19	-0.47	-0.07	0.07	0.2
TanjilG_31153	2.35	-0.12	1.56	0	0.15	-0.01	0.58	0.52	-0.01	0	-0.59	0.39	0.3	-0.58	0	1.21
TanjilG_25344	2.11	0.55	0.05	-0.11	-0.54	0.3	0.13	-0.04	-0.06	-0.13	-0.25	0.22	-0.04	-0.09	-0.18	0.48
TanjilG_26323	0.16	0.13	-0.25	0.06	-0.04	0.1	0.12	0.2	-0.15	0.09	-0.02	-0.33	0.13	-0.12	0.2	0.25
TanjilG_27544	-2.95	0.02	-0.41	-0.08	0.27	0.11	-0.24	-0.56	-0.01	-0.14	-0.17	-0.56	-0.23	0.19	-0.02	-0.89
TanjilG_11573	-0.68	0.06	0.16	0.16	0.21	0.16	-0.08	0.01	0.15	0.2	0.03	-0.51	0.24	0.2	0.07	-0.16
TanjilG_00787	2.08	0.27	0.45	0.09	-0.45	0.29	0.18	0.1	-0.31	0.2	0.36	0.26	-0.15	0.28	-0.03	0.81
TanjilG_07751	-3.51	0.05	-0.82	-0.04	-0.33	0.14	-0.53	-0.51	-0.55	-0.2	-0.2	-1.44	-0.45	0.35	-0.02	-0.92
TanjilG_11671	-0.48	0.09	-0.14	0.02	0.51	0.17	-0.08	0.23	0.41	0.04	0.04	-0.33	-0.06	0.24	0.16	0.49
TanjilG_24664	-4.03	-0.04	-1.19	-0.21	-0.29	0.05	-0.36	-0.52	-0.72	-0.04	0.33	-1.02	-0.4	-0.4	-0.21	-2.66
TanjilG_28680	3.63	0.24	0.92	0.22	-0.11	0.2	0.47	0.15	0.01	0.13	0.07	0.93	0.32	0.11	-0.15	1.11
TanjilG_17884	-2.04	0.31	-0.22	-0.38	0.09	0.36	-0.2	0.32	-0.21	0.25	0.41	-0.86	0.23	-0.07	-0.34	-2.51
TanjilG_20258	-2.18	0.09	-0.92	-0.44	-0.32	0.27	-0.07	-0.25	-0.41	-0.1	-0.2	-1.93	-0.12	-0.11	0.04	-2.71
TanjilG_09440	-1.19	0	-0.66	-0.04	-0.2	-0.01	-0.35	0.17	0.12	-0.19	-0.37	-0.39	-0.37	-0.7	0.15	0.17
TanjilG_04043	1.33	0.07	-0.35	-0.01	-0.93	-0.07	-0.1	-0.05	-0.29	-0.15	0.18	-0.69	-0.29	-0.07	0.14	-0.34
TanjilG_27217	-2.3	0.07	-0.63	-0.36	0.27	0.02	-0.16	-0.12	0.11	-0.14	0.02	-1.33	0.1	0.07	0.01	-1.6
TanjilG_04648	1.84	0.21	0.49	0.19	-0.41	0.15	-0.16	0.12	-1.09	0.63	1.02	1.08	0.86	-0.93	0.09	0.09
TanjilG_16781	-2.17	0.15	-0.87	-0.33	-0.27	0.38	-0.57	-0.3	-0.43	0.06	-0.28	-1.14	-0.29	-0.3	-0.13	-1.59
TanjilG_29782	1.92	-0.06	0.2	0.03	-0.69	-0.09	0.38	0.46	-0.77	-0.15	-0.21	0.34	-0.47	-0.3	-0.02	1.02
TanjilG_26759	-0.02	0.12	0.17	-0.05	-0.05	0.01	0.12	0.04	0	-0.08	-0.01	0.32	-0.07	-0.02	-0.02	0.7
TanjilG_20341	-0.74	0.17	-0.22	-0.12	-0.41	0.28	-0.8	0.11	-0.22	0.23	0.2	0.58	0.08	-0.15	0.11	-0.96
TanjilG_02760	2.89	0.16	0.42	0.12	-0.78	0.04	0.64	0.14	-0.21	-0.32	-0.73	0.62	-0.37	-0.24	-0.15	0.18
TanjilG_07501	-1.13	0.06	-0.92	-0.25	-0.29	-0.14	-0.57	-0.02	-0.27	0.05	0.54	-1.91	-0.32	0.25	0.1	-0.21
TanjilG_08764	-2.73	0.15	-0.57	-0.24	-0.17	0.24	-0.84	0.01	-0.39	0.05	-0.17	-0.15	-0.1	-0.11	-0.24	-0.48
TanjilG_20742	3.91	0.71	0.42	-0.2	-1.14	0.49	0.06	-0.56	-0.2	0	-0.21	0.38	0.21	-0.48	0.07	0.52
TanjilG_06503	-4.81	0.13	-1.68	0.3	-0.87	0.11	-0.83	1.1	-0.74	-0.64	-1.21	-0.38	-0.29	-0.42	-0.56	1.28
TanjilG_25236	-3.11	-0.05	-0.28	-0.13	0.51	0.02	0.04	-0.39	0.25	-0.31	-0.13	-1.04	0.01	0.29	0.21	-0.07
TanjilG_17235	-1.52	0.13	-0.31	-0.09	-0.15	0.28	-0.51	-0.35	-0.03	0.04	-0.17	-0.65	0.07	0.22	0.19	-2.65
TanjilG_07652	2.69	0.36	0.58	-0.01	-0.55	0.19	0.22	-0.18	0.18	-0.49	-0.86	0.75	-0.43	0.18	-0.6	1.07
TanjilG_01552	1.25	0.01	-0.17	0.07	-0.8	-0.06	-0.12	0.16	-0.19	-0.15	-0.15	0.17	-0.27	-0.11	0.04	0.53
TanjilG_31878	-3.37	0.06	-1.49	-0.53	-0.5	0.15	-0.31	-1.39	-0.28	-0.15	-0.9	-2.48	-0.21	-0.4	-0.02	-1.91
TanjilG_27675	-0.19	0.15	0.1	0.08	-0.29	0.14	0.19	-0.13	0.01	-0.03	-0.27	0.32	-0.12	0.13	0.04	0.23
TanjilG_09400	-1.49	0.23	-0.77	-0.07	-0.41	0.47	-0.73	-0.31	-0.41	0.19	0.15	0.05	-0.08	-1.17	-0.15	0.71
TanjilG_24892	1.08	0.04	-0.4	0.09	-1.1	0.09	-0.21	-0.13	-0.8	-0.06	-0.3	-1.01	-0.38	-0.47	-0.11	-1.17
TanjilG_05190	-5.72	0.09	-1.18	-1.3	-0.86	-0.48	-1.35	-2.44	0.72	-2.14	-1.83	-4.1	-1.07	-0.21	0.31	-1.12
TanjilG_24566	-1.57	0.35	-0.52	-0.35	-0.57	0.44	-0.6	-0.13	-1.2	0.25	0.78	-0.88	0.16	-0.95	-0.21	-0.82
TanjilG_02099	0.11	-0.26	-0.07	0.09	-0.43	-0.13	-0.06	0.14	-0.17	0.2	-0.1	0.14	0.02	-0.12	0.1	1
TanjilG_24114	6.24	0.5	1.96	0.11	-0.29	0.47	0.87	0.33	0.55	0.5	-0.22	0.66	0.13	0.43	0.13	1.01
TanjilG_20315	-0.74	0.01	0.13	0.03	0.41	0.09	0.29	0.05	0.06	-0.13	0.31	0.04	-0.18	0.11	0.05	-0.43
TanjilG_00089	-3.52	0.01	-1.21	-1.28	-0.54	0.06	-1.19	-1.36	-0.62	0.16	0.99	-3.81	-0.15	-0.34	-0.21	-1.58
TanjilG_06545	2.77	0.6	0.19	-0.06	-0.91	0.45	-0.39	-0.27	0.21	-0.58	-0.28	0.45	0.16	-0.72	-0.17	0.05
TanjilG_24844	-3.23	0.08	-0.61	-0.34	0.11	0.14	-0.05	-0.19	-0.15	-0.19	-0.19	-0.98	-0.03	-0.3	0.22	-1.94
TanjilG_03340	-0.37	1.35	0.65	-1.4	0.99	1.31	-1.45	0.3	2.57	1.62	0.54	2.03	1.16	1.67	0.79	-3.3
TanjilG_17011	-1.07	-0.26	0.01	0.05	0	-0.19	-0.09	0.08	-0.14	-0.25	0.07	1.05	-0.34	-0.15	0.16	-0.21
TanjilG_27936	-0.69	0.47	-1.23	-0.41	0.4	1.02	-0.67	-0.55	-0.44	-0.14	-0.6	0.32	0.78	-0.24	1.79	-1.84
TanjilG_12016	1.79	-0.16	-0.53	-0.12	-1.61	-0.29	-0.22	-0.3	-0.92	-0.48	-0.14	-0.99	-0.65	-0.27	-0.1	-0.24
TanjilG_32659	-0.95	0.28	-1.89	-1.22	-1.28	0.94	-0.64	-1.3	-1.59	0.23	-0.58	-2.92	-1.61	-1.28	-1	-0.88
TanjilG_15635	-2.91	0.22	-0.49	-0.43	-0.23	0.03	-0.29	0.07	-0.05	-0.08	-0.04	-1.55	0.28	0.46	-0.42	-0.62
TanjilG_22571	1.71	0.19	-0.06	0.09	-0.8	0.06	-0.29	0.45	0.74	-0.49	-0.91	0.18	-0.02	0.59	-0.9	0.18
TanjilG_12331	3.31	0.58	0.87	-0.03	-0.06	0.73	0.38	-0.4	0.14	0.65	-0.79	0.11	0.66	-0.56	-0.25	0.45
TanjilG_18414	-1.42	0.06	-0.23	-0.19	-0.26	0.24	0.09	-0.27	-0.44	-0.02	0.4	-0.77	-0.48	0.05	-0.03	-2.09
ENSRNA049993606	0.4	0.09	-0.68	0.13	0.1	-0.24	0.27	0.4	0.46	-0.41	-0.75	-0.54	0.63	0.24	-0.1	1.98
TanjilG_22656	-2.16	0.01	-0.22	-0.1	-0.11	-0.19	-0.27	-0.03	-0.09	-0.21	0.04	0.23	-0.26	0.03	-0.26	-1.19
TanjilG_16743	2.35	0.16	0.12	-0.02	-0.58	0.15	0.01	-0.03	-0.3	0.11	-0.06	0.17	-0.28	-0.39	-0.28	0.16
TanjilG_02559	9.7	-0.45	2.99	-0.24	0.11	-4.44	1.74	3.79	1.77	0.11	-1.11	0.87	-1.29	-2.37	0.12	1.57
TanjilG_12032	-2.58	0.15	-1.53	-0.86	-0.15	0.4	-0.09	-0.84	-0.5	0.04	-0.07	-3.18	-0.39	-0.27	-0.46	-2.06
TanjilG_16298	0.7	-0.01	0.33	-0.02	-0.2	-0.03	0.03	-0.04	-0.09	-0.13	0.23	0.33	0.01	-0.04	-0.05	0.78
TanjilG_25744	-0.72	0.05	-0.26	-0.06	-0.2	0.43	-0.12	0.1	-0.24	-0.14	-0.28	0.01	-0.19	-0.14	-0.17	0.72
TanjilG_08306	1.01	0.37	0.1	0.04	-0.26	0.27	0.59	0.6	0.17	-0.35	-0.45	-0.72	0.01	-0.41	-0.4	0.21
TanjilG_28856	-2.89	0	-0.74	-0.13	0.15	0.05	-0.66	-0.27	0.39	-0.32	-0.32	-0.01	-0.1	0.29	-0.16	-1.42
TanjilG_03293	-2.2	0.12	-0.47	-0.05	0.28	0.28	-0.18	-0.24	0.24	-0.12	-0.52	-0.26	0.04	0.04	-0.12	-0.7
TanjilG_11301	-1.12	-0.06	-0.06	0.04	-0.38	-0.05	0.05	-0.11	-0.47	-0.26	0.34	-0.58	-0.29	-0.15	-0.21	-1.44
TanjilG_00956	-0.58	0.23	-0.41	-0.19	-0.19	0.29	-0.66	-0.28	-0.38	0.3	0.28	-0.72	-0.02	-0.17	-0.13	-2.19
TanjilG_08925	-0.15	-0.13	-0.09	-0.06	0.33	-0.1	-0.14	-0.06	0.4	0.01	0.05	-0.33	0.04	0.03	-0.01	-0.64
TanjilG_31567	4.26	0.41	0.9	0.25	-0.14	0.39	0.63	0.53	0.37	0.62	-0.08	0.88	0.33	-0.17	-0.12	0.12
TanjilG_28077	-3.16	0.16	1.08	1.1	-0.04	0.11	-0.38	0.78	0.01	-0.38	0.05	1.69	0.07	-0.34	-0.1	2.54
TanjilG_26412	-0.5	0.16	-0.22	0.08	-0.07	0.16	-0.31	-0.14	-0.28	0.13	0.11	0.67	-0.15	-0.16	0.03	-0.69
TanjilG_06986	-0.74	-0.02	-0.44	-0.06	-0.69	-0.26	-0.49	-0.3	0.03	-0.17	0.03	-1.1	0.04	0.09	0.21	-1.33
TanjilG_25871	1.18	0.56	1.17	0.63	0.04	0.68	0.01	0.51	0.47	0.13	-0.75	0.72	0.39	0.18	-0.1	0.96
TanjilG_23934	1.25	0.13	0.69	0.19	-0.06	-0.03	0.38	-0.32	0.1	-0.03	-0.34	0.45	-0.12	0.06	0.02	0.28
TanjilG_26854	3.46	0.59	0.24	0.17	-0.27	0.42	0.12	0.06	0.27	0.18	-0.45	0.98	0.63	0.07	0.07	0.44
TanjilG_23351	-0.77	0.23	-0.57	-0.27	-0.36	0.3	-0.02	-0.29	-0.35	0.05	-0.2	-1.3	-0.01	-0.19	-0.22	-2.47
TanjilG_03322	1.27	-0.04	0.34	0.09	-0.58	-0.03	0.25	0.18	-0.27	-0.08	0.27	0.12	-0.3	0.07	0.04	0.42
TanjilG_15764	-3.74	0.23	-0.7	-0.33	-0.28	0.24	-0.13	-0.05	-0.32	-0.2	-0.18	-1.03	-0.14	0.13	-0.09	-1.29
TanjilG_29165	3.52	0.14	0.4	0.24	-0.58	0.06	0.16	0.11	0.05	0.19	-0.62	0.89	0.38	-0.6	0.12	-0.13
TanjilG_20034	-1.49	0.03	-0.04	-0.04	0.04	0.1	-0.16	-0.33	-0.42	0.02	0.44	-0.38	-0.17	0.03	0.16	-0.65
TanjilG_16547	-5.92	0.13	-1.3	-0.19	-0.07	0.21	-0.96	-0.02	-0.46	-0.02	-0.63	-2.36	-0.29	-0.1	-0.05	-0.21
TanjilG_07919	-1.98	-0.03	-0.44	-0.2	0.03	-0.04	-0.61	0.32	0.09	-0.06	-0.46	0.23	0.26	-0.22	-0.39	-0.63
TanjilG_03650	0.19	-0.07	-0.1	0.04	0.24	-0.06	-0.21	-0.01	0.34	0.09	-0.16	-0.21	-0.02	-0.04	-0.18	-0.68
TanjilG_23026	-1.32	0.17	-0.48	-0.09	-0.28	0.38	-0.66	0.02	-0.38	0.15	-0.34	0.24	0.15	-0.24	-0.07	0.67
TanjilG_14564	0.44	-0.1	0.1	-0.08	0.21	-0.15	-0.15	-0.32	0.22	0.05	0.27	-0.94	0.03	-0.2	0.32	-2.67
TanjilG_25499	2.52	-0.01	0.39	0.16	-0.39	-0.12	0.18	0.02	-0.19	-0.09	-0.09	0.47	0.15	-0.29	-0.19	-0.3
TanjilG_02250	-1.89	-0.26	-0.23	0.04	1.28	-0.1	0.02	0.32	0.41	0.33	-0.26	-0.91	-0.24	0.13	-0.12	-0.59
TanjilG_15165	1.99	0.1	-0.19	0.13	-0.45	0.18	0.07	0.26	-0.37	0.14	-0.14	0.6	0.1	-0.31	0.05	0.68
TanjilG_19137	-4.38	0.18	-0.96	-0.15	-0.14	0.21	-0.56	-0.84	-0.3	-0.12	-0.42	-1.23	-0.17	0.26	-0.59	-0.72
TanjilG_23177	-0.22	0.11	-0.27	-0.05	0.03	0.01	-0.03	-0.14	0.08	-0.2	-0.16	-0.26	-0.02	-0.14	0.19	-1.08
TanjilG_31027	-0.66	0.02	0.19	0.4	0.06	0.21	0.13	0.42	-0.01	0.3	-0.04	0.31	0.7	0.1	0.42	0.96
TanjilG_28173	-2.33	-0.04	-0.41	-0.11	0.14	-0.1	0	-0.09	-0.09	-0.18	-0.02	-0.76	0.08	-0.21	0.05	-0.28
TanjilG_04976	1.48	0.15	-0.53	-0.21	-0.63	0.09	-0.18	-0.22	-0.09	-0.14	-0.32	-0.75	-0.15	-0.07	0.08	-0.75
TanjilG_31528	15	3.49	4.73	0.05	4.28	3.25	3.74	0.37	3.33	6.04	-0.62	1.08	4.69	0.33	0.01	-0.22
TanjilG_19350	1.89	-0.44	-0.4	-0.2	-1.55	-0.46	-0.42	0.19	-0.74	-0.41	0.12	0.15	-0.78	-0.81	-0.03	1.33
TanjilG_13964	-0.4	-0.14	0.06	-0.08	-0.21	-0.03	0.24	0.11	-0.33	0.01	0.24	0.07	-0.16	0.2	0.09	1.04
TanjilG_04097	-2.06	-0.01	-0.45	0.03	0.09	-0.03	-0.03	0.07	0.87	-0.85	-1.07	0.23	-0.08	0.14	-0.2	0.15
TanjilG_03375	-5.39	0	-1.19	-0.27	-0.23	0.07	-0.35	1.32	-0.43	-0.25	-0.28	-1.62	-0.28	-0.2	-0.09	-1.22
TanjilG_20491	-1.12	-0.39	-0.08	-0.12	0.48	-0.21	-0.39	-0.18	0.06	0.09	0.77	-0.65	0.01	-0.15	0.28	-2.54
TanjilG_09324	5.94	1.58	0.63	0.32	-0.05	0.72	0.46	0.02	1.25	1.13	-0.08	0.28	0.1	-0.11	-0.12	-1.35
TanjilG_09336	0.78	-0.09	0.03	-0.08	-0.33	-0.14	-0.09	-0.03	0	-0.06	0.08	-0.52	0.03	-0.05	0.03	-0.31
TanjilG_13415	1.1	-0.05	-0.29	-0.04	-0.74	-0.1	-0.01	0.02	-0.37	-0.24	-0.25	-0.25	-0.07	-0.05	-0.18	-0.13
TanjilG_31535	11.37	2.58	4.63	0.36	3.4	3.29	3.17	0.74	2.44	4.92	0.11	1.62	2.71	0	0.74	0.53
TanjilG_27023	3.06	0.71	1.78	-0.3	-0.18	0.59	0.22	0.28	0.12	0.31	-0.06	1.16	0.21	-0.04	-0.15	0.71
TanjilG_04757	-2.47	0.05	-0.57	-0.11	0.16	0.15	-0.24	-0.5	-0.3	0.02	-0.01	-1.38	-0.27	-0.15	-0.4	-1.56
TanjilG_27370	-2.94	0.04	-0.75	0.03	-0.16	0.12	-0.23	-0.95	-0.51	-0.14	-0.06	-3.28	-0.31	-0.03	-0.12	-1.74
TanjilG_15069	-3.12	0.38	-0.4	-0.63	0.03	0.31	-0.78	-0.74	-0.3	0.51	0.04	-1.64	0.95	0.24	-0.53	-1.98
TanjilG_05693	3.92	-0.05	3.19	0.12	1.27	-0.07	0.97	-0.63	1.26	-0.01	-1.59	-0.48	1.05	-0.48	-0.17	0.45
TanjilG_24131	0.32	0.02	-0.12	-0.12	-0.36	-0.1	0.01	-0.25	-0.26	-0.2	-0.03	-0.16	-0.26	-0.14	-0.09	-0.54
TanjilG_02419	0.03	0.11	0.16	-0.07	-0.07	0.02	0.16	0.07	-0.03	-0.06	-0.02	0.31	-0.05	0	0.02	0.67
TanjilG_25799	-0.91	0.13	-0.46	-0.22	-0.09	0.11	-0.32	-0.18	-0.25	0.15	-0.09	-0.2	0.22	-0.37	0.46	-1.84
TanjilG_32181	-4.56	0.03	-1.78	-0.01	-0.13	0.29	-1.02	-0.8	-0.14	-0.01	-0.8	-1.28	-0.12	-0.19	0.02	-0.74
TanjilG_28708	-0.39	0.05	0.02	-0.05	0.11	0.12	0.06	-0.09	-0.06	-0.04	-0.18	-0.18	0.02	0.01	-0.28	0.26
ENSRNA050030359	-1.03	0.22	-0.8	0.86	0.17	-0.11	-0.37	0.07	0.49	-0.53	-0.99	-0.63	0.82	0.35	-0.13	0.91
TanjilG_13434	2.54	0.02	0.2	0.33	-0.52	-0.06	0.41	0.37	-0.19	-0.11	-0.4	0.31	0.06	-0.15	0.01	0.29
TanjilG_32907	-1.89	0.29	-0.66	-0.09	-0.24	0.03	-0.01	0.08	-0.36	-0.23	-0.88	-0.82	0	-0.56	-0.33	-0.8
TanjilG_32810	-2.46	0.08	-0.2	0.06	0.11	0.14	0.02	-0.53	-0.08	-0.09	-0.08	-0.61	-0.18	0.14	0	0.59
TanjilG_06478	-1.67	0.04	-0.07	0.01	0.35	0.07	0.03	0.25	0.01	-0.08	-0.03	-0.01	-0.07	0.21	0.06	0.32
TanjilG_14459	7.95	-0.15	1.49	0.38	-1.33	0.56	0.64	0.38	0.6	1.32	-0.75	0.07	0.76	0.61	0.52	1.96
TanjilG_24644	1	0.24	-0.23	-0.03	-0.42	0.04	0.22	0.41	-0.96	0.08	0.53	-0.02	-0.55	-0.1	-0.36	0.12
TanjilG_30811	-3.12	0.13	-0.52	-0.05	0.03	0.12	-0.02	0.02	-0.29	-0.11	-0.13	-0.64	-0.18	0.28	0.06	-0.76
TanjilG_22816	-2.42	0.14	-0.34	-0.08	0.11	0.21	-0.03	-0.06	-0.27	-0.04	-0.28	0.13	-0.19	0.16	-0.03	-0.09
TanjilG_28305	1.6	-0.25	0.72	0.03	-0.78	0.3	0.45	0.48	-0.54	0.24	-0.04	0.22	0	0.25	-0.02	1.38
TanjilG_31966	1.54	0.2	-0.19	-0.08	-0.4	0.27	-0.16	0.06	0.03	-0.21	-0.22	-0.03	-0.16	-0.01	-0.16	0.01
TanjilG_02418	0.06	0.12	0.2	-0.06	-0.11	0.01	0.16	0.03	-0.09	-0.07	0.04	0.32	-0.13	-0.02	-0.01	0.71
TanjilG_13084	3.55	0.03	0.7	0.62	-0.41	0	0.65	1.31	-0.1	0.26	-0.13	0.85	0.2	-0.3	0.48	1.8
TanjilG_10950	2.64	0.08	0.06	-0.01	-0.63	0.23	-0.05	0.03	-1.09	0.02	0.27	0.11	0.33	-0.86	-0.07	-0.46
TanjilG_20412	-3.61	0.04	-1.13	-0.32	-0.08	0.17	-0.64	-0.94	-0.34	-0.07	-0.51	-1.56	-0.01	-0.16	0.11	-1.61
TanjilG_12583	-1.64	-0.14	-0.17	-0.13	-0.2	-0.16	-0.18	-0.16	0.5	-0.27	-0.34	-0.63	-0.22	-0.94	0.09	1.04
TanjilG_14425	2.22	-0.08	0.51	0.26	-0.51	-0.01	0.49	0.6	-0.82	0.07	-0.21	0.28	-0.14	-0.24	0.16	0.69
TanjilG_15659	-1.06	0.17	-0.77	-0.16	-0.56	0.22	-0.49	-0.32	-0.37	0.01	-0.22	-0.54	-0.1	-0.12	-0.28	-0.07
TanjilG_00252	3.73	0.28	-0.52	0.06	0.65	0.18	-0.65	0.44	0.24	0.48	0.37	0.15	0.3	0.17	-0.21	-1.01
TanjilG_01499	-1.45	0.09	-0.66	-0.19	-0.41	0.09	-0.52	0.2	-0.3	0.09	0.67	-0.22	-0.03	-0.19	-0.11	-0.11
TanjilG_04772	0.7	-0.01	-0.01	0.07	-0.15	0.02	-0.03	0.23	-0.09	0.03	0.13	0.01	0.16	-0.08	-0.02	0.72
TanjilG_09202	-2.68	0.11	-0.7	0.15	-0.14	0.14	-0.09	-0.39	-0.27	-0.28	-0.46	-0.44	-0.12	-0.07	-0.03	0.26
TanjilG_29926	-2.51	-0.01	-0.72	-0.26	-0.1	0.01	-0.25	-0.94	-0.32	-0.22	-0.5	-2.52	-0.72	-0.65	0.01	-2.15
TanjilG_22300	1.75	0.17	-0.51	0.12	-0.73	0.02	-0.47	0.24	0.09	0.26	-0.1	0.2	-0.19	0.38	-0.36	0.27
TanjilG_09722	-1.84	0.21	-0.42	-0.07	0.29	0.31	-0.73	-0.46	-0.31	0.24	0.22	-0.05	0.09	-0.15	-0.04	-0.31
TanjilG_24159	-1.69	0.09	-0.15	-0.32	-0.19	0.16	-0.23	-0.13	-0.26	-0.05	-0.14	-0.13	-0.25	0.12	-0.13	-1.91
TanjilG_14316	-2.07	-0.32	0.26	0.42	-0.85	0.13	-1.12	1.46	-0.85	0.34	0.44	-0.53	0.46	-0.7	0.71	-2.21
TanjilG_12460	-3.1	0.22	-0.89	-0.66	-0.16	0.17	-0.57	-0.85	-0.46	0.08	0.01	-1.97	-0.1	-0.83	0.29	0.04
TanjilG_16928	-3.47	0.02	-0.57	-0.16	0.18	0.07	-0.27	-0.4	-0.05	-0.12	0.05	-0.49	-0.21	0.41	-0.13	-0.65
TanjilG_28726	-2.95	0.05	-0.85	-0.22	0.23	0.04	-0.65	-0.39	-0.13	0.07	-0.19	-0.74	0.09	-0.06	0	-1.34
TanjilG_11319	-3.09	0.28	-0.15	-0.02	0.19	0.19	-0.49	-0.21	0.08	0.16	-0.27	-0.55	0.14	0.23	-0.24	0.82
TanjilG_03376	0.59	0.29	0.04	0.4	0.14	0.31	-0.07	0.9	0.15	0.16	-0.06	1.07	0.37	-0.01	0.3	0.95
TanjilG_16686	1.92	0.28	0.87	-0.23	-0.38	0.28	0.52	0.47	-0.08	0.57	0.37	-0.7	-0.09	-0.34	0.22	0.11
TanjilG_26739	2.62	-0.27	0.5	-0.1	-1.25	0.37	1.04	1.14	-0.49	0.02	-0.25	-0.15	-0.02	0.34	0.23	0.09
TanjilG_08697	-3.32	-0.11	-0.83	-0.13	-0.49	-0.15	-0.75	-0.07	-0.53	-0.44	-0.39	0.14	-0.55	-0.58	0.3	-1.23
TanjilG_26787	0.27	0.05	-0.18	0.02	-0.31	0	-0.05	0.3	-0.09	-0.23	-0.09	-0.17	-0.34	0.14	0.06	0.12
TanjilG_07187	-3.6	0	-0.37	-0.08	0.6	0.14	-0.29	-0.44	0.31	-0.06	0.11	-0.26	-0.19	0.44	-0.26	-0.53
TanjilG_01433	-0.75	-0.02	-0.24	0.03	0.65	-0.02	0.19	-0.18	0.34	0.04	0.04	-0.23	0.42	-0.27	0.02	-0.31
TanjilG_30207	-0.19	0.04	0.03	0.18	0.05	0.15	-0.02	0.43	-0.15	0.09	0.09	0.15	0.26	-0.01	0.08	0.54
TanjilG_09755	0.76	0.44	-0.07	-0.2	-0.85	0.4	-0.15	-0.14	-0.84	0.08	0.23	-0.02	-0.31	0.21	-0.35	-0.57
TanjilG_03408	0.16	0.16	0.02	-0.06	-0.26	0.14	0.39	-0.22	-0.11	-0.29	-0.05	0.05	0.15	-0.23	0.09	-0.47
TanjilG_13020	-3.31	-0.18	-0.83	-0.12	-0.42	-0.23	-0.68	-0.21	-0.26	-0.41	-0.2	-0.12	-0.07	-0.51	0.07	-1.72
TanjilG_16838	1.53	0.25	0.27	-0.01	0.13	0.13	0.78	-0.35	0.32	-0.42	-0.18	-0.1	0.09	-0.13	-0.17	0.28
TanjilG_17736	2.02	0.07	-0.12	-0.54	-1.16	0.09	0.22	0.44	-0.25	-0.21	-0.27	0.71	-0.28	-0.52	-0.54	-0.36
TanjilG_21538	-2.12	0.3	-0.64	-0.24	-0.49	0.62	-0.7	-0.29	-0.82	0.43	0.38	-1.37	-0.06	-0.7	0.31	-0.03
TanjilG_22264	1.04	0.09	0.3	-0.23	-0.26	0.1	0.4	-0.05	-0.31	0.22	0.41	-0.17	0.11	0.33	-0.34	-1.31
TanjilG_22696	1.36	0.07	0.07	-0.1	0.24	-0.04	0.4	0.71	0.25	0.05	-0.31	-0.42	0.55	-0.2	0.2	0.44
TanjilG_03934	18.42	0	0	2.93	0	0	-20.12	5.58	-19.92	0	0	2.34	0	20.08	3.07	2.16
TanjilG_21932	1.99	0.09	-0.13	-0.01	-1.22	-0.01	0.07	-0.16	-0.84	-0.38	-0.1	-0.02	-0.41	-0.29	-0.05	0.38
TanjilG_18545	3.45	0.37	0.43	0.11	-0.77	0.32	-0.07	-0.54	0.06	0.03	-0.47	0.6	0.38	0.2	-0.78	-0.03
TanjilG_08792	2.14	0.04	-0.36	-0.04	-0.95	-0.11	-0.18	0.25	-0.09	-0.19	-0.47	0.26	-0.17	-0.14	-0.08	0.45
TanjilG_30646	9.37	0.41	0.66	0.02	-2.91	0.54	0.3	-0.21	1.04	-0.5	-0.35	0.5	0.61	-0.62	-0.26	0.54
TanjilG_01595	-0.15	-0.1	0.01	0.02	0.21	-0.08	-0.01	0.01	0.02	0.21	0.34	-0.85	-0.13	-0.08	0.17	-1.1
TanjilG_05889	-3.09	0.06	-0.48	0.03	0.23	0.08	-0.31	0.52	0.11	-0.14	-0.15	-0.13	-0.18	0.45	-0.14	-0.36
TanjilG_03825	-0.63	-0.07	-0.2	-0.09	0.06	-0.03	0.27	-0.1	-0.24	-0.18	0.01	-0.94	-0.19	0.01	0.1	-2.49
TanjilG_04853	1.64	0.07	1.9	0.15	0.67	0.08	0.69	-0.66	0.61	0.09	-0.77	-0.38	0.34	0.58	0	0.63
TanjilG_31109	-9.6	0.12	-0.69	-0.54	0.7	0.09	-0.05	-0.82	0.36	-0.45	-0.28	-2.87	0.12	0.27	0.57	-0.81
TanjilG_15386	-2.92	-0.02	-0.38	0.12	0.32	0.01	-0.16	-0.18	0.17	-0.35	-0.08	-0.15	-0.18	0.34	0.06	-0.99
TanjilG_19016	-0.18	0.08	-0.76	-0.54	-0.65	0.02	-0.03	0.35	-0.35	-0.26	-0.49	-0.77	-0.19	-0.48	-0.11	0.11
TanjilG_00043	-2.29	-0.02	-0.29	-0.03	0.73	0.21	-0.06	-0.16	0.34	0.09	-0.1	-0.09	0.18	0.14	-0.06	-0.92
TanjilG_01551	1.19	0	-0.23	0.06	-0.8	-0.07	-0.09	0.14	-0.18	-0.17	-0.16	0.2	-0.29	-0.08	-0.01	0.59
TanjilG_32056	-0.24	0.09	-1.65	-0.17	-0.86	0.22	-0.41	-0.97	-0.53	0.23	-0.88	-1.26	-0.19	-0.07	-0.21	-0.63
TanjilG_32534	-0.48	0.02	0.15	-0.02	0.52	-0.04	0.25	-0.14	0.53	-0.01	0.14	-0.04	0.22	0.38	0.04	0.19
TanjilG_12646	1.27	0.23	-0.1	-0.13	-0.34	0.34	-0.25	-0.47	-0.12	0.06	-0.32	0.38	0.01	-0.3	0.14	-0.17
TanjilG_17768	1.19	-0.15	-0.23	-0.07	-0.55	-0.22	-0.29	-0.05	-0.27	0.06	0.23	-0.07	-0.03	-0.02	0	-0.12
TanjilG_27489	-1.36	0.14	-0.24	-0.17	0.39	0.22	0.03	-0.3	0.05	-0.05	0.05	-0.4	0.11	-0.11	0.2	-0.6
TanjilG_13593	1.42	0.12	0.04	0.21	-0.57	0.04	-0.24	1.07	0	-0.02	0.03	1.02	0.48	0.16	-0.17	1.43
TanjilG_23476	-0.71	-0.39	-0.36	-0.1	-0.61	-0.65	0.24	-0.01	-0.98	-0.25	0.92	-0.24	-0.45	-0.57	0.17	-0.98
TanjilG_16350	-0.26	-0.18	-0.13	0.09	-0.21	-0.07	0.05	0.26	-0.07	-0.46	-0.32	-0.18	-0.22	-0.28	0.33	0.39
TanjilG_27946	-0.45	0.02	0.05	0.14	0.43	-0.03	0	0.06	0.53	0.03	0.12	0.2	0.06	0.31	-0.04	-0.36
TanjilG_02091	-2.32	0.13	-0.45	0.04	0.01	0.14	-0.26	-0.1	-0.36	-0.11	-0.18	-1.17	-0.29	-0.09	-0.26	-1.65
TanjilG_15752	1.51	0.33	0.16	0.05	-0.73	0.33	0.03	-0.09	-0.39	0.06	-0.22	0.58	1.4	-1.5	-1.12	-5
TanjilG_30812	-0.65	-0.04	-0.2	-0.57	-0.09	-0.5	-0.01	-0.11	0.22	-0.42	-0.46	-2.71	-0.22	0.23	-0.34	-2.98
TanjilG_22080	1.43	0.1	-0.08	0.11	-0.71	0.08	0.03	0.16	-0.1	-0.21	-0.18	0.22	-0.23	0.19	-0.01	0.78
TanjilG_05118	-2.72	-0.08	-0.59	0.03	0.71	0.02	-0.1	0.23	0.36	-0.02	-0.17	-0.25	-0.37	0.25	0.07	0.11
TanjilG_06479	-2.73	0.09	-0.61	-0.06	-0.03	0.35	-0.41	-0.35	-0.21	0.04	0.09	-0.26	0.4	0.1	0.08	-1.07
TanjilG_14095	-6.27	0.12	-1.37	-0.46	-0.1	0.2	-1.19	-0.6	-0.42	0.03	-0.43	-2.83	-0.23	-0.07	-0.16	-1.27
TanjilG_17297	0.55	-0.17	-0.4	-0.07	-0.76	-0.36	-0.11	0.15	-0.36	0.01	0.15	0.33	-0.23	-0.83	0.27	0.4
TanjilG_11433	2.01	0.2	0.49	0.06	-0.09	0.15	0.51	-0.22	-0.15	0.08	0.09	0.57	0.04	-0.26	0.09	-0.32
TanjilG_09707	1.29	0.29	0.06	-0.09	-0.5	0.37	-0.24	-0.4	-0.52	0.2	0.15	0.23	-0.56	0	-0.18	-0.4
TanjilG_32818	-0.29	0.22	-0.04	0.41	0.12	-0.1	-0.63	0.62	0.81	0.41	0.1	0.64	1.39	0.98	0.37	0.61
TanjilG_19930	-2.15	0.27	-0.62	-0.1	-0.01	0.31	-0.49	0.07	-0.35	0.17	-0.14	-0.37	-0.02	0	-0.19	0.19
TanjilG_30285	-3.2	0.22	-1.27	-0.5	-0.03	0.27	-0.64	-0.8	-0.03	0.08	-0.48	-1.3	0.2	-0.27	-0.3	-2.65
TanjilG_04056	-0.68	0.1	-0.25	-0.19	-0.25	0.19	-0.33	-0.2	-0.25	-0.21	0.04	-0.45	-0.04	-0.47	-0.25	-1.99
TanjilG_18664	2.08	-0.58	-0.29	0.04	-1.18	-0.21	-0.16	-0.12	-0.72	-0.75	-0.18	0.87	-1.01	-0.72	-0.2	0.35
TanjilG_07485	0	0.2	0.1	-0.16	-0.25	0.24	0.03	-0.08	-0.09	0.2	0.1	0.35	0.24	0.08	0.02	-0.47
TanjilG_09517	1.96	-0.3	0.47	-0.09	-0.24	0.07	0.47	1.62	-0.24	0.06	0.1	-1.12	-0.18	0.47	0.2	0.3
TanjilG_32049	2.78	0.13	2.93	0.29	1.7	0.09	0.94	-0.47	1.61	0.34	-1.48	-0.21	1.2	0.28	0.06	1.24
TanjilG_06956	-3.2	0.11	-0.81	-0.52	-0.12	0.2	-0.11	-0.7	-0.09	0	-0.53	-2.59	0.04	-0.05	0.24	-2.33
TanjilG_03783	1.63	-0.07	0.02	-0.08	-0.39	-0.14	-0.17	-0.15	-0.19	0.1	0.24	0.02	-0.03	-0.13	0.15	-0.24
TanjilG_08250	-2.92	-0.03	-0.43	-0.03	0.21	0.12	-0.01	-0.29	0.05	-0.43	-0.19	-1.28	-0.14	0.06	-0.18	-1.44
TanjilG_06831	0.79	-0.21	-0.09	-0.13	-0.59	-0.1	-0.34	-0.15	-0.03	-0.12	0.25	0.07	0.55	-0.02	0.12	0.43
TanjilG_26090	-3	0.04	-0.46	-0.23	0.15	0.17	0.14	-0.34	0.12	-0.36	-0.34	-1.2	-0.2	0.24	0.06	-1.37
TanjilG_22548	-2.89	0.1	-0.42	0.03	0.36	0.14	-0.26	-0.23	0.54	-0.29	-0.41	-0.51	0.3	0.38	-0.01	-0.27
TanjilG_32973	-0.74	0.02	-0.53	-0.05	0.09	0.03	-0.52	-0.28	-0.13	-0.04	-0.17	-0.23	0.14	0.05	-0.12	-0.31
TanjilG_05318	1.41	0.21	-0.11	-0.18	-0.56	0.02	-0.67	-0.11	-0.37	0.25	0.43	0	0.19	-0.38	-0.17	0.11
TanjilG_23470	1.54	0.13	-0.12	-0.05	-1.22	-0.01	-0.08	0.11	-1.51	0.42	1.18	-0.51	-0.25	0.15	0.15	0.32
TanjilG_27334	1.85	0.06	0.31	-0.08	-0.61	0.19	-0.26	0.21	-0.31	0.17	0.37	0.51	-0.16	-0.29	0.14	-0.4
TanjilG_21809	-4.05	0.14	-1.03	-0.1	-0.23	0.28	-0.63	-1.02	-0.37	0.1	-0.35	-1.19	0.64	0.01	-0.08	-3
TanjilG_07297	-4.9	0.02	-1.01	-0.99	-0.06	-0.04	-1	-1.49	-0.15	-0.03	-0.02	-1.19	-0.56	-0.26	-0.49	-3.51
TanjilG_27033	-1.57	-0.08	0.11	0.31	-0.23	0.18	-0.39	0.49	-0.46	0.35	-0.14	0.34	0.02	0.28	0.08	-1.62
TanjilG_33017	-3.37	0.16	-0.85	-0.34	-0.05	0.31	-0.58	-0.52	-0.4	0.07	-0.24	-0.94	-0.34	-0.07	-0.23	-0.34
TanjilG_05038	-1.13	0.09	-1.3	-0.72	-0.46	0.24	0.37	0.87	-0.91	0.09	0.06	-1.1	-0.34	-0.14	-0.06	2.46
TanjilG_12374	-0.43	0.01	-0.38	-0.11	-0.9	0.1	-0.45	0.07	-0.84	-0.13	0.08	-0.07	-0.23	-0.28	-0.22	-1.22
TanjilG_25265	-4.59	-0.03	-0.49	-0.33	0.27	0.05	0.13	-0.53	0.09	-0.45	0.09	-1.67	-0.36	0.32	-0.08	-1.72
TanjilG_26855	4.63	0.67	1	0.03	-0.42	0.42	0.38	0.44	1.12	1.48	-0.37	0.54	-0.22	0.04	0.12	1.25
TanjilG_15443	-3.17	0	-0.29	-0.6	-0.61	0.15	-1.22	0.53	-0.76	0.37	1.09	-0.79	-0.05	-0.53	0.15	-2.52
TanjilG_15368	-2.24	0.07	-0.38	-0.17	-0.28	0.1	-0.5	-0.41	-0.32	-0.18	0.28	0.13	-0.16	0.09	-0.05	-0.47
TanjilG_06579	1.76	-0.26	0.68	0.55	0.12	0.04	0.15	0.32	-0.24	0.18	0.35	0.76	-0.15	-0.24	0.25	0.32
TanjilG_01050	2.25	0.59	0.34	-0.16	-0.54	0.7	-0.11	0.49	0.14	0.28	0.19	0.09	0.47	0.53	-0.35	0.23
TanjilG_02689	-1.79	-0.09	-0.05	-0.03	0.8	0.04	-0.3	-0.09	0.1	0.2	0.51	-0.82	-0.04	0.09	0.11	-0.85
TanjilG_30244	-3.42	-0.04	-0.86	-0.28	-0.18	-0.05	-0.33	-0.16	-0.08	-0.34	-0.17	-0.55	-0.24	-0.18	-0.19	-0.31
TanjilG_16995	-0.92	0.08	-0.15	-0.05	0.2	0.12	0	0.07	-0.11	0.04	0.02	-0.21	-0.12	-0.05	-0.04	-0.45
TanjilG_20977	1.61	0.07	0.17	0.06	-0.67	0.04	-0.14	0.53	-0.38	0.1	0.26	0.4	-0.15	0.06	-0.19	0.51
TanjilG_06393	5.85	0.84	0.92	0.31	-0.04	0.33	0.5	0.07	0.76	1.4	-0.7	1.03	0.77	-0.06	0.27	0.29
TanjilG_17071	7.59	-1.02	2.82	0.18	0.36	-0.05	1.69	0.88	0.92	0.13	-1.18	1.85	-0.72	-0.79	0.14	2.55
TanjilG_08983	0.22	0.1	-1.12	-0.4	-1.33	0.34	-0.23	0.07	-0.56	-0.08	-0.35	-1.09	0.23	-0.9	0.32	-2.48
TanjilG_15340	1.74	0.12	0.16	-0.01	-0.83	0.25	0.32	0.01	-0.33	-0.21	-0.1	0.84	0.12	-0.71	-0.19	0.55
ENSRNA049994862	-0.12	0.33	-0.55	0.11	0.36	0.12	0.67	0.87	0.66	-0.61	-0.71	-0.51	0.64	0.34	-0.08	1.43
TanjilG_23384	5.89	3.54	2.2	0.45	3.86	4.2	1.41	0.1	3.22	4.83	1.62	1.63	3.74	-0.22	-0.27	-1.01
TanjilG_18673	-0.04	0.07	-0.27	-0.14	-0.3	-0.04	-0.02	-0.44	-0.18	-0.21	-0.15	0.41	-0.05	-0.28	-0.2	-0.62
TanjilG_02383	1.18	0.19	0.05	-0.14	-0.51	0.17	0.11	0.21	-0.08	0.04	-0.24	0.4	0.05	-0.16	0.1	0.06
TanjilG_16655	-0.17	-0.01	0.21	0.14	-1.13	0.04	-0.43	0.2	-1.36	0.42	1.65	-1.01	0.27	-0.27	-0.33	-0.12
TanjilG_23449	0.88	-0.3	-0.08	0.41	-0.09	-0.25	0.15	0.05	0.14	0.05	-0.26	0.27	0.25	-0.6	0.01	-0.36
TanjilG_31323	-1.92	0.08	-0.87	-0.43	0.17	0.27	-0.18	-0.55	-0.21	0.02	-0.18	-1.49	-0.47	-0.25	-0.12	-0.48
TanjilG_32279	-3.79	-0.02	-0.53	-0.21	0.52	0.02	-0.18	-0.45	0.68	-0.58	-0.45	-0.88	-0.2	-0.08	0.05	-1.47
TanjilG_09525	2.07	0.14	0.16	-0.1	-1.08	-0.02	0.15	0.35	-0.37	-0.07	0.22	0.46	0.03	-0.3	-0.06	-0.45
TanjilG_03056	-1.55	0.03	-0.59	-0.19	-0.14	0.11	-0.27	0.09	0.36	-0.19	-0.46	-1.07	-0.7	-0.39	-0.1	1.65
TanjilG_20131	4.8	-0.13	1.72	0.31	-0.24	0.14	1.3	0.28	0.78	0.17	-1.05	0.58	0.79	0.06	0.41	0.39
TanjilG_10178	0.1	-0.02	0.03	0.07	0.3	0.04	0.17	-0.09	0.23	-0.02	-0.01	-0.35	0.07	0.02	0.07	0.06
TanjilG_14704	0.09	-0.03	-0.53	0.04	-0.79	-0.1	-0.35	0.45	-0.49	-0.2	-0.29	-0.09	-0.36	-0.08	-0.14	0.87
TanjilG_29684	4.33	-0.06	1.16	0.27	0.58	0.16	0.18	1.3	-0.14	0.94	-0.56	-0.18	0.2	0.64	-0.24	-0.58
TanjilG_29737	1.19	0.09	-0.25	0.15	-0.24	0.66	0.74	0	-0.68	0.34	-0.34	-0.05	0.4	-0.33	0.37	0.7
TanjilG_15246	-4.83	0.09	-1.01	-0.22	-0.12	0.21	-0.49	-0.28	-0.61	0.01	-0.34	-2.84	-0.28	-0.08	0.11	-1.35
TanjilG_01038	1.35	0.22	-0.19	-0.19	-0.16	0.27	0.03	0.28	-0.18	0.32	-0.33	0.44	0.32	0.01	-0.16	0.39
TanjilG_28590	-2.51	0.07	-0.34	-0.3	0.05	0.2	0.19	-0.22	-0.31	-0.09	-0.29	-0.51	-0.1	-0.14	0.13	-0.23
TanjilG_25119	0.64	0.22	0.24	0.01	-0.43	0.18	0.18	0.15	0.18	0.18	0.17	0.08	0.17	-0.18	0.18	0.16
TanjilG_20713	2.39	0.41	0.39	0.15	-1.24	0.52	-0.37	0.39	-0.45	0.8	1.19	0.06	0.01	-0.23	-0.12	-0.68
TanjilG_28585	0.87	0.12	-0.4	-0.1	-1.07	0.16	-0.03	-0.15	-0.61	-0.28	-0.04	-0.71	-0.61	-0.4	-0.06	-1.6
TanjilG_08504	-0.3	-0.01	-0.22	-0.18	-0.03	-0.06	-0.03	-0.4	-0.01	-0.07	0.09	-0.24	-0.09	-0.03	0.5	-0.33
TanjilG_07961	0.02	0.14	-0.03	-0.03	-0.32	0.07	-0.07	0	-0.01	0.08	0.03	-0.07	-0.05	-0.08	0.21	0.35
TanjilG_32055	3.67	0.17	1.23	0.2	-0.03	-0.05	0.4	-0.38	0.55	0.7	-0.61	0.15	-0.17	0.37	-0.19	0.75
TanjilG_33046	-3.5	0.02	-0.32	-0.27	0.46	-0.01	-0.18	-0.46	0.24	-0.47	-0.07	-0.98	-0.12	0.2	-0.13	-2.15
TanjilG_05285	2.23	0.07	0.12	-0.01	-0.75	-0.04	0.29	0.1	-0.4	0.1	0.15	-0.19	-0.27	0.06	0.01	-0.43
TanjilG_09201	0.68	0.19	0.82	0.06	0.58	0.22	0.09	-1.04	0.68	0.25	-0.1	-0.39	0.3	0.19	-0.24	-0.3
TanjilG_19089	-4.01	0.03	-0.6	-0.48	0.4	0.15	-0.11	-0.03	0.01	-0.02	-0.03	-1.38	-0.4	0.38	-0.31	-3.41
TanjilG_04385	10.12	3.39	4.07	0.38	1.69	1.7	1.32	0.59	0.87	3.31	1.55	1.6	4.19	1.38	1.22	1.11
TanjilG_27786	0.28	0.07	-0.2	-0.06	-0.13	0.11	0.05	-0.19	-0.16	-0.03	0.06	-0.26	-0.1	-0.12	0.09	0.29
TanjilG_05768	4	0.17	1.03	0.08	-0.34	0.26	0.29	0.43	0.07	0.26	0.04	1.17	0.39	-0.1	-0.17	1.16
TanjilG_29233	-1.4	-0.01	-0.46	-0.4	-0.57	0.05	-0.38	-0.21	-0.44	-0.23	0.25	-1.86	-0.25	-0.03	-0.2	-3.19
TanjilG_19064	-1.43	0	-0.27	0.11	0.09	0.13	-0.17	0.12	0.03	0	-0.13	-0.31	-0.1	0.26	0.06	0.08
TanjilG_21200	-1.62	0.14	-0.96	-0.22	-0.01	0.18	-0.27	-0.12	-0.2	0	-0.29	-1.24	-0.04	0.13	-0.21	-1.18
TanjilG_10659	1.1	0.13	0.19	-0.16	-0.32	0.06	0.13	0	-0.35	-0.18	0.23	0.14	-0.19	-0.13	-0.04	0.14
TanjilG_24580	-3.78	0.01	-0.73	-0.26	0.29	0.14	-0.29	-0.38	0.28	-0.25	-0.23	-1.11	-0.2	0.29	-0.13	-1.93
TanjilG_20588	2.39	0.11	0.04	-0.03	-0.8	0.06	0.31	0.02	-0.96	0.12	1.18	-0.56	-1.01	-0.18	-0.93	0.88
TanjilG_18976	2.14	0.09	0.16	-0.05	-0.42	-0.07	0.24	0.15	0.02	-0.13	-0.26	0.32	0.08	-0.06	0.05	0.55
TanjilG_02707	1.57	0.25	0.1	0.43	-0.39	0.02	-0.18	0.71	-0.04	0.39	-0.04	0.34	0.57	0.28	0.28	0.55
TanjilG_23569	0.79	-0.06	-0.04	-0.07	0.3	-0.02	0.41	0.08	-0.16	0.1	-0.08	-0.59	-0.39	0.23	0.04	0.6
TanjilG_13038	-1.69	-0.01	-0.55	-0.02	-0.01	0.03	-0.55	-1.28	0.04	-0.1	-0.49	-0.24	-0.28	0	-0.4	0.2
TanjilG_25684	-1.91	0	-0.36	-0.24	0.43	0.1	0.01	-0.02	0.1	-0.05	0.17	-0.35	-0.09	0.05	0.09	-0.23
TanjilG_19617	-3.21	0.05	-0.46	-0.15	0.12	0.11	0.36	-0.06	-0.13	-0.16	0	-1.14	-0.39	0.18	0.01	-0.64
TanjilG_11161	1.53	0.02	-0.01	0.07	-1.01	-0.08	-0.03	-0.02	-0.41	-0.07	0.1	-0.02	-0.09	0.19	-0.19	0.12
TanjilG_00593	2.42	0.6	0.21	0.02	-0.45	0.63	0.02	0.02	0.03	0.09	-0.27	0.64	0.18	0.32	-0.16	0.87
TanjilG_20375	-1.74	0.19	-0.37	-0.2	-0.13	0.22	-0.15	-0.45	-0.57	-0.01	0.04	-0.49	-0.25	0.23	-0.09	-0.76
TanjilG_30891	-1.53	0.14	0.28	0.16	0.62	0.11	0.23	-0.1	0.43	0.13	0.1	-0.28	0.22	0.19	0.07	0.23
TanjilG_30864	1.19	0.03	-0.03	0.08	-0.54	0.13	-0.33	0.05	-0.26	0.29	0.18	0.37	0.21	-0.24	0.2	-0.03
TanjilG_13882	-0.85	0.16	-0.99	-0.45	-0.52	0.38	-0.09	-0.26	-0.54	-0.08	-0.6	-1.68	-0.2	-0.63	0.52	-0.61
TanjilG_07574	-9.7	-0.08	-1.47	-0.77	0.33	-0.38	-2.04	-0.41	0.24	-0.42	-0.29	0.06	0.06	-0.24	-0.1	-0.68
TanjilG_25582	2.79	0.24	0.22	-0.12	-0.85	0.02	0.18	-0.13	-0.47	-0.14	0.29	0.26	0.09	-0.31	-0.02	-0.67
TanjilG_19963	1.04	-0.22	0.26	0.08	0.21	-0.19	-0.31	0	0.44	0.11	-0.1	-0.32	0.1	0.04	0.19	-0.69
TanjilG_18290	-5.06	-0.03	-0.74	-0.07	0.09	0.12	-0.6	-0.49	0.05	-0.32	-0.17	-0.55	-0.27	0.33	-0.64	0.9
TanjilG_00758	1.15	0.14	-0.05	0.03	-0.85	-0.12	-0.28	0.07	-0.26	0.06	0.3	0.21	0.05	0.1	-0.06	0.55
TanjilG_01031	-0.98	0.05	0.3	0.1	0.23	0.21	0.1	2.41	0.03	-0.27	-0.53	-0.15	0.13	0.16	0.2	-0.42
TanjilG_11242	2.46	0.72	1.26	0.26	-0.11	0.58	0.04	-0.24	0.33	0.05	-0.53	0.93	0.35	0	0.07	0.57
TanjilG_19751	-0.69	-0.09	-0.45	0.12	0.09	-0.05	-0.22	0.31	0.07	-0.12	-0.11	-0.04	0.06	-0.52	-0.38	0.24
TanjilG_09798	-2.55	0	-0.73	-0.04	-0.15	-0.05	-1.23	-0.23	-0.15	-0.05	-0.27	-0.17	-0.16	-0.44	-0.57	0.04
TanjilG_30595	-3.83	0.15	-1.08	-0.62	-0.23	0.33	-0.34	-0.89	-0.29	-0.14	-0.64	-2.02	0.21	-0.09	0.26	-2.1
TanjilG_03762	3.61	0.28	0.97	0.07	-1.23	0.62	-0.55	-0.93	-0.78	0.6	0.32	-0.95	0.1	0.06	-0.15	-2.1
TanjilG_32753	-2.21	0.21	-1.19	-0.46	-0.01	0.35	-0.32	-0.51	-0.04	0.11	-0.45	-1.93	0.45	-0.84	0.07	-1.56
TanjilG_07452	-0.35	0.32	-0.01	0.02	-0.63	0.43	-0.25	0.24	0	0.23	0.1	0.34	-1	-0.5	0.53	0.26
TanjilG_21948	-0.35	0.14	-0.35	-0.5	-0.33	0.23	0.08	-0.41	-0.5	-0.15	-0.34	-0.24	-0.39	-0.51	0.1	-0.33
TanjilG_22078	1.42	0.12	-0.09	0.1	-0.71	0.11	0.06	0.18	-0.02	-0.24	-0.24	0.27	-0.26	0.13	0	0.79
TanjilG_29815	1.47	0.02	0.55	0.19	-0.18	0.05	-0.02	-0.06	0.14	-0.18	-0.41	0.33	0.16	-0.01	-0.21	1.01
TanjilG_17279	-0.09	0.24	0.25	0.12	-0.16	0.34	0.22	0.74	-0.43	0.24	0.4	0.22	-0.22	0.26	0.17	1.08
TanjilG_03431	0.62	0.02	0.17	0.07	-0.13	-0.05	0.37	0.2	-0.22	-0.11	0.19	0.29	-0.21	-0.06	0.04	0.53
TanjilG_28476	11.56	3.13	1.87	0.22	0.37	3.07	0.83	-0.08	1.69	-0.26	-1.7	1.51	-1.3	0.25	0.08	0.57
TanjilG_18255	-0.19	0.31	-0.37	0.15	-0.35	0.2	-0.23	0.15	0.24	0.21	-0.06	0.24	0.4	-0.01	-0.12	0.92
TanjilG_27925	0.67	0.14	-0.04	0.08	-0.3	0.06	-0.04	-0.28	0.29	0.13	0.19	-0.18	0.26	-0.03	0.19	-0.39
TanjilG_29588	0.87	-0.01	0.17	0.02	-0.2	-0.03	0.24	0.33	-0.12	-0.11	0.14	0.41	0.03	0.13	0	1.15
TanjilG_11887	-1.97	0.4	-0.84	-0.52	0.96	0.61	-0.7	-0.69	0.04	0.09	-0.17	0.39	0.82	0.16	0.93	-0.36
TanjilG_31326	-0.88	-0.09	-0.11	0.05	-0.05	-0.08	-0.22	0	0.13	-0.13	0.45	0.19	0.2	0.21	0.13	-1.36
TanjilG_14231	1.71	0.51	0.54	-0.2	-0.58	0.35	0.26	-0.15	-0.53	-0.02	0.64	0.49	-0.22	-0.88	-0.41	-2.05
TanjilG_11934	0.24	0.28	-0.02	-0.14	-0.6	0.26	-0.05	-0.26	-0.21	-0.28	-0.34	0.34	-0.56	0.04	-0.22	0.31
TanjilG_16305	0.52	-0.17	0.15	0.41	0.36	0.01	-0.17	-0.2	0.12	0.15	-0.33	0.73	-0.19	0.02	0.08	0.17
TanjilG_00226	-3.14	0.02	-0.52	0	0.5	0.09	-0.47	-0.12	0.26	-0.17	-0.01	-0.33	-0.09	0.16	-0.07	-0.78
TanjilG_23205	2.14	0.38	0.22	0.1	-1.05	0.56	-0.44	-0.45	-0.13	-0.37	-0.73	0.4	-0.47	-0.95	-0.33	0.29
TanjilG_12399	-3.86	0.23	-0.81	-0.47	-0.11	0.35	-0.36	-0.57	-0.31	-0.04	-0.33	-1.9	-0.19	0.21	-0.24	-1.34
TanjilG_10406	-1.71	0.21	0.31	0.17	-0.26	0.13	-0.16	0.28	-0.78	0.01	0.49	-0.42	0.16	-0.24	-0.1	-1.06
TanjilG_00936	0.87	0.02	0.25	0.15	-0.05	-0.15	0.03	0.07	0.12	-0.02	0.24	0.74	0.44	-0.28	-0.07	0.23
TanjilG_08968	-0.51	0.07	-0.2	0.05	-0.25	-0.03	-0.15	0.13	-0.02	0.07	0.19	0.08	0.11	0.07	-0.06	0.12
TanjilG_02833	3.68	0.97	0.98	0.38	0.57	1.08	0.67	0.29	0.73	1.26	0.05	0.77	0.54	0.42	0.37	-0.34
TanjilG_22373	-1.7	0.37	0.09	-0.29	-0.25	0.34	0.02	0.05	-0.51	0.18	0.82	-0.44	-0.35	-0.12	-0.47	-1.52
TanjilG_04919	2.43	0.24	0.65	0.03	-0.54	0.25	0.42	0.21	-0.28	0.09	0.33	0.85	-0.17	-0.01	-0.15	0.71
TanjilG_09333	0.06	0.16	-0.16	0.28	-0.8	0.13	0.05	0.07	-0.54	-0.04	0.18	-0.18	-0.38	-0.56	-0.38	-0.52
TanjilG_17627	0.94	0.1	0.21	0.04	-0.27	0.01	0.26	0.22	-0.19	-0.02	0.25	0.49	0.01	-0.08	-0.05	0.81
TanjilG_21726	0.83	-0.18	-0.88	-0.14	0.29	0.39	-1.23	0.29	0.49	-0.77	-0.84	0.58	0.49	-0.17	0.59	-0.04
TanjilG_16572	-3.8	-0.01	-0.37	0.18	-0.12	0.02	-0.53	-0.52	-0.21	-0.07	-0.26	-1.43	0.05	0.08	-0.44	-2.12
TanjilG_27644	-0.44	0.06	-0.34	-0.04	0.08	0	0	0.3	0.26	-0.2	-0.22	-0.18	0.18	0.23	-0.07	0.58
TanjilG_23142	-1.26	-0.09	-0.24	-0.01	-0.38	0	-0.04	-0.04	-0.55	-0.33	-0.45	0.33	-0.26	-0.01	-0.04	-0.35
TanjilG_23161	-5.73	0.17	-1.46	-0.97	-1.57	0.65	-0.23	-1.82	-1.5	-0.22	-0.97	-5.15	-1.6	-1.91	-1.09	-3.25
TanjilG_07335	-3.75	0.07	-0.8	-0.17	0.22	0.09	-0.11	-0.31	0.14	-0.29	-0.26	-1.57	-0.1	0.26	-0.19	-1.49
TanjilG_14733	-3.66	0.03	-0.69	-0.06	0.36	0.16	-0.69	-0.35	0.28	0.12	-0.31	-1.86	0.12	0.09	0.06	-2.35
TanjilG_12207	-0.93	0.16	0.13	0.15	0.07	0.2	-0.01	0.02	0.06	0.21	0.05	-0.38	0.18	0.21	0.03	-0.68
TanjilG_05917	-5.59	0.06	-0.94	-0.19	0.72	0.3	-0.89	-0.55	0.19	0.13	-0.28	-1.89	0.01	-0.17	0.22	-1.33
TanjilG_02277	0.37	0.01	-0.03	0.04	-0.22	-0.03	-0.32	0.05	-0.49	0.1	0.41	0.57	0.09	-0.14	-0.15	0.35
TanjilG_25221	-0.54	0.09	-0.23	0.02	-0.17	0.12	-0.35	-0.02	-0.13	0.03	0.09	-0.06	0.11	-0.01	-0.13	0.37
TanjilG_31130	-0.91	0.08	0.04	0.08	0.2	0.09	0.24	-0.22	-0.06	-0.15	0	0.44	-0.27	0.04	-0.11	0.17
TanjilG_26464	-1.61	0.14	-0.44	0.1	-0.39	0.15	-0.61	-0.02	-0.3	0.12	0.06	-0.58	-0.14	-0.12	0.16	-1.13
TanjilG_15648	-1.41	0.14	-0.19	-0.05	0.02	0.21	0.19	-0.02	-0.39	-0.16	-0.4	-0.1	-0.17	-0.17	0.19	0.59
TanjilG_17518	-0.49	0.06	-0.32	0	0.33	0.04	-0.08	0.15	0.39	-0.17	-0.23	-0.2	0.14	0.23	-0.12	0.57
TanjilG_10284	-7.47	-0.01	-1.89	-0.12	-0.15	-0.41	-1.77	-0.43	-0.65	-0.86	-0.13	-0.18	0.94	0.42	0.55	0.32
TanjilG_28927	1.4	-0.09	0.26	0.24	0.14	-0.07	0.27	0.32	0.01	-0.09	0.09	0.41	-0.09	-0.05	0.1	1.31
TanjilG_15792	-5.76	0.1	-0.75	-0.12	-0.29	0.14	-0.53	-0.05	-0.47	-0.08	-0.29	-1.1	-0.27	0.01	-0.36	0.37
TanjilG_09935	-1.67	-0.21	-0.3	0.07	0.66	-0.29	-0.01	-0.52	0.73	-0.28	0.28	-0.26	0.27	-0.19	0.04	-0.61
TanjilG_33029	-2.45	0.08	-0.43	-0.15	-0.16	0.19	-0.13	-0.04	-0.33	-0.11	-0.06	-0.36	-0.52	0.14	-0.12	-1.83
TanjilG_06530	-1.67	0.14	-0.32	0.01	0.14	0.15	-0.23	-0.34	-0.04	0	-0.01	-0.44	0.15	0.2	-0.07	-2.3
TanjilG_31003	0.7	-0.02	-0.17	-0.34	-0.3	-0.1	0.33	-0.03	-0.12	-0.31	-0.06	-0.67	-0.24	-0.42	0	-0.8
TanjilG_10153	0.8	0.04	0.13	-0.01	-0.15	0.07	0.32	0.27	-0.08	-0.01	-0.1	0.22	-0.02	0.1	0.09	0.62
TanjilG_04708	2.47	-0.62	0.38	-0.12	-1.52	0.84	0.52	0.55	-0.47	0.07	-0.63	-0.75	-0.25	0.36	0.34	1.26
TanjilG_14897	0.67	0.07	-0.02	0.03	-0.21	-0.03	0.11	0.36	-0.07	-0.01	-0.05	-0.19	-0.04	-0.1	0.32	0.45
TanjilG_25376	0.34	-0.03	0.06	0.05	0.03	-0.06	0.24	0.03	-0.13	-0.13	0.18	0.22	-0.02	-0.12	0.09	0.47
TanjilG_15704	-0.65	0.27	-0.25	0.03	-0.24	0.18	0.07	0.12	-0.34	-0.17	-0.14	-0.11	-0.05	-0.14	-0.14	0.27
TanjilG_08076	-2.6	0.09	-0.44	-0.01	-0.39	0.12	-0.14	-0.02	-0.43	-0.28	-0.32	-1.03	-0.35	-0.08	-0.15	-1.98
TanjilG_12443	-6.22	0.07	-1.23	-0.25	0.09	0.1	-0.58	-0.88	-0.17	-0.23	-0.46	-2.86	-0.01	0.09	0.08	-1.71
TanjilG_13564	0.59	0.26	0.24	-0.03	-0.55	0.26	0.07	-0.3	-0.36	0.19	0.18	0.48	-0.11	-0.16	-0.17	1.03
TanjilG_11543	1.41	0.03	1.23	-0.19	-0.83	0.15	-0.15	0.28	-0.63	0.4	0.87	0.77	0.16	-0.39	-0.14	0.29
TanjilG_01532	-1.73	0.11	0.38	0.35	-0.24	0.17	0.87	-0.5	0.77	-0.6	-0.34	0.37	0.02	0.71	0.08	0.42
TanjilG_14804	0.6	0.25	0.1	-0.03	-0.53	0.43	0.06	-0.06	-0.58	0.21	0.39	0.16	0.06	-0.1	0.15	-0.05
TanjilG_28989	0.2	0.01	-0.08	-0.01	0.03	-0.05	0.32	0.05	0.17	-0.19	-0.08	0.21	-0.1	0.2	-0.08	0.55
TanjilG_07843	-2.84	0.01	-0.54	-0.21	-0.05	0.14	-0.38	-0.38	-0.19	-0.14	-0.25	-1.69	-0.14	-0.37	-0.02	-1.91
TanjilG_03472	-2.59	0.06	-0.86	-0.38	0.04	0.17	-0.33	-0.51	-0.16	0.06	-0.14	-1.57	-0.44	-0.07	-0.23	-2.25
TanjilG_08308	2.67	0.14	0.55	0.03	-0.35	0.19	0.56	0.11	-0.01	0.07	-0.05	0.58	-0.08	-0.31	0.21	0.7
TanjilG_09471	3.11	0.38	0.34	0.17	-0.54	0.51	0.08	0.35	-0.28	-0.06	-0.09	0.58	0.11	0.16	-0.02	0.9
TanjilG_10696	-2.59	0.15	-0.3	-0.04	0.05	0.19	-0.35	-0.09	0.02	-0.26	-0.2	0.03	-0.16	0.11	-0.06	0.12
TanjilG_18838	0.41	0.19	0.47	0.09	0.19	0.14	0.66	0.34	0.52	0.02	-0.42	0.37	0.26	0.27	0.02	1.14
TanjilG_25954	2.5	0.08	0.22	-0.11	-0.66	0.41	0.36	0.21	-0.11	0	0.02	0.14	0.19	-0.02	-0.15	1.16
TanjilG_27170	3.8	-0.16	1.78	0.37	-0.16	0.11	2.08	1.12	-0.24	0.31	-0.91	0.21	0	-0.07	-0.03	0.49
TanjilG_25539	5.02	0.51	1.89	0.89	0.4	0.79	0.51	0.74	0.26	1.63	0.33	1.74	1.35	0.94	0.58	1.03
TanjilG_19844	-3.83	0	-0.39	-0.58	-0.29	-0.03	0.32	-0.49	-0.66	-0.19	0.93	-4	-0.15	0.72	0.38	-2.95
TanjilG_09405	3.75	0.65	0.51	-0.25	-0.75	0.61	-0.09	-0.49	-0.49	0.5	0.47	-0.01	0.17	-0.05	-0.23	-1.55
TanjilG_26771	1.44	0.07	0.18	0.11	-0.44	0.15	0.06	0.2	0.07	-0.09	0.1	0.32	0.36	0.11	-0.11	0.25
TanjilG_32664	1.12	-0.09	0.46	0.07	0.33	-0.14	-0.15	-0.14	0	0.27	0.62	-0.36	0.08	0.15	0.13	-0.34
TanjilG_18503	-4.68	0	-0.85	0.12	0.07	0.19	-0.66	0.03	-0.27	-0.11	-0.29	-0.1	-0.1	-0.07	0.11	0.45
TanjilG_32873	2.75	-0.1	0.45	0.14	-1.13	-0.03	-0.08	-0.1	-0.53	0.15	0	0.62	-0.35	-0.99	-0.19	-0.2
TanjilG_01871	-0.86	0.19	-0.69	-0.18	-0.25	0.32	-0.49	1.28	-0.69	0.37	0.05	-0.22	-0.03	-0.11	0.01	0.98
TanjilG_11013	-1.92	0.15	-0.3	-0.04	-0.03	0.21	-0.3	-0.28	-0.27	0.11	-0.11	-0.44	0.06	-0.11	-0.22	-1.24
TanjilG_17615	1.09	0.17	1.28	0.21	0.82	0.14	0.65	-0.88	0.81	-0.06	-0.39	-0.51	0.54	0.11	-0.18	0.08
TanjilG_15863	-0.68	0.16	-0.47	0.1	-0.21	0.16	-0.29	1.14	-0.32	-0.12	-0.48	1	0.05	-0.1	-0.07	1.34
TanjilG_09186	12.51	0.37	3.42	0.03	0.5	1.86	1.38	1.31	0.4	2.02	-0.03	-0.09	2.31	0.57	0.06	0.67
TanjilG_08370	-1.15	0.15	-0.07	0.18	0.09	0.14	-0.18	0.08	-0.14	0.14	0.19	-0.89	0.07	-0.01	0	-1.1
TanjilG_31964	-1.12	-0.18	0.33	-0.02	0.76	-0.02	-0.21	-0.11	-0.24	0.54	0.39	-0.35	-0.31	0.28	0.02	-0.52
TanjilG_32185	-5.04	0.09	-1.93	-0.11	-0.09	0.25	-1.08	-0.63	-0.33	0.04	-0.69	-1.37	0	-0.18	0.16	-0.84
TanjilG_26145	1.19	0.11	-0.31	-0.06	-0.1	0.14	-0.11	-0.03	0.1	-0.05	-0.42	0.35	0.14	-0.25	0.02	-0.17
TanjilG_20484	0.28	-0.02	0.39	0.01	0.01	0.17	0.6	0.12	-0.05	0.04	0.02	-0.06	0.24	0.22	0.03	1.17
TanjilG_32249	5.86	0.8	1.23	0.16	-0.91	0.78	0.36	0.23	0.08	0.14	-0.37	0.79	0.41	0.52	-0.03	0.98
TanjilG_23411	1.88	-0.36	0.36	0.13	-0.39	-0.59	-0.11	0.05	-0.07	0.16	0.49	0.36	-0.13	-0.1	0.16	-0.83
TanjilG_15823	1.44	0.17	-0.01	0.23	-0.63	0.11	0.42	0.46	0.03	0.11	-0.42	0.42	0.02	0.09	-0.21	0.22
TanjilG_19594	5	-0.14	1.48	0.29	-1.6	1.5	0.39	1.31	0.73	1.02	-0.64	0.16	1.96	1.54	0.14	1.1
TanjilG_07100	-3.8	0.07	-0.75	-0.16	-0.09	0.15	-0.51	-0.65	-0.18	-0.04	-0.08	-1.93	0	-0.21	-0.04	-2.38
TanjilG_30052	12.36	0	3.61	2.18	1.83	2.74	3.26	1.61	1.78	0.76	0.45	2.12	3.99	1.36	1.11	1.52
TanjilG_16253	-2.7	0.13	-0.83	-0.36	-0.06	0.06	-0.47	-0.42	-0.23	-0.06	-1.13	-1.05	0.72	-0.38	-0.75	-1.81
TanjilG_29138	-1.16	0.18	-1.23	-0.63	-0.39	0.37	-0.36	-0.35	-0.37	0.17	-0.02	-1.75	-0.02	-0.22	-0.33	-2.06
TanjilG_01116	-0.07	0.21	-0.06	-0.08	-0.08	0.22	0.19	0.03	-0.19	-0.13	0.01	-0.31	-0.19	-0.6	0.16	0.24
TanjilG_02625	3.05	0.62	-0.18	0.35	0.31	-0.19	0.58	-0.24	0.79	0.08	-0.71	0.47	1.27	-0.5	0.42	-1.29
TanjilG_23428	-0.02	0.1	-0.02	-0.1	-0.7	0.08	-0.06	0.1	-0.24	-0.22	0.2	-0.27	-0.31	0.3	0.47	-0.08
TanjilG_25007	-2.9	0.28	-0.66	-0.31	-0.05	0.34	-1.01	-0.88	-0.33	0.24	-0.18	-0.67	-0.05	0.07	-0.01	-1.05
TanjilG_09346	-2	-0.08	-0.62	-0.29	-0.33	0.13	-0.31	-0.32	-0.58	-0.26	-0.15	-0.83	-0.38	-0.26	-0.1	-1.97
TanjilG_04800	2.48	0.29	0.09	-0.04	-0.17	0.25	0.43	0.32	-0.06	0.16	-0.37	-0.28	-0.05	0.33	-0.17	0.55
TanjilG_00916	-0.46	-0.12	-0.06	-0.11	0.74	0.03	-0.17	-0.43	0.61	-0.01	-0.12	-0.71	0.15	0.18	0.23	-1.71
TanjilG_17116	1.93	0.78	0.21	-0.05	-0.28	0.76	-0.18	0.24	0.07	0.37	-0.29	0.57	0.36	0.23	-0.23	0.39
TanjilG_26356	0.44	0.06	-0.16	0.14	0.02	0	-0.27	-0.36	0.32	0.08	-0.21	-0.25	-0.42	0.3	-0.19	-0.37
TanjilG_04400	-2.53	0.09	-0.49	-0.11	0.41	0.08	-0.27	-0.34	0.28	-0.22	0.09	-1.05	-0.05	0.21	0.02	-0.64
TanjilG_16301	10.4	1.04	2.53	0.23	-1	0.37	0.63	0.73	-0.06	3	-0.33	1.47	1.43	0.06	-0.16	1.98
TanjilG_14581	-3.52	0.07	-0.36	-0.11	0.56	0.07	0.1	-0.19	0.14	-0.17	0.07	-1.01	-0.25	0.34	-0.04	-1.08
TanjilG_24617	3.92	0.08	-0.12	-0.04	-0.92	0.11	0.31	0.23	-0.09	-0.18	-0.55	-0.27	-0.14	-0.12	-0.38	0.37
TanjilG_28071	1.33	0.1	0.03	0.02	-0.51	0.02	0.21	0.2	-0.3	0.04	0.07	-0.04	-0.19	-0.06	0.1	0.37
TanjilG_19363	4.49	0.32	1.55	-0.29	-1.3	0.15	-0.48	-0.12	-1.03	0.89	0.17	0.98	-0.16	-0.05	0	0.1
TanjilG_24670	0.34	0.08	-0.12	-0.01	-0.45	0.06	-0.03	0.02	-0.62	0.13	0.19	-0.23	-0.19	-0.54	0.08	0.7
TanjilG_17498	-0.56	-0.02	-0.89	-0.2	-0.16	-0.18	-0.38	0.54	-0.17	-0.24	-0.19	-0.89	1.28	-0.06	0.04	-4.04
TanjilG_24618	3.92	0.07	-0.12	-0.03	-0.92	0.11	0.32	0.23	-0.09	-0.19	-0.55	-0.27	-0.14	-0.12	-0.4	0.37
TanjilG_01457	15.57	1.58	2.56	0.31	2.85	2.22	1.81	1.01	5	2.49	-1.23	1.43	5.8	2.01	-0.25	0.72
TanjilG_08223	-0.36	-0.2	-0.07	0.01	0.66	-0.1	-0.31	0.02	0.49	-0.05	0	0.17	0.23	0.09	-0.24	0.04
TanjilG_11999	0.36	-0.38	-0.25	0.15	-0.37	-0.37	-0.2	0.49	-0.1	-0.25	0.18	0.21	-0.06	-0.2	0.06	0.33
TanjilG_21976	-1.87	0.16	-0.18	0.03	-0.11	0.18	-0.17	0.2	-0.24	-0.08	0.05	0.15	0.07	0	0.08	-1.69
TanjilG_21150	-0.55	0.19	-0.46	-0.14	-0.32	0.27	0.14	0.01	-0.38	-0.09	-0.23	-0.28	-0.29	-0.09	-0.22	0.12
TanjilG_03256	7.17	0.8	1.08	-0.14	0.09	1.24	0.32	0.71	1.59	-0.59	-0.52	0.86	2.56	0.07	0.74	-0.03
TanjilG_07782	0.74	0.11	-0.1	-0.05	-0.36	0.08	-0.02	-0.44	-0.22	-0.26	0.32	-0.3	-0.05	-0.11	0.01	0.45
TanjilG_13558	0.6	-0.09	-0.04	-0.06	-0.15	-0.07	-0.03	-0.03	-0.37	0.01	0.17	-0.03	-0.13	-0.08	0.12	0.67
TanjilG_25494	0.94	0.02	-0.07	0.04	-0.7	0.02	0.11	0.25	-0.29	-0.12	-0.14	0.25	-0.32	-0.08	-0.05	0.94
TanjilG_26279	-0.69	0.11	-0.28	-0.16	0.25	0.27	-0.24	-0.54	-0.07	0.27	-0.13	-0.27	-0.11	0.1	-0.1	-0.13
TanjilG_19543	-2.44	-0.35	-0.5	-0.04	0.21	-0.44	-0.28	-0.18	0.46	-0.5	-0.01	-0.16	-0.18	-2.63	-0.09	-0.56
TanjilG_17689	2.66	-0.16	0.84	0.03	0.01	-0.01	0.57	1.66	-0.27	0.4	-0.16	-0.89	-0.02	1.05	-0.07	-0.76
TanjilG_27831	-0.26	0.27	-0.74	-0.26	-0.69	0.45	-0.6	-0.22	-1.42	0.38	0.8	-1.48	0.3	-0.51	0.2	-1.9
TanjilG_31065	0.55	0.02	-0.09	0.13	-0.44	-0.07	0.06	-0.3	-0.39	-0.19	0.15	0.16	0.17	-0.08	0.01	0.19
TanjilG_19690	1.2	-0.04	-0.14	-0.14	0.02	-0.04	0.43	0.43	-0.06	-0.28	-0.64	-0.25	-0.26	-0.04	-0.03	0.62
TanjilG_19521	-1.55	0	-0.72	0.01	-0.37	0.02	-0.54	-0.02	-0.4	-0.06	-0.21	-0.36	0.11	-0.14	0.1	-0.19
TanjilG_30847	0.65	-0.12	-0.23	-0.01	-0.49	-0.1	0.29	-0.34	-0.51	-0.19	0.12	-0.94	-0.14	-0.1	0.11	-1.21
TanjilG_26547	-3.06	0.04	-0.43	-0.13	0.36	0.16	0.07	-0.15	0.19	-0.17	-0.12	-0.43	-0.14	0.45	-0.14	-0.7
TanjilG_17919	15.88	4.39	3.5	1.2	3.6	2.62	3.27	0.5	1.83	5.63	4.12	2.32	7.32	-0.68	0.38	0.18
TanjilG_18891	2.33	-0.07	-0.34	-0.18	-1.5	-0.08	-0.64	0.05	-0.67	-0.13	0.35	0.07	-0.14	-0.61	0.19	0.41
TanjilG_25633	-2.42	0.19	-0.88	-0.13	0.17	0.28	-0.44	-0.06	-0.22	0.21	-0.4	0.07	0.05	-0.31	-0.21	1.61
TanjilG_02936	0.29	0.05	-0.03	0.03	-0.26	0.09	0	0.01	-0.1	0.12	0.02	0.08	-0.01	-0.11	0.08	0.08
TanjilG_31534	6.36	0.64	3.93	0.76	3.04	2.34	3.69	0.13	2.48	3.81	0.22	0.85	2.81	1.24	-0.21	-0.11
TanjilG_00381	2.23	0.12	-0.19	-0.32	-0.88	0.34	-0.27	-0.17	-0.16	-0.13	0.7	-0.04	0.46	-0.35	0.13	-1.21
TanjilG_18835	-2.1	-0.1	0.61	0.67	-0.28	-0.04	0.19	0.08	-0.14	-0.15	-0.6	-0.26	0.12	0.19	-0.06	0.74
TanjilG_15552	-0.05	0.05	-0.37	-0.03	0.07	-0.05	-0.19	-0.02	0.33	-0.02	-0.06	-0.29	0.33	0.11	0.17	-0.6
TanjilG_25950	-4.25	0.11	-0.88	-0.52	-0.01	0.14	-0.5	-0.96	-0.18	-0.08	-0.19	-2.7	-0.21	-0.14	-0.13	-1.1
TanjilG_09325	6.05	0.52	0.19	0.22	-1.11	0.01	0.31	-0.15	0.7	0.89	-0.23	-0.84	0.34	-0.5	-0.27	-0.28
TanjilG_25940	3.52	0.46	0.64	0.21	-0.5	0.68	-0.05	-0.08	-0.25	0.55	-0.09	0.69	0.18	-0.09	-0.09	0.61
TanjilG_28732	-1.86	0.16	-0.54	-0.31	-0.08	0.31	-0.06	-0.49	-0.68	0.31	0.41	-1.3	-0.09	-0.24	0.37	-2.83
TanjilG_22422	1.25	0.04	0.47	0.31	-0.01	0.14	0.83	0.71	0.39	-0.01	-0.82	0.33	-0.05	-0.08	0.13	0.9
TanjilG_16931	4.56	0.31	0.28	-0.01	-0.75	0.04	0.39	0.41	0.61	0.44	-0.76	0.16	0.92	-0.13	-0.24	0.09
TanjilG_04229	3.16	0.35	0.63	-0.03	-0.2	0.34	0.3	0.08	-0.13	0.59	0.42	0.39	0.3	0	0.03	-0.15
TanjilG_16010	-1.67	0.05	-0.29	-0.08	0.16	0.03	-0.03	-0.28	0.22	-0.32	-0.29	-0.52	-0.09	0.16	0.07	-0.43
TanjilG_22941	-4.15	-0.05	-0.76	-0.4	-0.48	0.1	-0.58	-0.79	-0.56	-0.27	-0.42	-2.06	-0.39	-0.1	0.04	-2.14
TanjilG_00041	4.57	0.32	0.88	0.01	-0.39	0.24	0.67	-0.25	-0.41	0.08	0.11	0.9	-0.4	-0.33	-0.01	0.56
TanjilG_02589	0.85	0.03	0.24	0.08	-0.37	0.07	0.05	0.06	-0.26	0.01	0.42	0.41	0.12	0.08	0.07	0.5
TanjilG_03106	-0.74	0.1	-0.04	0.24	0.13	0.05	0.18	0.05	0.19	-0.23	-0.34	0.12	-0.14	-0.01	-0.01	0.85
TanjilG_21570	-7.38	-0.07	-0.98	-0.04	-0.21	-0.02	-1.43	0.46	-0.54	-0.05	-0.36	-1.74	-0.01	-0.49	-0.12	-1.29
TanjilG_31533	6.34	0.64	3.88	0.77	3.03	2.34	3.68	0.15	2.49	3.8	0.23	0.85	2.82	1.23	-0.21	-0.11
TanjilG_13660	1.38	0.01	0.23	0.17	-0.28	0.28	0.12	0.56	0.18	0.43	0.17	0.63	0.95	-1.15	1.06	0.34
TanjilG_08153	-0.41	-0.08	-0.41	0.23	-1.29	0	0.35	-0.44	-0.04	-0.55	-0.26	-0.08	-0.2	-0.63	-0.1	0.36
TanjilG_28097	1.81	0.06	-0.11	-0.05	-0.57	-0.13	0.19	-0.25	0.07	0.42	-0.4	0.02	0.19	-0.13	-0.04	-0.35
TanjilG_10243	-2.04	-0.04	0.02	0.12	-0.55	0.17	-0.9	-0.1	0.32	-0.62	-1.55	1.32	-0.76	0.39	-0.51	0.1
TanjilG_11558	0.02	0.13	0.07	0.06	0.27	0.08	0.42	-0.16	0.33	-0.22	-0.19	0.02	0.13	-0.07	-0.13	0.15
TanjilG_01611	-0.96	0.22	-1.21	-0.5	-0.6	0.52	-0.46	-0.79	-0.43	0.17	-0.62	-1.99	-0.74	-0.71	-0.55	-1.68
TanjilG_13122	1.39	0.1	0.06	0.04	-0.63	0.08	-0.04	0.12	-0.28	0.1	0.17	0.17	-0.14	-0.08	-0.04	0.53
TanjilG_22138	-3.27	0.06	-0.2	-0.16	0.13	0.14	0.25	-0.61	-0.05	-0.36	-0.14	-0.73	-0.42	0.2	0.03	-2.36
TanjilG_22988	0.87	0.08	0.47	0.02	-0.44	0.05	-0.02	-0.38	-0.39	-0.09	-0.06	0.45	-0.06	-0.43	-0.02	0.43
TanjilG_26469	-1.25	0.18	-0.17	-0.01	-0.16	0.22	0.23	0.15	-0.3	0.12	-0.13	-0.15	0.02	-0.11	-0.07	1.38
TanjilG_25746	0.83	0.06	-0.06	0.01	-0.81	0.01	0.01	0.24	-0.4	0.02	0.06	0.07	-0.26	-0.17	0.15	-0.11
TanjilG_13211	0.41	-0.05	0.05	0.11	-0.07	-0.15	0.18	0.19	-0.15	-0.18	0.06	0.38	-0.38	-0.55	0.28	0.24
TanjilG_00982	1.5	0.26	0.23	0	0.19	0.85	-0.3	-0.27	0.12	0.15	0.22	0.28	0.29	-0.36	-0.07	-0.05
TanjilG_12661	1.25	0.02	0.3	0.47	0.1	-0.02	0.45	0.08	0.17	-0.05	-0.07	0.55	0.41	0.04	0.26	-0.54
TanjilG_29085	-3.2	0.19	-1.05	-0.22	0.14	0.34	-0.56	-0.06	-0.21	0.38	-0.4	-0.85	0.2	-0.08	-0.14	-0.6
TanjilG_04065	-3.37	0.09	-0.38	-0.12	0.19	0.13	-0.35	-0.27	-0.14	-0.14	-0.01	-0.53	-0.19	0.08	-0.01	-0.87
TanjilG_10871	-2.04	-0.04	-0.62	0.07	0.3	0	0.24	0.09	0.15	-0.24	-0.28	-1.03	0.54	-1.26	1.21	-1.16
TanjilG_03772	0.13	0.23	0.47	0.13	-0.1	0.19	0.14	-0.45	-0.08	0.12	-0.12	0.18	-0.2	-0.13	0.13	-0.67
TanjilG_22213	-7.29	0.16	-0.38	0.02	0.7	0.1	-0.67	0.75	-0.05	0.24	0.52	-0.75	0.4	0.01	0.72	0.69
TanjilG_08554	0.09	-0.04	0.09	0.03	0	0.02	-0.05	-0.15	-0.03	-0.08	-0.01	-0.11	-0.04	-0.21	0.07	0.17
TanjilG_19507	0.51	0.09	-0.49	-0.01	-0.74	-0.15	-0.09	0.05	-0.1	-0.12	-0.15	-0.04	-0.29	0.08	-0.07	0.64
TanjilG_18454	-0.23	0.12	0.02	0.14	0.4	0.15	-0.06	0.18	0.26	0.31	-0.2	-0.47	0.23	-0.03	0.03	-0.32
TanjilG_23422	0.48	-0.04	-0.21	-0.06	0.2	-0.16	-0.11	-0.35	0.35	-0.2	-0.18	-0.24	0.01	0	0.03	-0.06
TanjilG_22424	2.4	0.24	0.35	0.19	-0.48	0.32	0.12	0.32	-0.26	0.22	-0.54	0.94	0.19	-0.23	0.15	0.61
TanjilG_18192	12.24	0.58	1.83	0.22	-1.02	1.85	0.96	0.28	1.4	1.27	-0.75	0.88	0.43	0.26	-0.48	1.12
TanjilG_25025	-5.63	0.12	-1.04	-0.38	0.17	0.23	-0.89	-0.96	-0.23	-0.05	-0.03	-2.72	-0.12	0.28	-0.01	-1.15
TanjilG_28455	0.44	0.12	-0.24	0.17	0.06	0.06	-0.22	0.19	0.2	0.03	-0.25	0.49	0.59	0.51	-0.14	0.83
TanjilG_12582	1.91	0.4	0.11	-0.47	-0.55	0.33	0.37	-0.61	0.43	-1.21	-0.62	0.27	-0.49	0.23	-0.18	1.08
TanjilG_26038	-3.61	0.13	-0.35	-0.13	0.3	0.11	0.05	-0.41	0.1	-0.18	-0.02	-0.35	-0.02	0.19	-0.07	-0.8
TanjilG_26806	2.08	0	-0.22	0.05	-0.82	-0.19	-0.22	0.32	-0.21	0.14	0.09	-0.6	-0.03	-0.2	-0.17	-0.45
TanjilG_03305	1.25	0.29	-0.15	-0.15	-0.25	0.38	0.01	-0.04	-0.24	0.26	0.19	0.3	0.12	-0.18	-0.19	-0.54
TanjilG_17512	-0.62	0.06	-0.34	-0.07	-0.19	0.02	-0.35	-0.17	-0.09	-0.01	-0.28	-0.07	0.29	-0.2	-0.26	0.67
TanjilG_22584	-1.84	0.05	-0.31	0.01	-0.09	0.13	-0.12	0.32	-0.52	-0.02	0.14	-0.36	0.07	-0.3	-0.2	-0.11
TanjilG_28356	2.14	0.49	0.57	0.06	-0.03	0.35	0.06	-0.04	-0.06	0.43	0.34	0.87	0.9	-0.36	-0.41	0.76
TanjilG_31018	-1.22	0.22	-0.23	-0.06	-0.38	0.23	-0.37	-0.2	-0.35	-0.03	0.16	0.13	0.42	-0.03	1.09	0.03
TanjilG_16582	-4.71	0.05	-0.67	-0.37	0.31	0.11	-0.23	-0.45	0.01	-0.12	-0.27	-2.73	-0.23	-0.18	0.24	-2.25
TanjilG_25854	1.61	0.13	0.76	0.1	0.03	0.19	0.46	0.35	-0.01	0.11	0.04	0.28	0.26	0.08	0.08	1.16
TanjilG_30569	2.62	0.16	0.33	0.13	-0.58	0.19	0.45	0.35	0.16	0.11	-0.57	0.24	0.26	0.21	0.07	0.29
ENSRNA049992994	0.24	0.16	-0.52	0.18	0.12	-0.13	0.49	0.46	0.62	-0.41	-0.7	-0.52	0.65	0.3	-0.1	1.94
TanjilG_06347	-0.46	0	0.01	0.04	-0.2	0.08	-0.03	0.26	0.02	-0.08	-0.11	0.4	0.07	-0.15	0.04	0.66
TanjilG_27801	-2.88	-0.02	-0.58	0.07	0.42	0.06	0.01	-0.05	0.01	-0.17	0.02	-1.04	0.23	0.15	0.32	-1.21
TanjilG_13560	1.39	0.28	0.4	0.41	-0.03	0.17	0.22	0.26	0.18	0.12	-0.36	0.44	0.31	0.45	0.14	0.96
TanjilG_06076	3.08	-0.14	1.97	0.12	0.14	0.08	0.83	0.7	-0.19	0.25	-0.11	0.48	-0.08	0.11	-0.11	1.29
TanjilG_26199	1.3	-0.25	-1.45	1.07	-1.98	-0.49	-1.02	2.4	-1.04	-0.61	-0.29	1.72	0.08	-1.87	0.68	0.7
TanjilG_18351	-0.81	0.02	-0.19	0.16	0.21	-0.05	0.15	-0.19	0.17	-0.33	-0.24	-0.32	-0.01	-0.16	0.1	0.43
TanjilG_32720	1.84	0.64	0.2	-0.01	-0.64	0.45	0.02	0.11	-0.76	0.29	-0.11	-0.73	-0.08	-0.57	-0.33	-0.01
TanjilG_29076	-1.68	0.02	-0.39	-0.02	-0.13	0.05	-0.36	-0.13	-0.22	-0.1	-0.09	-0.33	-0.21	-0.07	0	-0.21
TanjilG_16900	0.39	-0.08	-0.13	-0.03	0.07	-0.02	-0.12	0.2	0.04	-0.14	0.2	0.24	-0.02	0.11	0.14	0.61
TanjilG_21924	-0.23	-0.04	-0.31	0.03	0.24	0.01	-0.22	-0.2	0.43	0.06	-0.1	-0.56	0.12	0.29	0.03	-0.72
TanjilG_28655	2.05	0.06	-0.09	0.05	-0.24	0.07	-0.1	0.49	-0.23	-0.12	-0.11	0.66	-0.12	-0.06	-0.39	0.94
TanjilG_22306	-0.9	0.02	-0.34	0.01	-0.08	0.15	-0.32	-0.25	-0.25	0.16	-0.11	0.25	-0.03	-0.21	-0.07	0.22
TanjilG_22908	-2.35	-0.02	-0.33	-0.04	0.57	0.09	-0.24	-0.43	0.16	-0.12	0.33	-0.53	-0.24	0.21	-0.03	0.01
TanjilG_12604	0.14	-0.07	-0.22	0.1	-0.86	-0.11	-0.08	-0.04	-0.02	-0.42	-0.46	0.01	-0.5	-0.11	0.08	0.57
TanjilG_30188	0.82	-0.05	-0.03	0.03	-0.22	-0.1	0.05	-0.27	0.03	-0.12	-0.06	-0.05	-0.15	-0.04	0.06	0.22
TanjilG_21269	2.31	0.72	0.38	0.04	-0.48	0.49	0.22	-0.09	-0.22	0.2	-0.21	-0.03	-0.15	-0.13	-0.24	0.74
TanjilG_05878	-5.47	0.02	-0.89	-0.39	-0.03	0.08	-0.73	-0.34	-0.42	-0.13	0.03	-3.07	-0.42	0.45	0.09	-3.23
TanjilG_04579	1.17	0.16	0.65	0.16	-0.17	0.14	0.4	0.42	0.01	0.11	0.38	0.74	0	0.11	-0.27	0.89
TanjilG_27221	1.74	-0.17	0.04	-0.27	-1.02	-0.03	-0.08	-0.1	-0.83	0.18	0.51	-0.54	-0.05	-0.52	0.82	-1.11
TanjilG_30463	1.38	0.05	-0.01	-0.01	-0.45	0.04	0.25	0.27	-0.19	-0.05	-0.44	0.06	0.09	-0.26	0.08	0.34
TanjilG_28564	1.85	0.15	0.25	0.11	-0.19	0.11	0.48	-0.43	0.02	-0.24	-0.17	-0.15	0.14	0.13	-0.05	0.1
TanjilG_07695	1.55	0.09	0	0.01	-0.89	-0.1	0.14	0.28	-0.35	-0.15	0.03	0.1	-0.18	-0.45	0.28	0.15
TanjilG_16441	-3.08	0.2	-0.47	-0.08	-0.13	0.31	-0.25	-0.4	-0.51	0.17	0.18	-0.85	-0.45	0.42	-0.61	-0.92
TanjilG_31532	6.38	0.57	3.89	0.75	3.17	2.51	3.63	0.15	2.42	3.7	0.25	0.86	2.81	1.27	-0.18	-0.11
TanjilG_20935	0.66	0.12	-0.05	-0.06	-0.36	0.15	0.18	-0.02	-0.12	-0.04	0.07	-0.34	-0.16	-0.04	0.05	-0.31
TanjilG_07808	-9.35	0.19	-2.08	0.07	-0.61	0.15	-2.56	-1.73	-0.94	-0.52	-1.16	-1.75	-0.12	-0.51	-0.08	0.16
TanjilG_17526	-2.24	0.01	-0.52	-0.16	0.1	0.05	-0.09	-0.06	-0.49	0.04	-0.01	-0.79	0.09	0.39	-0.24	0.69
TanjilG_06847	12.99	3.37	4.2	0.18	0	1.81	2.46	3.11	1.81	0.53	-1.28	0.44	0	1.21	-0.61	1.46
TanjilG_22712	2.19	0.23	0.21	-0.09	-0.15	0.25	-0.43	0.33	-0.46	0.43	0.59	0.51	-0.28	-0.39	-0.23	1.2
TanjilG_19021	3.03	0.14	0.41	0.1	-0.9	0.26	-0.02	0.54	-1.64	0.29	1.56	-0.73	0.67	-1.33	0.83	-1.28
TanjilG_26750	-0.24	-0.04	0.18	0.35	-0.3	0.22	-0.1	0.28	-0.42	0.43	0.35	-0.22	0.26	0.16	0.24	0.73
TanjilG_14038	2.57	0	0.34	0.14	-0.24	0.08	0.73	0.82	-0.28	0.23	-0.79	0.09	-0.24	-0.02	0.16	1.3
TanjilG_33027	0.5	0.09	-0.16	-0.11	-0.59	-0.04	0.16	-0.28	-0.27	0.05	0.09	-0.09	0.03	-0.06	-0.1	-0.59
TanjilG_03718	-6.35	0.78	0.23	0.2	0.48	-0.12	-0.36	-0.11	1.09	-0.19	-0.01	-1.82	1.15	0.96	0.63	-2.83
TanjilG_25922	-1.29	0.31	-0.82	-0.5	-0.32	0.18	-0.16	-0.23	-0.05	-0.11	-0.61	-1.12	0.82	-0.15	0.42	-1.28
TanjilG_16036	2.95	0.09	0.48	0.04	-0.41	0	0.26	0.36	0.08	0.07	0.18	0.13	0.28	-0.11	0.25	0.56
TanjilG_22538	-0.45	0.04	-0.11	-0.04	0.28	0.05	-0.06	0.09	0.54	-0.04	-0.09	-0.15	0.33	0.29	0.01	-0.72
TanjilG_31453	-7.01	-0.04	-1.09	0.23	0.46	0.15	-0.19	-0.48	0.02	-0.18	0.08	-2.46	-0.16	0.6	-0.15	-0.26
TanjilG_27645	-0.63	0.06	-0.34	-0.04	-0.17	0.06	0.04	-0.02	0.14	-0.38	-0.53	-0.15	-0.13	0.06	0.05	0.27
TanjilG_05856	-0.43	0.05	-0.12	-0.15	0.56	0.01	0	-0.18	0.51	-0.01	-0.13	-0.43	0.12	0.03	-0.11	-1.44
TanjilG_11361	-2.75	0.12	-0.9	-0.45	-0.45	0.3	-0.48	-0.68	-0.53	-0.01	-0.41	-0.58	-0.31	-0.54	-0.27	-2.65
TanjilG_28083	3.01	0.51	0.46	0.14	-0.83	0.62	-0.13	-0.24	-0.17	-0.22	0.02	0.38	0.1	-0.38	0.11	-0.69
TanjilG_24052	-0.3	-0.16	-0.06	0.06	0.39	-0.06	0.18	0.11	0.05	0	0.04	-0.06	-0.22	0.09	0	0.47
TanjilG_20680	0.27	0.35	0.88	0.35	-0.43	0.15	0.14	0.65	-0.48	-0.39	0.16	1.28	-0.09	-0.29	-0.3	1.61
TanjilG_26197	-0.09	-0.04	-0.34	-0.27	-0.21	0.24	0.19	0	-0.65	-0.03	-0.06	-0.72	-0.2	-0.04	-0.14	-0.78
TanjilG_30591	-2.67	0.16	-1.05	-0.36	-0.44	0.27	-0.25	-0.18	-0.43	-0.21	-0.57	-1.61	-0.09	-0.25	0.05	-2.17
TanjilG_03473	-8.39	-0.03	-1.48	-0.38	0.35	0.17	-1.68	-0.96	0.38	-0.66	0.09	-3.53	-0.27	-0.52	0.81	-1.65
TanjilG_20087	-0.79	0	-0.18	-0.14	-0.25	0.07	-0.35	-0.2	-0.3	-0.1	-0.55	-0.32	-0.17	0.04	-0.11	0.02
TanjilG_13646	0.1	0.03	-0.19	0.03	-0.27	-0.01	-0.02	-0.21	0	-0.09	0.02	-0.64	-0.12	-0.05	0	-2
TanjilG_26410	-0.43	-0.04	-0.23	-0.17	0.4	0	0.11	-0.2	-0.44	0.2	0.74	0.38	-0.12	-0.14	-0.21	-0.08
TanjilG_01213	-1.84	-0.08	-0.51	-0.16	0.11	-0.03	-0.07	-0.31	0.23	-0.04	0.41	-1.87	-0.02	-0.59	0.15	-0.9
TanjilG_11807	-4.35	0	-0.29	-0.21	0.44	0.09	0.11	-0.62	0.2	-0.34	-0.19	-1.41	-0.09	0.29	0.05	-1.28
TanjilG_21743	-0.14	0.15	-0.52	-0.04	-0.47	0.05	-0.14	-0.03	-0.12	0.16	-0.55	-0.04	-0.28	-0.14	0.22	-2.46
TanjilG_20684	5.55	-0.79	1.62	-0.03	-2.25	0.44	2.29	3.47	0.17	0.19	-0.38	-0.46	0.41	1.26	1.34	2.16
TanjilG_10097	-0.72	0.15	-0.18	-0.22	-0.27	0.29	0.35	0	-1.04	0.17	0.46	-0.99	-0.12	-0.29	-0.08	-2.71
TanjilG_09206	3.72	-0.02	0.84	0.23	-0.72	1.05	0.55	0.81	0.51	-0.03	-0.53	0.42	0.69	0.26	0.06	2.03
TanjilG_22977	1.24	-0.08	-0.02	0.13	-0.04	-0.18	-0.03	0.17	0.03	-0.15	0.13	0.41	-0.08	-0.22	0.04	0.55
TanjilG_12942	-1.01	-0.02	-0.12	0.37	-0.66	-0.14	-0.24	0.14	0.44	-1.33	-1.11	0.41	-0.78	-0.75	-0.07	1.64
TanjilG_03391	-0.16	-0.98	-0.29	-0.29	-1.29	-1.45	0.27	0.06	-0.47	-1.85	-0.18	0.75	-0.41	-1.37	1.53	0.01
TanjilG_16461	3.92	-0.04	0.99	0.39	0.04	0.17	0.4	2.13	0.02	-0.24	-0.59	1.27	-0.17	0.1	0.54	1.86
TanjilG_26633	1.63	0.2	-0.36	0.07	-0.97	0.11	-0.16	0	-0.09	0.13	-0.32	-0.07	-0.51	-0.1	-0.1	0.2
TanjilG_00719	1.79	0.1	-0.03	-0.14	-0.65	-0.03	-0.02	-0.02	-0.27	-0.04	0.01	0.11	0.02	-0.04	0.29	0.14
TanjilG_32608	1.46	0.06	-0.57	-0.33	-0.11	-0.05	-0.41	0.06	-0.1	0.26	0.78	-2.51	0.22	-0.35	0.8	-1.31
TanjilG_20614	2.12	-0.23	0.6	0.19	-0.31	-0.29	0.24	0.24	0.46	-0.4	-0.66	1.02	-0.4	-0.59	-0.45	0.55
TanjilG_23272	-0.19	0.22	-0.4	-0.02	-0.45	0.11	-0.29	-0.11	-0.24	0.02	-0.17	-0.19	-0.11	-0.04	0.23	-0.07
TanjilG_30552	-0.47	0.08	-0.06	-0.08	-0.09	0.09	0.16	0.13	-0.09	-0.11	-0.2	-0.13	0.01	-0.11	0	0.29
TanjilG_22979	6.36	1.35	1.73	0.7	0.41	1.12	1.71	0.58	0.84	2.11	-0.12	1.29	0.36	1.47	-0.18	0.27
TanjilG_19331	-2.39	0.14	-0.68	-0.4	-0.12	0.26	-0.55	0.3	-0.44	0.12	0.06	-1.92	-0.33	0.12	-0.28	-1.95
TanjilG_07129	-1.19	0.19	-0.53	-0.2	0.01	0.28	-0.31	-0.61	-0.1	0.1	-0.09	-1.33	-0.09	0.03	-0.16	-2.16
TanjilG_06569	0.9	0.02	0.23	-0.01	-0.46	-0.04	0.05	0.44	-0.24	-0.19	0.02	0.27	-0.11	-0.28	0.06	0.4
TanjilG_18962	0.31	0.03	0.22	0.04	0.14	-0.01	0.36	0.2	-0.02	-0.17	0.21	0.07	0.01	-0.01	0.07	0.51
TanjilG_17422	1.49	0.17	0.61	0.12	-0.2	0.09	0.31	0.41	0.4	0.12	-0.15	0.8	0.34	-0.4	0.18	0.2
TanjilG_29798	-5.83	0.06	-1.07	-0.21	0	0.11	-0.84	-0.2	0.03	-0.49	-0.5	-1.5	-0.24	0.25	-0.19	-4.4
TanjilG_06960	2.4	0.12	0.44	0.25	-1.21	-0.23	1.05	0.65	-0.76	-0.3	-0.11	-0.62	-1.11	0.05	-0.09	0.31
TanjilG_27172	-0.75	0.01	0.26	-0.35	-1.2	-0.04	0.52	-0.17	-1.08	-0.28	0.4	-0.73	-0.87	-0.04	0.04	-1.35
TanjilG_22912	-0.2	0.21	0.4	0.09	-0.03	0.11	0.1	-0.03	-0.05	0.1	0.61	0.27	-0.01	-0.14	0.21	0.2
TanjilG_29503	0.39	0	0.09	0.04	-0.01	-0.03	0.17	0.07	0	-0.12	-0.03	0.38	-0.02	0.03	0.06	0.3
TanjilG_18339	1.32	0.15	0.28	0.03	-0.19	0.27	-0.05	0.07	-0.46	0.08	0.18	0.43	-0.08	-0.1	-0.02	1.23
TanjilG_29903	1.3	0.13	0.08	0.1	-0.62	0.09	0.01	0.06	-0.18	0.21	0.13	-0.08	-0.2	-0.04	-0.1	0.12
TanjilG_18163	-3.77	-0.16	-0.94	-0.02	0.07	-0.07	-0.86	0	-0.12	-0.1	-0.76	-1.54	-0.16	-0.62	0.24	-0.7
TanjilG_31691	2.97	0.19	0.68	0.07	-0.91	0.05	0.39	0.52	-0.31	0.2	-0.07	0.73	0.05	-0.31	0.23	0.87
TanjilG_01016	0.18	-0.01	-0.04	0.01	-0.01	-0.01	0.12	0.1	-0.15	-0.13	0.12	0.27	-0.32	-0.17	0.03	0.58
TanjilG_22189	-0.44	-0.15	-0.21	-0.07	0.56	-0.03	-0.08	-0.04	0.39	0.13	-0.02	-0.9	-0.16	0.28	0.08	-0.58
TanjilG_28017	-2.28	0.04	-0.11	0.22	0.2	-0.01	0.41	0.42	-0.19	-0.4	-0.1	-2.33	-0.54	0.22	-0.59	-1.38
TanjilG_02161	1.8	0.8	0.51	0.1	-0.48	0.44	-0.26	-0.02	-0.11	-0.05	0.29	0.54	0.22	0.03	-0.18	0.84
TanjilG_10038	0.17	-0.02	-0.32	0.07	-0.43	0.03	-0.14	0.27	-0.62	-0.1	0.13	0.3	-0.49	-0.79	-0.03	0.29
TanjilG_00235	-2.26	-0.13	-0.38	-0.09	0.05	0.03	-0.38	0.04	-0.25	-0.1	0.28	-0.44	-0.16	-0.21	0.01	-1.23
TanjilG_02659	2.05	0.72	0.29	0.04	0.21	0.55	0.04	0.12	0.59	0.57	-0.01	0.61	0.86	0.37	0.01	0.17
TanjilG_16677	-1.47	-0.06	-0.18	-0.13	0.75	-0.01	0.24	0.29	0.64	-0.39	-0.36	-0.32	-0.45	0.27	-0.29	0.44
TanjilG_02328	-0.51	-0.06	-1.01	-0.54	-0.83	-0.1	0.15	-0.71	-0.61	-0.43	0.01	-2.57	-0.82	-0.12	0.08	0.36
TanjilG_15824	-0.59	0.03	-0.07	0.03	0.18	0	0.17	-0.14	-0.01	-0.09	0.01	-0.29	0.02	-0.1	-0.05	-0.27
TanjilG_24700	5.94	1.54	-2.34	1.85	-0.2	0.01	-1.11	3.24	-1.51	0	0.88	2.3	0.63	2.39	2.89	2.09
TanjilG_13187	3.34	-1.41	1.72	0.54	0.15	-0.44	2.51	1.78	0.62	-0.5	-1.09	0.75	0.31	-0.4	0.09	1.58
TanjilG_09433	-1.19	0.07	-0.39	0.14	0.04	-0.22	0.13	0.26	0.34	-0.26	-0.31	-0.29	0.21	0.1	0.05	-0.37
TanjilG_11932	0.72	-0.02	0.09	0.18	-0.07	0.18	-0.19	0.72	-0.03	0.21	-0.28	0.83	0.18	-0.12	-0.13	0.96
TanjilG_08379	2.31	0.17	0.63	0.31	-0.11	0.25	0.44	0.98	0.11	0.28	-0.16	0.93	0.49	0.31	0.16	1.13
TanjilG_27914	-0.04	0.42	-0.01	-0.21	-0.5	0.4	-0.45	-0.44	-0.12	0.01	0.55	0.11	-1.21	0.4	-0.79	-0.57
TanjilG_24011	0.69	-0.08	-0.14	0.07	-0.57	-0.19	0.09	0.26	-0.1	-0.03	0.02	0.03	-0.25	0.09	-0.13	0.09
TanjilG_20643	1.25	0.02	-0.19	-0.06	-0.73	0.04	-0.05	0.22	-0.33	-0.12	0.02	0.1	0.26	-0.09	-0.01	-0.15
TanjilG_21567	0.71	0.19	-1.21	-0.36	0.49	0.5	0.43	0.12	0.03	0.64	-0.12	-2.44	0.57	-0.84	-0.08	1.88
TanjilG_15200	-2.18	-0.02	-0.24	0.07	0.26	0.11	-0.12	-0.32	-0.03	0.04	0.01	-0.2	-0.15	0.06	-0.15	-1.25
TanjilG_09736	2.79	0.47	2.17	-0.02	0.93	0.9	0.26	-0.83	0.42	0.55	-1.25	-0.64	0.24	-0.11	-0.02	0.81
TanjilG_11912	-4.47	-0.42	-1.01	0	-0.47	-0.41	-0.71	-0.25	-0.29	-0.82	-0.6	0.08	-0.62	-0.17	-0.3	-0.26
TanjilG_04142	-1.9	-0.03	-0.14	-0.01	0.27	0.16	-0.02	-0.06	0.17	-0.28	0.06	-0.17	-0.45	-0.53	0.58	-0.24
TanjilG_17576	0.88	0.19	-0.03	-0.14	-0.36	0.13	-0.34	0.12	0.01	0.28	0.27	0.11	0.31	-0.19	0	0.17
TanjilG_06862	-2.36	0.2	-0.43	-0.08	0.11	0.21	-0.2	-0.29	-0.29	0.1	-0.24	-0.81	-0.13	-0.23	0.06	0.37
TanjilG_24513	-0.86	-0.07	-0.63	0.05	-0.57	-0.14	-0.28	0.17	-0.1	-0.25	-0.08	-0.55	0.13	-0.6	0.23	0.69
TanjilG_12060	1.69	0.4	0.28	-0.15	-0.23	0.36	0.17	-0.07	0.26	-0.24	-0.45	0.3	0.07	-0.07	0.02	0.54
TanjilG_32899	-0.23	-0.18	-0.54	-0.04	-1.44	-0.32	-0.2	-0.21	-0.73	-0.58	0.11	-2.2	-0.76	-0.28	-0.02	-1.39
TanjilG_14806	1.27	-0.08	0.07	-0.02	-0.59	-0.1	0.32	0.14	-0.33	-0.22	0.06	0.12	-0.24	-0.16	0.14	0.2
TanjilG_26981	-0.18	0.13	-0.17	0.18	-0.59	-0.02	-0.14	-0.01	-0.15	-0.11	-0.14	0.35	0.17	0.22	0.12	0.92
TanjilG_08937	0.45	0.03	-0.15	-0.08	-0.65	-0.08	-0.12	-0.04	-0.35	-0.02	0.17	-0.48	-0.32	0.16	0.1	0
TanjilG_04908	1.8	0.02	-0.41	-0.2	0.2	0.11	-0.12	0.35	0.12	0.14	-0.26	-0.58	0.05	0.23	0	0.7
TanjilG_12932	1.19	-0.09	-0.57	-0.17	-2.2	-0.04	-0.6	0.57	-1.09	-0.28	0.17	0.56	-0.97	-0.59	0.05	0.67
TanjilG_22052	0.19	0.14	0.31	-0.02	-0.03	0.14	0.14	0	0.19	0	-0.09	-0.05	-0.03	0.36	0.06	0.79
TanjilG_09199	-1.81	0.16	-0.64	-0.22	-0.24	0.38	-0.14	-0.33	-0.37	0.09	-0.02	-0.53	-0.7	-0.08	-0.04	-0.72
TanjilG_14610	-0.82	-0.02	-0.49	-0.26	0.3	0.04	-0.23	-0.29	0.35	-0.04	-0.18	-0.97	0.29	0.26	-0.12	-1.5
TanjilG_02661	-0.17	-0.16	-0.37	0.23	-0.69	-0.43	-0.43	0.21	-0.28	-0.59	-0.45	0.65	0.57	-0.26	-0.01	-1.94
TanjilG_02314	0.85	-0.05	-0.18	0.06	-0.09	-0.04	0.05	0.24	-0.14	-0.06	0.09	1.01	-0.33	-0.31	0.15	-2.31
TanjilG_00115	2.43	0.11	0.07	0.07	-1.11	-0.04	-0.1	0.26	-0.49	0.12	0.11	0.14	0.13	-0.25	-0.3	0.16
TanjilG_15859	2.75	0.07	0.23	-0.24	-0.62	0.04	0.59	1.07	-0.22	-0.32	-0.02	-0.18	-0.24	0.27	-0.56	0.48
TanjilG_21028	-2.36	0.07	-1.26	-0.42	-0.4	0.14	-0.35	-0.52	-0.44	-0.12	-0.37	-1.29	-0.21	-0.18	-0.22	-0.86
TanjilG_08000	-2.33	-0.05	-0.3	-0.07	0.29	0.07	-0.28	0.02	0.2	-0.14	0.13	0.12	-0.18	0.17	-0.24	-0.48
TanjilG_05753	-3.92	0.06	-0.94	0.1	-0.08	0.21	-0.29	-0.42	-0.36	0	-0.64	-1.72	-0.31	0.08	-0.07	-1.48
TanjilG_04611	0.95	-0.04	-0.26	-0.38	-0.52	-0.15	0.2	-0.12	-0.77	-0.24	0.39	-1.01	-0.18	-0.66	-0.01	-1.15
TanjilG_02679	0.56	-0.09	0.16	0.02	-0.3	-0.18	0.31	-0.26	-0.46	-0.02	0.19	-0.34	-0.13	-0.38	0.01	-0.6
TanjilG_16236	0.53	-0.04	-0.04	-0.06	0.18	0.02	0.14	-0.18	0.17	-0.14	0.02	-0.58	-0.07	0.22	0.1	0.24
TanjilG_05543	3.5	-0.08	-0.57	0.48	-0.02	0.06	1.09	-0.47	0.66	0.66	-1.02	-0.31	1.23	-0.64	0.15	-1.46
TanjilG_01420	-0.9	0.02	-0.04	-0.05	0.26	0.06	0.11	0.1	-0.07	-0.03	0.03	-0.47	-0.15	-0.02	0.07	-0.13
TanjilG_15575	-3.71	0.08	-0.97	-0.52	-0.16	0.11	-0.42	-0.34	-0.28	-0.09	-0.17	-1.89	-0.34	0.03	-0.13	-2
TanjilG_12585	4.34	0.03	0.55	-0.01	-0.67	-0.08	0.25	0.19	0.29	0.61	-0.53	0.56	0.19	-0.78	0.1	-0.72
TanjilG_21464	-1.12	0.17	-0.8	-0.13	-0.01	0.35	0.03	-0.14	0.22	-0.55	-0.78	-1.31	-0.07	-1.02	-0.35	-0.31
TanjilG_17348	-2.13	0.06	-0.36	-0.16	0.35	0.16	-0.05	0.28	0.06	-0.04	0.08	-0.23	-0.17	0.01	-0.26	0.67
TanjilG_17262	2.26	0.17	0.22	0.06	-0.92	-0.29	0.11	-0.02	0.14	-0.39	-0.08	0.42	0.03	0.2	-0.31	0.3
TanjilG_17945	-0.97	-0.06	-0.05	-0.32	-0.2	0	0.14	0.3	-0.32	-0.33	-0.26	-0.74	-0.45	0.19	-0.54	-1.2
TanjilG_14936	0.83	0.1	0.04	0.09	-0.03	0.05	-0.09	0.3	-0.73	0.56	1.25	-0.2	-0.03	-0.3	-0.09	1.01
TanjilG_30220	1.06	-0.09	-0.11	0.14	-0.33	-0.13	-0.09	0.49	-0.02	-0.17	-0.02	0.4	-0.17	-0.09	-0.14	1.02
TanjilG_17777	-1.96	-0.04	-0.37	-0.09	0.23	0.09	-0.37	-0.04	-0.07	0.05	0.18	-0.56	0.02	-0.18	0.21	-2.21
TanjilG_03244	5.88	1.75	1.87	0.62	2.51	1.9	1.37	0.47	3.05	2.48	-0.27	1.64	3.05	0.61	0.62	0.74
TanjilG_00510	-1.08	0.13	-0.64	-0.12	-0.03	0.2	-0.28	0.63	-0.03	-0.02	-0.2	-0.07	0	-0.02	-0.06	0.36
TanjilG_07643	-2.53	0.01	-0.31	-0.06	0.33	0.07	-0.06	-0.31	-0.3	-0.08	0.38	-1.18	-0.21	-0.14	0.45	-3.09
TanjilG_03177	0.55	-0.05	-0.14	0.02	-0.44	-0.1	-0.02	0.08	-0.29	-0.14	-0.04	0.34	-0.15	0.11	0.03	0.76
TanjilG_05317	1.42	0.18	-0.13	-0.21	-0.58	0.03	-0.66	-0.09	-0.34	0.24	0.45	0.01	0.17	-0.36	-0.13	0.02
TanjilG_28465	0.25	0.04	0.14	0.16	0.01	0	0.07	0.18	-0.15	0.02	0.13	0.24	0.02	0.06	0.12	0.14
TanjilG_27300	-1.9	0.15	-0.22	0.14	-0.43	0.22	-0.63	0.39	-0.64	0.09	-0.19	-0.51	0.08	-0.01	0.16	1.03
TanjilG_00477	-2.34	0.04	-0.64	0.01	-0.09	-0.04	-0.33	-0.19	-0.19	-0.31	-0.28	-1.95	-0.19	0.32	0.13	-1.47
TanjilG_02266	0.29	-0.08	-0.01	0	0.26	-0.08	0.25	0.15	0.11	-0.19	-0.38	0.06	0.01	-0.5	0.23	0.11
TanjilG_16415	-0.59	0.09	0.12	0.15	-0.21	0.07	0.25	0.4	-0.24	-0.19	-0.09	0.54	-0.03	-0.53	0.91	1.07
TanjilG_32936	3.14	0.18	1.39	0	-0.05	0.25	0.65	0.65	-0.22	0.45	0.17	0.97	0.28	-0.08	0.08	1.04
TanjilG_04679	0.57	0.1	0.12	0.13	-0.19	0.15	-0.06	0.24	-0.35	0.36	0.02	0.51	0.03	-0.38	-0.21	-0.07
TanjilG_15107	0.44	0.05	0.01	-0.08	-0.2	0.04	0.3	0.21	-0.34	0.22	0.4	-0.23	0.02	-0.31	0.14	-0.58
TanjilG_32740	3.49	0.02	0.54	0.09	-0.58	-0.06	0.3	0.16	-0.29	-0.03	-0.06	0.53	-0.03	0.04	0.12	1.18
TanjilG_30436	1.08	0.07	0.12	0.06	-0.26	0.07	0.11	0.19	-0.29	0.07	0.02	0.47	-0.02	-0.13	0.03	0.6
TanjilG_26821	2.21	0.07	0.35	0.32	-0.46	-0.01	0.94	0.37	-0.31	-0.14	-0.83	0.27	-0.1	-0.01	-0.08	0.87
TanjilG_05209	1.53	0.22	0.26	0.07	-0.3	0.19	0.06	0.21	-0.08	0.27	0.07	0.67	0.2	0.08	-0.04	0.28
TanjilG_17918	15.68	4.1	3.46	1.17	3.37	2.38	3.11	0.51	1.41	5.15	4.08	2.3	8.91	-0.62	0.38	0.19
TanjilG_14580	-0.27	0.05	-0.5	0	-0.81	0.2	-0.23	-0.05	-0.6	-0.01	-0.17	-0.22	-0.21	-0.17	-0.12	0.27
TanjilG_09987	-0.68	0.5	-1.9	-1.06	-1.08	1.11	-0.7	-1.71	-0.71	0.29	-0.87	-4.6	-1.17	-2.16	-0.21	-2.49
TanjilG_32995	0.65	0.17	0.08	0.16	-0.44	0.06	0.15	1.35	0.05	0.21	-0.68	0.32	0.4	0.13	-0.07	0.91
TanjilG_29330	0.96	0.27	0.28	-0.04	-0.11	0.39	0.14	-0.41	0.76	-0.79	-0.81	0.15	-0.07	0.07	-0.11	0.72
TanjilG_11251	0.64	-0.29	-0.35	0.04	-0.2	-0.36	-0.2	0.39	-0.06	-0.23	-0.24	0.25	0.08	-0.06	-0.02	0.39
TanjilG_28113	0.62	-0.03	0	0.04	-0.17	-0.12	-0.01	0.04	-0.16	-0.13	-0.08	0.13	-0.07	-0.26	0.04	0.36
TanjilG_00667	2.37	-0.08	-0.19	0.05	-0.73	-0.01	0.1	-0.17	0.28	-0.24	-0.67	0.23	0.14	-0.19	-0.1	-0.34
TanjilG_18982	3.66	0.45	0.09	-0.14	-1.03	0.37	-0.32	-0.28	-0.34	-0.04	-0.01	0.17	0.05	-0.1	-0.15	-0.02
TanjilG_14372	2.85	-0.02	0.21	-0.03	-0.12	0.04	0.23	1.21	-0.32	0.29	-0.14	-0.82	-0.31	0.47	0.03	0.86
TanjilG_13761	0.72	-0.1	0.06	0.02	-0.13	-0.04	0.05	0.15	-0.13	-0.15	0.23	0.19	-0.06	0.1	-0.07	0.39
TanjilG_28907	-3.7	-0.1	-0.38	0.06	0.19	-0.02	-0.32	-0.2	-0.06	-0.28	-0.04	-0.18	-0.37	0.15	-0.04	-1.03
TanjilG_08690	3.12	0.27	1.14	0.02	0.72	-0.04	0.21	1.56	0.85	0.83	-0.15	0.22	0.72	-0.13	0.34	1.88
TanjilG_18669	1.91	0.23	0.16	0.04	-0.41	0.11	0.05	0.02	-0.33	0.02	0.04	0.57	-0.11	-0.06	-0.08	0.39
TanjilG_17016	1.11	0.19	-0.11	-0.19	-0.35	0.22	0.41	-0.04	-0.16	-0.37	-0.07	-0.15	-0.14	-0.12	-0.02	-1.57
TanjilG_09745	3.76	-0.23	1.01	0.33	-0.76	0.46	1.02	1.98	-0.23	0.2	-0.42	0.01	0.19	0.26	-0.07	1.33
TanjilG_26274	2.33	0.77	0.72	0.36	-0.74	0.66	-0.1	-0.32	-0.06	-0.26	-0.12	0.95	-0.13	0.36	-0.13	1.15
TanjilG_17423	0.22	0.24	0.04	-0.29	-0.28	0.25	0.19	0.11	-0.39	0.18	0.42	-0.25	-0.13	0.03	0.06	-0.93
TanjilG_00673	-0.86	-0.1	-0.11	-0.09	0.81	0	0.12	-0.15	0.68	-0.08	-0.01	-1	0.01	0.8	0.01	-1.13
TanjilG_02950	0.71	0.03	-0.12	0.08	-0.45	0.21	-0.41	0.08	-0.33	0.36	0.26	-0.05	0.08	-0.11	0.21	-0.51
TanjilG_04749	-1.69	-0.08	-0.88	0.23	-0.03	0.04	-0.24	-0.57	0.07	-0.08	-0.31	-0.47	0.22	0.16	0	-1.01
TanjilG_29803	-1.5	0.1	-0.88	-0.43	-0.37	0.18	-0.45	-0.34	0.85	-1.43	-1.53	-0.39	-0.4	0.12	0.01	-0.81
TanjilG_10984	-0.53	-0.49	-0.22	0.12	-0.56	-0.62	-0.22	0.12	-0.2	-0.66	0.02	1.19	-0.31	-0.08	0.05	-0.25
TanjilG_32463	10.17	-0.01	1.92	0.12	-0.1	0.23	0.82	3.57	0.27	2.37	-0.77	-0.83	-0.51	1.38	0	1.05
TanjilG_12127	1.05	-0.11	-0.3	0.01	-0.66	0	-0.25	0.3	-0.29	0.04	0.22	-0.48	-0.03	0.17	0.01	0.49
TanjilG_14792	2.65	0.07	0.17	0.16	-0.99	0.08	0.39	0.48	-0.35	-0.19	-0.31	0.37	0.13	0.11	-0.02	0.46
TanjilG_02103	-0.53	0.16	0.12	-0.03	0.21	0.21	0.03	-0.05	0.13	0.15	0.08	-0.09	0.11	0.09	0.02	0.63
TanjilG_07365	1.59	0.23	0.53	-0.07	-0.21	0.28	0.48	0	-0.14	-0.05	0.27	0.08	0.29	-0.03	0.11	0.06
TanjilG_05622	1.03	0.17	0.36	0.08	-0.44	0.14	0.27	0.31	-0.49	0.08	0.24	0.22	0.1	0.2	-0.11	-0.32
TanjilG_31680	-1.63	-0.04	-0.27	-0.07	0.36	0.05	-0.06	-0.25	0.13	-0.14	-0.11	0.04	-0.29	0	0.13	-2.54
TanjilG_01169	3.33	0.27	0.26	-0.24	-0.93	0.33	-0.02	0.31	-0.29	-0.16	-0.03	0.52	-0.21	-0.28	-0.26	0.1
TanjilG_19673	-3.24	0.07	-0.51	-0.17	0.16	0.17	-0.5	-0.36	-0.16	-0.15	-0.07	-0.18	-0.14	0.09	0.04	-0.72
TanjilG_04730	4.38	-0.42	-0.34	0.05	-1.19	0.01	-0.18	-0.25	-2.05	0.18	0.43	0.43	-0.83	-2.1	-0.04	-0.06
TanjilG_04061	-2.79	0.15	-0.76	-0.33	-0.29	0.22	-0.77	-0.13	-0.52	-0.13	-0.13	-0.6	-0.19	-0.18	-0.22	-1.33
TanjilG_05452	0.72	-0.02	-0.07	-0.01	-0.09	-0.06	0.06	-0.11	-0.13	-0.15	0.04	0.11	-0.07	0.09	0.17	0.36
TanjilG_14900	1.17	-0.03	-0.07	-0.15	-0.2	-0.02	0.34	0.21	0.19	-0.25	-0.25	0.37	-0.21	0	0.02	0.16
TanjilG_18986	-0.77	0.2	-0.42	-0.16	-0.47	0.11	0.2	-0.96	0.13	-0.52	-0.6	-0.79	-0.26	0.2	-0.28	0.21
TanjilG_07306	0.83	-0.1	-0.03	0.14	-0.45	-0.14	-0.04	-0.2	-0.18	-0.34	-0.53	0.27	0.27	0.05	-0.06	0.27
TanjilG_14313	0	0.05	-0.35	-0.06	0.06	0.09	0.12	-0.59	-0.18	0.34	-0.07	-0.37	0.09	-0.33	0.08	-1.81
TanjilG_13230	1.69	0.22	0.32	-0.05	-0.34	0.21	-0.1	-0.06	-0.03	-0.14	0.13	0.7	-0.15	0.13	-0.48	0.37
TanjilG_05699	-3.76	0.07	-0.51	-0.2	0.32	0.08	-0.4	-0.46	0.03	-0.2	0.09	-0.74	0.38	-0.1	0.21	-3.06
TanjilG_16973	-1.77	0.15	-0.17	-0.11	0.05	0.25	-0.13	-0.15	0.05	0.03	0.07	-0.18	-0.16	0.44	-0.01	-0.44
TanjilG_26440	-0.84	0.13	-0.19	-0.01	-0.31	0.24	-0.44	-0.01	-0.27	0	0.11	0.18	-0.08	-0.22	0.05	-0.21
TanjilG_12504	0.23	0.05	0.37	0.17	0.16	0.02	-0.13	0.17	0.21	0.27	0.14	0.01	0.27	-0.02	0.09	0.16
TanjilG_09871	-0.07	0.3	0.23	-0.09	0.05	0.09	-0.07	-0.25	0.12	0.16	0.47	-0.72	0.21	0.16	0.21	-1.37
TanjilG_15194	2.93	0.06	0.37	0.01	-0.54	0.08	0.09	0.1	0.09	-0.03	0.04	0.82	0	0.17	-0.04	0.77
TanjilG_24704	-0.11	0.31	0.31	0.03	-0.19	0.32	-0.05	-0.35	-0.21	0.07	0.18	0.15	-0.02	-0.4	0.09	-0.32
TanjilG_27811	-0.13	0.12	-0.1	0.14	-0.08	0	0.14	-0.06	-1.37	0.17	1.1	-0.24	0.08	-0.08	0.05	0.04
TanjilG_30604	0.21	0.19	-0.36	-0.12	-1.21	-0.04	-0.55	0.1	-0.35	0.1	0.31	0.03	0.05	-0.28	-0.27	-0.1
TanjilG_27904	-0.64	0.26	-0.09	-0.04	-0.08	0.39	0	-0.02	-0.13	0.12	0.01	0.25	0.14	0.09	0.03	0.49
TanjilG_22199	1.22	-0.19	-0.04	0.02	-0.51	-0.25	0.21	0	-0.34	-0.37	0.11	0.4	-0.05	-0.35	0.13	0.03
TanjilG_24462	0.45	0.06	0.09	-0.1	0.06	0.06	0.19	0.84	0.02	-0.04	-0.02	-0.51	0	0.18	-0.1	0.32
TanjilG_03320	-4.31	0.07	-0.84	-0.23	0.1	0.15	-0.57	-0.28	-0.05	-0.22	-0.18	-1.72	-0.38	-0.06	-0.01	-1.9
TanjilG_23683	2.06	0.01	0.03	-0.17	-0.08	-0.01	0.4	0.32	-0.04	-0.1	-0.62	-0.27	-0.5	-0.36	-0.08	0.5
TanjilG_12051	1	0.02	0.12	0.11	-0.49	0	0.1	0.11	-0.22	-0.38	0.03	0.4	-0.2	0.08	0.05	0.35
TanjilG_11788	1.53	0.05	-0.04	0.02	-0.63	-0.05	-0.05	-0.03	-0.04	0.05	0.18	0.33	-0.04	0.11	-0.07	0.22
TanjilG_03720	-3.89	0.18	-0.85	-0.17	0.05	0.2	-0.75	-0.48	-0.38	0.07	-0.04	-1.77	-0.14	0.2	-0.03	-0.38
TanjilG_20207	0.25	0.07	0.19	0.28	0.1	0.03	-0.01	0.28	0.22	0.1	-0.42	0.55	0.27	-0.01	0.06	0.86
TanjilG_29509	-0.34	-0.12	-0.13	-0.09	0.43	-0.09	-0.23	-0.26	0.95	-0.36	-0.44	-0.45	-0.04	0.17	0.12	-1.6
TanjilG_21425	0.71	-0.16	0.14	-0.09	-1.38	-0.32	0.05	-0.25	-0.72	-0.57	-0.44	0.11	-1.22	-1.17	-0.8	-2.04
TanjilG_01290	-0.28	0.16	-0.05	-0.1	-0.1	0.1	-0.13	0.01	-0.19	0	-0.01	-0.01	-0.28	0.08	-0.33	-0.2
TanjilG_31456	-4.82	-0.08	-1.22	-1.59	-0.08	-0.19	-0.46	1.23	0.22	-0.05	-0.15	-5.32	-0.95	0.12	-0.77	-1.22
TanjilG_07217	2.05	-0.29	-0.22	0.08	-1.26	0.03	0.39	0	-0.39	0.01	-0.53	-0.25	0.25	-0.04	-0.06	0.11
TanjilG_29562	2.31	-0.09	0.3	0.14	-0.37	-0.15	0.13	0.14	0.27	-0.08	-0.08	0.32	0.34	0	-0.02	0.82
TanjilG_13751	2.11	0.38	0.12	-0.08	0.08	0.18	0.02	-0.26	0.08	0.47	-0.18	1.09	0.64	-0.92	1.17	-4.22
TanjilG_27581	2.38	0.06	0.49	0.29	0.17	-0.02	0.3	0.17	0.62	-0.03	-0.6	0.84	0.51	-0.43	0	0.43
TanjilG_32847	-1.25	-0.17	-0.26	-0.03	0.77	-0.08	-0.14	-0.09	0.73	0.04	-0.13	-0.57	0.08	0.29	0.07	-0.78
TanjilG_13014	-4.06	0.05	-0.65	-0.09	0.18	0.09	-0.24	-0.07	0	-0.09	-0.26	-1.38	0.86	-0.66	0.3	-2.64
TanjilG_11075	2.17	0.04	-0.01	0	-0.5	-0.14	0.11	0.1	-0.27	-0.13	-0.04	0.36	-0.24	-0.03	-0.03	0.5
TanjilG_12752	-3.22	0.17	-0.92	-0.39	-0.03	0.27	-0.39	-0.52	-0.76	0.17	0.28	-1.26	-0.27	-0.38	-0.18	-0.36
TanjilG_31630	-6.12	0.01	-1.03	-0.23	0.1	0	-0.93	-0.64	-0.2	-0.1	-0.06	-3.2	-0.21	0	-0.36	-0.2
TanjilG_14935	0.8	0.12	0.09	-0.03	-0.03	0	-0.02	0.2	-0.73	0.59	1.2	-0.22	-0.04	-0.28	-0.1	0.95
TanjilG_22205	3.07	0.22	0.64	0.51	-0.03	0.19	1.44	0.01	0.83	-0.2	-1.03	-0.1	0.39	0.29	0.1	-1.11
TanjilG_27123	1.99	0	-0.22	0.04	-0.89	0.1	0.23	-0.27	-0.52	0.06	-0.4	-0.05	-0.34	0.09	-0.3	1.07
TanjilG_02077	-1.6	-0.22	-0.15	0.08	-0.8	-0.26	0.15	-0.41	-0.64	-0.5	-0.2	0	-0.38	-0.05	-0.07	-0.2
TanjilG_04921	-1.11	0.16	0.03	0.17	0.07	0.13	0.08	0.04	-0.03	0.02	-0.04	0.27	0	0.12	0.17	-0.14
TanjilG_30682	0.63	0.16	-0.05	-0.3	-0.47	0.19	0.54	-0.12	-0.04	-0.35	-0.16	-0.93	-0.08	0.26	-0.18	-0.65
TanjilG_10919	-0.75	0.08	0.05	-0.05	0	0.07	0.04	-0.55	0.05	-0.1	-0.11	-0.53	0.01	-0.2	-0.24	-0.83
TanjilG_18508	6.27	-0.09	1.89	0.17	0.24	0.67	1.26	0.57	0.62	1.11	-0.56	0.82	0.58	-0.08	0.46	0.77
TanjilG_28558	0.28	-0.03	-0.04	0.04	-0.32	-0.25	0.09	-0.54	-0.2	-0.27	0	0.58	-0.16	0.07	-0.12	-1.41
TanjilG_24849	10.45	1.87	5.3	0.9	-1.77	1.86	2.72	3.93	0	0	-0.56	-0.03	-1.35	1.34	0.29	2.62
TanjilG_07477	1.04	0.19	0.59	0.08	-0.35	0.18	0.47	-0.13	-0.41	0.33	0.49	0.04	0.05	0.15	0.12	-0.03
TanjilG_23081	-0.97	0.06	-0.35	0.23	-0.02	0.11	-0.23	0.04	0.3	-0.01	-0.34	-0.08	0.24	-0.06	-0.02	0.39
TanjilG_06664	1.2	-0.02	0.01	0.04	-0.38	0.06	-0.01	0.15	-0.27	-0.06	0.4	-0.1	0.03	-0.43	0.06	-0.01
TanjilG_23648	0.73	0.11	-0.15	0.05	-0.41	0.07	-0.02	0.15	-0.17	0.06	-0.17	0.34	-0.05	-0.07	0.04	0.78
TanjilG_00030	1.77	-0.37	0.76	-0.16	0.34	-0.07	0.03	0.06	0.41	0.47	0.22	0.2	0.98	-0.21	0.08	-1.24
TanjilG_05199	-0.11	-0.01	0.06	0.04	0.36	-0.03	0.33	0.46	0.41	0.1	0.05	-0.6	-0.03	0.05	0.17	0.67
TanjilG_23680	0.85	0.11	-0.09	-0.03	-0.48	0.2	0.01	0.2	-0.01	-0.26	-0.59	0.21	-0.04	-0.36	0.13	0.45
TanjilG_30372	-2.42	-0.22	-0.52	-0.05	0.3	-0.31	-0.36	-0.27	0.46	-0.34	-0.13	-0.54	-0.1	-2.34	0.04	-0.09
TanjilG_08709	-3.68	0.15	-0.49	-0.13	0.21	0.19	-0.31	-0.28	-0.18	0.01	0.12	-0.51	-0.15	0.2	-0.15	-1.34
TanjilG_22722	1.38	0.18	-0.11	-0.23	-0.58	0.02	-0.6	-0.11	-0.34	0.23	0.44	0	0.1	-0.36	-0.15	-0.05
TanjilG_25767	1.98	-0.08	-0.07	-0.01	-0.8	-0.26	0.05	0.28	-0.52	-0.34	0	-0.17	-0.38	-0.42	0.06	0.47
TanjilG_05535	-0.99	-0.16	-0.3	-0.11	0.93	-0.12	-0.4	-0.41	0.75	-0.06	-0.18	-0.5	0.12	0.14	0	-0.68
TanjilG_21357	4.54	-0.31	0.91	0.4	-0.24	-0.17	1.1	-0.01	0.21	0.24	-0.79	0.74	-0.43	-0.17	0.03	0.18
TanjilG_09579	0.24	-0.09	0.21	0.02	0.66	-0.01	0.1	0.19	0.82	0.12	-0.25	0.09	0.28	0.15	0.14	0.68
TanjilG_23765	0.62	0.04	-0.08	0	-0.07	-0.07	-0.02	-0.18	0.08	-0.09	0.09	-0.31	-0.04	-0.18	0.16	-0.84
TanjilG_17755	1.72	0.2	0.01	0	-1.04	-0.03	0.17	0.36	-0.53	0.02	0.15	0.06	-0.29	-0.03	0.13	0.63
TanjilG_12633	-2.88	0	-0.41	-0.14	0.32	0.08	0.06	-0.37	0.09	0	0.03	-1.29	-0.03	0.34	-0.1	-1.53
TanjilG_16294	0.46	-0.07	0.27	0.03	0.3	-0.05	0.38	0.02	0.01	0.08	0.23	-0.08	-0.04	-0.07	0.1	-0.07
TanjilG_13306	0.76	0.06	-0.17	0.2	-0.45	-0.01	-0.04	-0.03	-0.06	-0.18	-0.05	-0.36	-0.14	0.08	0.01	0.11
TanjilG_16670	1.84	0.1	0.84	-0.1	-0.39	0.03	-0.3	0.62	-1.03	0.82	1.57	0.5	-0.31	-0.07	0.02	1.66
TanjilG_21075	0.94	0.11	0.28	0.18	-0.06	0.07	0.43	-0.18	-0.02	-0.08	0.03	0.07	-0.07	0.15	-0.18	0.71
TanjilG_02007	3.49	0.35	0.41	0.09	-0.67	0.19	-0.22	-0.02	0.02	-0.01	0.02	-0.01	0.25	0.18	0.04	0.56
TanjilG_27031	0.51	0.01	0.01	-0.04	-0.62	0.03	-0.54	0.15	-0.64	0.31	-0.45	0.83	0.06	0.49	-0.43	-0.97
TanjilG_31025	-0.78	0.15	-0.11	-0.18	-0.04	0.17	-0.13	-0.18	-0.22	0.07	0.18	0.25	-0.24	-0.15	-0.48	0.85
TanjilG_13200	-0.74	0.09	0.1	0.18	-0.02	0.01	0.29	0.14	-0.22	-0.09	-0.05	-0.32	0.01	0.06	0.15	-0.1
TanjilG_29315	0.04	0.15	-0.21	0.01	-0.19	0.05	-0.2	0	-0.19	-0.08	-0.34	0.71	-0.26	0.05	-0.47	0.76
TanjilG_19999	-0.14	0.07	-0.01	-0.28	0	-0.02	0.47	-0.16	0.07	-0.32	-0.1	-0.24	-0.39	0.07	-0.19	-0.31
TanjilG_18191	-0.21	0.25	-0.2	0.02	0.18	0.28	-0.09	-0.15	-0.1	0.2	-0.08	-0.23	0.12	-0.06	0.3	-0.28
TanjilG_08942	1.63	-0.07	0.19	-0.05	-0.35	0.12	0.29	0.55	-0.32	-0.04	0.07	0.1	0.12	-0.07	0.09	1.16
TanjilG_03510	0.86	0.01	0.21	-0.08	-0.17	-0.03	0.02	0.01	-0.02	0.23	0.26	-0.16	-0.01	0.02	0.04	0.25
TanjilG_23457	0.48	0.12	0.18	0.2	-0.02	0.16	0.2	0.08	-0.06	0.22	-0.14	0.25	0.07	0.01	0.06	1.31
TanjilG_29565	2.33	0.28	0.4	-0.07	-0.11	0.29	-0.21	0.05	0.54	-0.18	-0.12	0.61	0.66	0.39	0.01	0.23
TanjilG_22877	2.19	0.06	0.3	0.31	-1.09	0.05	-0.04	0.36	-0.81	0.47	0.47	0.34	-0.27	0.11	0.17	0.3
TanjilG_10301	-1.96	-0.08	-0.43	-0.18	0.38	-0.11	-0.06	-0.56	0.38	-0.26	0.15	-0.46	-0.14	-0.04	-0.1	-1.04
TanjilG_18552	2.72	0.05	0.08	0.07	-1.32	-0.03	0.12	0.25	-0.23	0.05	0.15	-0.11	-0.02	-0.05	0.06	0.68
TanjilG_19391	-1.75	0.23	-0.57	0.02	-0.32	0.15	-0.39	-0.37	-0.27	-0.1	0.54	-0.27	0.2	-0.01	-0.04	-1.2
TanjilG_23740	0.76	0.21	-0.04	-0.17	-0.07	0.19	0.26	-0.02	-0.06	-0.11	0.04	0.05	-0.09	0.07	-0.08	0.1
TanjilG_11967	-0.6	-0.02	-1.13	-0.38	-0.59	0.11	0	-0.26	-1.03	0.21	0.24	-2.26	0.43	-0.67	0.1	-1.94
TanjilG_22762	0.95	-0.12	-0.02	0.08	-0.03	-0.04	0.05	0.33	-0.04	0	0.12	0.15	0	0.17	0.04	0.73
TanjilG_17167	0.42	-0.74	-0.65	0.21	-1.41	-0.32	-0.7	0.1	-1.55	-0.55	0.49	0.03	-1.54	-1.24	-0.28	-0.15
TanjilG_00374	0.71	-0.23	-0.18	0	-0.08	-0.14	-0.19	0.24	0.03	-0.2	-0.05	-0.01	-0.17	-0.03	0.06	0.64
TanjilG_22857	3.66	-0.08	0.48	0.11	-0.57	0.03	0.58	0.17	-0.05	-0.16	-0.73	0.4	-0.23	0.18	-0.04	0.57
TanjilG_09343	-0.91	0.2	-0.23	0.09	-1.26	-0.07	-0.38	0.81	-0.31	0.23	0.87	-0.79	0.01	-0.06	0.3	-0.95
TanjilG_19822	0.76	0.02	-0.17	0.03	0.09	0	-0.11	-0.06	1.5	-1.68	-1.55	0.37	0.17	0.07	-0.1	0.42
TanjilG_17097	-3.5	-0.14	-0.66	0.03	-0.05	-0.03	-0.44	-0.37	-0.27	-0.22	-0.27	-1.84	-0.16	-0.04	-0.18	-1.94
TanjilG_11666	1.27	0.18	0.1	0.1	-0.35	0.14	0.21	0.02	-0.24	-0.02	-0.1	0.38	-0.11	-0.04	-0.11	0.67
TanjilG_02158	-2.26	-0.16	-0.26	-0.18	0.66	0.04	0.23	-0.6	0.09	-0.26	0.12	-0.76	-0.28	0.19	0.13	0.25
TanjilG_26257	-1.47	0.12	-0.21	-0.05	-0.08	0.16	-0.47	0.14	-0.05	0.06	0.29	-0.06	0.2	0.21	0.13	-0.72
TanjilG_23230	-0.08	0.03	-0.3	-0.13	-0.71	0.04	0.11	0.34	-0.45	-0.24	-0.09	-0.3	-0.24	0.15	0.06	0.29
TanjilG_13388	-1.85	0.07	-0.36	-0.07	0.19	0.2	-0.1	0.08	-0.1	0.11	0.04	-0.29	-0.02	0.22	0.02	-0.13
TanjilG_11879	1.81	0.09	0.25	0.15	-0.69	-0.26	0.03	-0.53	0.17	0.34	-0.24	0.27	-0.52	0.32	-0.23	0.24
TanjilG_03233	-1.18	0.21	-0.38	-0.08	-0.35	0.42	0.23	-0.12	-0.32	0.16	-0.18	-0.55	0.06	-0.19	-0.06	-1.82
TanjilG_02735	0.8	0.08	-0.12	-0.23	-0.02	-0.06	-0.08	-0.38	-0.06	-0.03	0.09	0.02	-0.19	-0.08	0.05	-0.5
TanjilG_04914	-1.15	0.14	-0.12	-0.05	-0.14	0.26	0.42	-0.43	-0.11	-0.2	-0.35	-0.75	-0.05	0.07	0.04	-1.84
TanjilG_03299	1.37	0.19	-0.1	0.16	-0.7	-0.04	0.11	0.05	0.15	0.01	0.08	0.27	0.37	-0.03	-0.03	-0.38
TanjilG_29554	0.79	-0.17	-0.33	0.08	-0.59	-0.06	-0.06	0.04	-0.59	-0.27	-0.29	-0.15	-0.36	-0.29	0.24	0.88
TanjilG_30111	7.35	0.37	2.18	0.14	-0.43	0.28	1.85	-0.52	0.09	0.09	-0.74	0.71	0.49	0.03	-0.07	-0.94
TanjilG_03770	0.68	-0.13	0.21	0.68	-0.4	-0.06	0.54	-0.06	-0.13	0.01	-0.29	0.64	0.4	-0.62	0.53	0.55
TanjilG_27771	5	1.57	1.55	0.39	0.58	2.15	0.45	0.36	1.66	0.42	-1.69	0.98	0.38	-0.17	-0.42	0.47
TanjilG_03914	1.04	-0.14	-0.09	-0.07	-0.75	-0.12	-0.09	-0.16	-0.27	-0.16	0.18	-0.33	-0.18	-0.24	0.1	-0.34
TanjilG_16452	2.11	0.11	0.57	0.16	-0.26	0.1	0.07	0.35	0.01	0.06	-0.4	0.85	0.45	-0.08	0.11	0.7
TanjilG_26948	-0.33	0.11	-0.1	-0.14	-0.15	0.12	0.17	0.05	-0.15	0.02	-0.08	-0.57	-0.03	0.1	-0.1	-0.1
TanjilG_03714	0.79	0.08	-0.16	0.17	-0.41	0.08	-0.06	-0.25	-0.07	-0.08	-0.6	0.15	-0.07	0.06	0.09	0.47
TanjilG_13859	-3	0.01	-0.56	-0.18	-0.13	0.08	-0.54	-1.39	-0.31	-0.19	-0.24	-1.35	-0.27	-0.06	-0.4	0.3
TanjilG_23259	-1.21	-0.24	-0.51	0.23	-0.04	-0.14	0.11	0.41	-0.22	0.02	-0.17	-0.17	-0.33	-0.22	0.11	0.86
TanjilG_29961	0.49	0.05	0.22	0.02	-0.09	-0.05	0.11	0.32	-0.26	0.04	0.35	-0.06	-0.15	-0.13	0.12	0.16
TanjilG_32881	4.1	-0.13	0.82	0.14	-0.26	0.13	0.37	0.3	-0.14	0.36	-0.45	0.98	0.11	0.07	-0.1	0.16
TanjilG_13730	-1.47	0.18	0.21	0.18	0.47	0.22	0.13	-0.07	0.27	0.16	0.06	-0.14	0.25	0.12	0.01	0.01
TanjilG_15108	-0.78	-0.06	0.26	-0.27	-0.47	-0.11	0.15	0.06	-0.5	0.43	0.62	-1.43	-0.09	-0.5	0.17	-1.69
TanjilG_01838	1.64	0.02	0.07	0.04	-0.53	0.03	0.1	0.19	-0.31	0.11	-0.03	0.35	0.03	-0.1	0.04	0.51
TanjilG_07183	-3.57	0.01	-1.21	-0.14	-0.22	0.07	-0.81	-0.15	-0.26	-0.11	-0.52	-0.28	-0.07	-0.36	-0.04	-0.56
TanjilG_23201	1.87	0.16	-0.13	0.08	-0.85	0.09	-0.06	0.26	-0.29	-0.2	-0.38	0.67	-0.11	-0.17	-0.15	0.39
TanjilG_23997	0.61	0.1	-0.18	0.05	0.19	0.05	0.57	0.49	0.03	-0.08	-0.45	-0.07	-0.19	0.32	-0.1	0.54
TanjilG_06166	1.78	0.17	0.46	0.02	-0.15	0.16	0.14	0.3	-0.11	0.22	0.25	0.65	0.01	-0.01	-0.1	0.59
TanjilG_05009	-3.95	0.32	-2.97	-0.72	0.61	1.17	-1.3	-1.15	-0.38	-0.19	-1.18	-1.12	1.38	-1.08	2.25	-2.39
TanjilG_20960	-4.5	-0.03	-0.73	-0.15	0.68	0.05	-0.27	-0.59	0.27	-0.29	0.16	-1.66	0.13	0.44	-0.02	-1.27
TanjilG_09681	1.38	0.06	-0.02	0.01	-0.59	0.07	-0.16	0.1	-0.27	0.15	0.19	0.39	0.05	-0.14	-0.09	0.73
TanjilG_20779	2.83	0.24	0.03	-0.13	-0.87	0.31	0.22	-0.21	-0.25	-0.09	-0.14	0.45	-0.09	-0.27	0.19	-1.28
TanjilG_16704	0.19	-0.02	0.11	0.04	0.05	-0.01	0.2	-0.02	0.3	0.02	-0.04	-0.3	0.13	0.21	0.04	0.14
TanjilG_20843	1.81	-0.02	-0.38	0.05	-0.71	-0.04	-0.2	0.02	-0.23	-0.04	0.12	0.14	-0.06	-0.22	0.07	0.15
TanjilG_28486	4	0.08	0.69	0.09	-0.46	-0.3	0.09	-0.5	-0.13	-0.21	0.25	0.98	0.03	-0.05	-0.24	1.23
TanjilG_31946	-1.63	0.18	-0.03	0.01	0.22	0.23	-0.13	0.06	0.04	0.09	0	-0.03	0.07	0.15	-0.06	0.41
TanjilG_27268	3.61	0.05	0	-0.05	-0.82	0.38	1.8	1.56	-0.74	-0.57	-0.53	-0.54	0.32	0.42	0.32	1.62
TanjilG_12979	0.94	0.03	-0.48	0	-0.76	-0.04	-0.1	0.01	-0.11	-0.02	-0.16	-0.48	0.26	-0.37	0.14	-1.01
TanjilG_25246	2.22	-0.04	-0.07	0.15	-0.66	-0.05	0.29	0.47	-0.37	-0.02	-0.2	0.64	-0.13	0.1	-0.18	0.05
TanjilG_01162	-2.43	0.06	-0.45	-0.05	0.14	0.07	-0.35	-0.17	0.17	-0.23	-0.39	-0.36	-0.06	0.04	0.03	-0.55
TanjilG_13789	3.62	0.19	0.33	0	0.17	0.14	0.21	2.02	0.02	0.4	-0.25	-0.53	0.08	0.68	0.01	0.27
TanjilG_28623	-1.99	0.1	-0.6	-0.04	-0.02	0.18	0.26	0	-0.24	-0.26	-0.4	0.07	-0.22	-0.23	-0.16	0.37
TanjilG_14886	2.83	0.07	0.55	0.31	0.13	0.08	0.6	0.34	0.09	0.15	-0.33	0.84	0.37	0.02	0.13	0.61
TanjilG_08068	-2.91	0.19	-1.33	-0.76	-0.01	0.35	-0.22	-0.76	-0.25	-0.01	-0.37	-2.73	-0.18	-0.09	-0.25	-2.23
TanjilG_11333	0.76	0.53	-0.06	-0.21	-0.55	0.54	-0.48	-0.25	-0.31	-0.09	0.11	0.57	-0.05	0.06	-0.21	-1.99
TanjilG_08587	0.33	-0.24	-0.29	0.08	-0.18	-0.27	0.02	0.31	-0.06	-0.28	-0.12	0.13	-0.03	0.03	0.03	0.67
TanjilG_10122	-2.21	-0.02	-0.66	-0.34	0.2	0.02	-0.16	-0.31	0.15	-0.1	-0.23	-0.96	0.11	0.18	-0.03	-0.65
TanjilG_24201	-1.65	0.51	0.83	-0.05	0.74	0.57	1.1	0.17	0.87	0.95	-0.05	-1.48	1.03	0.56	0.67	-2.43
TanjilG_23434	-4.19	0.13	-0.72	-0.34	-0.15	0.17	-0.05	0.08	-0.38	-0.19	-0.33	-2.49	0.03	-0.32	-0.07	-4.63
TanjilG_23117	1.3	0.2	-0.19	-0.01	-0.42	0.2	-0.19	-0.25	-0.09	-0.07	-0.23	0.68	0.21	-0.36	-0.49	0.27
TanjilG_15363	13.04	0	2.88	0.96	1.82	0	2.17	0.39	0	-0.1	-0.97	1.63	2.39	-0.5	-0.63	0.65
TanjilG_15669	1.36	0.18	-0.12	-0.23	-0.59	0.02	-0.61	-0.11	-0.32	0.24	0.44	-0.01	0.11	-0.34	-0.15	-0.06
TanjilG_09275	0.42	0.29	0.33	0.15	0.23	0.28	0.17	0.06	0.25	0.15	-0.36	0.05	0.3	0.08	-0.01	0.69
TanjilG_24001	-2.44	0.07	-0.43	-0.18	-0.03	0.12	-0.15	-0.2	-0.09	-0.4	0.06	-0.01	-0.17	-0.03	-0.06	-0.08
TanjilG_19632	-3.63	0.04	-0.55	-0.18	0.31	0.1	-0.14	-0.55	-0.17	-0.18	-0.04	-0.64	-0.47	0.25	-0.05	-1.92
TanjilG_26861	-0.2	0.11	-0.26	-0.23	0.23	0.16	0.3	0.04	-0.25	0.09	-0.09	-0.99	-0.06	-0.41	-0.12	-0.73
TanjilG_30433	-4.84	0.01	-0.81	-0.16	-0.15	0.03	-0.52	-0.24	-0.35	-0.17	-0.26	-2.11	-0.23	0.03	-0.23	0.16
TanjilG_26198	-2.3	0.05	-0.36	-0.08	0.35	0.28	0.07	-0.09	0.23	0.03	-0.25	-0.38	-0.19	0.06	-0.03	0.05
TanjilG_32846	3.51	0.53	1.11	0.23	-0.01	0.28	0.88	-0.36	0.13	1.17	0.85	0.77	-0.64	-0.02	-0.36	-0.36
TanjilG_10738	-0.75	0.03	-0.69	-0.15	-0.2	-0.03	0.08	0.21	-0.29	-0.21	-0.07	0.48	-0.12	-0.09	-0.45	0.86
TanjilG_22946	2.18	1.11	-0.33	0.62	1.71	0.24	-0.32	0.72	2.98	0.94	-0.42	0.38	4.23	0.92	0.37	0.13
TanjilG_30310	-1.61	0.03	-0.19	0.18	0.13	0.04	-0.05	0.02	0.03	-0.13	-0.1	-0.34	0.11	-0.05	0.07	0.02
TanjilG_17973	1.04	0.23	0.11	0.25	-0.35	0.14	0	0.43	1.41	-1.28	-1.02	0.91	0.82	-0.41	0.47	-0.03
TanjilG_00298	-0.57	-0.03	0.08	0.13	-0.08	-0.02	-0.14	0.03	-0.07	0.05	0.24	0.12	0.29	-0.26	-0.17	-0.91
TanjilG_20662	2.38	0.16	0.3	0.01	-0.52	0.21	0.11	0.28	-0.01	0.23	0.23	-0.07	0.18	0.19	0.1	0.75
TanjilG_24563	0.49	0.01	0.31	-0.03	-0.4	0.21	0.47	0.07	-1.9	0.44	2.1	-1.36	0.23	-1.09	0.06	0.5
TanjilG_05883	-1.61	0.09	-0.18	0.19	-0.17	0.17	-0.37	0.03	-0.28	-0.23	0.03	0.52	-0.02	-0.08	-0.08	0.45
TanjilG_14772	2.29	0.04	0.43	0.07	-0.21	0.02	0.45	0.6	-0.07	-0.13	-0.56	0.47	-0.1	-0.09	-0.01	0.91
TanjilG_16416	0.18	0.16	-0.15	0	-0.12	0.17	-0.08	0.15	-0.2	-0.03	-0.44	0.1	-0.09	0.12	-0.11	0.14
TanjilG_30367	1.53	0.1	-0.05	0.07	-0.41	0.12	-0.37	0.35	-0.02	0.05	0.18	0.35	0.03	-0.05	0.05	1.19
TanjilG_17859	0.77	-0.01	0.12	-0.01	-0.08	-0.09	0.15	0.07	0.02	-0.26	-0.18	0.27	-0.16	0.03	0.01	0.18
TanjilG_11092	-0.63	-0.31	-0.23	0	-0.06	-0.22	-0.12	0.22	-0.05	-0.35	0.02	0.01	-0.12	-0.1	0.16	0.68
TanjilG_09708	2.06	0.2	-0.02	0	-1.17	-0.08	-0.07	-0.42	-0.29	0.08	-0.34	-0.46	-0.39	-0.1	0.1	-0.22
TanjilG_21666	1.23	-0.17	0.42	0.38	-0.33	-0.18	0.26	0.14	-0.1	0.16	-0.18	0.49	0.37	0.08	0.14	-0.93
TanjilG_31447	3.79	0.47	-0.52	-0.73	-1.29	1.7	-0.06	-0.1	0.37	-0.97	0.24	0.56	0.37	0.14	0.44	0.18
TanjilG_03096	-3.35	0.17	0.04	0.22	0.2	0.35	-0.44	0.41	-0.14	0.16	0.25	-0.16	0.13	0.19	-0.01	-0.23
TanjilG_21391	1.53	-0.05	0.07	0.22	-0.3	-0.07	0.29	0.2	-0.22	0.17	-0.19	0.71	0.23	0.04	-0.12	0.82
TanjilG_19994	2.44	0.28	0.57	0.08	-0.05	0.11	0.28	0.69	0.02	0.26	-0.42	0.96	0.72	0.24	-0.04	0.95
TanjilG_25497	-0.82	0.24	-0.19	-0.05	-0.33	0.26	-0.27	0.31	-0.63	0.18	0.19	-0.37	-0.38	0.05	-0.22	0.56
TanjilG_13018	0.62	0.02	0.07	-0.02	-0.18	-0.07	0.17	0.16	-0.21	-0.19	0.02	0	-0.09	-0.04	0.19	0.68
TanjilG_20635	5.76	0.41	1.02	0.14	-0.68	0.11	0.35	0.7	-0.11	1.12	-0.18	0.94	0.28	-0.84	0.17	1.2
TanjilG_13217	1.07	0.22	0.01	-0.26	-1.01	0.26	-0.21	-0.34	-0.56	0.25	0.08	0.45	-0.19	-0.5	-0.06	0.04
TanjilG_23845	2.44	0.27	0.57	0.07	-0.05	0.11	0.29	0.67	0.01	0.26	-0.42	0.96	0.71	0.24	-0.04	0.93
TanjilG_20225	1.07	0.2	-0.06	-0.01	-0.02	0.15	-0.17	-0.02	0.2	0.29	-0.09	0.08	0.47	-0.27	-0.2	0.51
TanjilG_19755	-0.24	0.05	-0.52	0.05	-0.65	0.02	-0.32	0.28	-0.34	-0.04	0.2	0.05	-0.19	-0.06	-0.44	-0.07
TanjilG_01840	0.65	0.25	0.62	0.15	-0.42	0.37	0.19	-0.17	-0.3	0.24	0.27	0.67	0.03	-0.14	0.07	0
TanjilG_19923	2.88	0.08	0.6	0.13	-0.16	0.12	0.67	0.58	-0.12	0.11	-0.05	0.36	0.15	-0.1	0.15	1.37
TanjilG_30920	2.51	0.02	0.98	0.33	0.05	0.21	0.38	0.84	0.03	0.16	-0.02	1.47	0.05	-0.03	-0.02	0.6
TanjilG_09506	1.57	-0.02	0.18	0.13	-0.2	0.01	0.19	0.27	0.08	-0.08	-0.52	0.66	0.28	0.12	0.14	0.56
TanjilG_27032	-0.25	0	-0.17	0.3	-0.15	0.21	-0.73	0.33	0	0.37	-0.46	0.34	0.23	0.24	0.16	-1.55
TanjilG_10088	-0.02	-0.23	-0.06	0.06	0.37	-0.09	-0.09	-0.11	0.47	-0.03	-0.13	-0.29	-0.05	-0.03	-0.03	-0.36
TanjilG_26178	1.89	0.35	-0.15	0.02	-0.54	0.44	0.22	0.34	-0.06	0.05	-0.23	0.56	0.24	-0.29	0.13	0.31
TanjilG_12094	-2.07	0.05	-0.79	-0.08	0.14	0.22	-0.33	-0.12	0.24	-0.09	-0.49	-0.95	-0.01	0.07	-0.1	-1.04
TanjilG_29804	-4.91	0.05	-0.61	0.13	0.32	0.3	-0.7	0.33	0.15	0.13	-0.14	-0.9	0.38	-0.04	-0.09	-2.26
TanjilG_29207	-6.65	0.22	-1.29	-0.2	0.11	0.3	-0.88	-0.96	-0.16	-0.08	-0.34	-2.42	-0.16	-0.25	0.17	-1.31
TanjilG_05242	1.63	0.21	0.37	0.14	-0.58	0.09	-0.25	0.27	-0.11	0.27	0.61	0.78	0.14	0.06	0.03	0.33
TanjilG_00653	-3.16	-0.14	-1	-0.34	-0.12	-0.08	-0.35	0.1	-0.2	-0.25	-0.25	-1.32	0.09	-0.13	-0.27	0.18
TanjilG_01466	0.75	0.11	0.03	0.2	-0.14	0.05	0.02	0.37	-0.7	0.51	1.22	0.06	0.39	-0.41	0.06	0.12
TanjilG_16661	-5.1	0.01	-0.91	-0.32	0.35	0.09	-0.44	-0.45	-0.06	-0.12	0.33	-2.19	-0.64	-0.47	-0.26	-1.21
TanjilG_20051	1.07	0	0.03	0.02	-0.89	0.11	-0.16	-0.01	-0.23	0.03	-0.03	0.4	-0.11	-0.3	0.04	0.3
TanjilG_07571	-0.35	0.01	-0.41	0.02	-0.58	-0.12	-0.13	0.24	-0.27	-0.26	-0.22	-0.23	-0.25	-0.07	-0.08	0.37
TanjilG_29253	-1.19	0.04	-0.43	-0.17	-0.23	0.01	-0.3	-0.37	-0.36	-0.07	-0.38	-0.79	-0.74	-0.4	-1.05	-1.54
TanjilG_25830	-3.95	0.02	-0.63	-0.45	0.66	0.06	-0.08	-0.35	0.27	-0.12	0.49	-0.92	-0.22	0.47	-0.09	-1.36
TanjilG_22479	-1.02	0.01	-0.23	-0.18	0.15	0.11	0.14	0.16	0.15	-0.32	-0.18	-0.44	-0.07	-0.09	-0.06	-1.4
TanjilG_07551	-2.85	0.18	-0.3	0.2	0.26	0.18	-0.29	0.18	0.1	0.06	-0.37	-0.2	0.39	-0.06	0.02	0.04
TanjilG_24549	-2.02	0.35	-0.67	-0.12	0.71	0.75	-0.09	-0.55	0.25	-0.11	-0.16	-0.03	0.3	0.38	0.52	-0.2
TanjilG_18035	0.89	-0.01	0	-0.01	-0.02	-0.01	-0.07	0.14	-0.23	-0.01	0.28	0.03	-0.11	-0.19	0.21	-0.35
TanjilG_20809	2.25	0.01	-0.06	-0.13	-0.6	-0.06	-0.14	-0.57	0.58	-0.22	-0.66	0.44	0.28	-0.74	0.24	-0.49
TanjilG_31320	-4.04	0.07	-0.56	0.03	0.05	0.19	-0.24	-0.45	-0.05	-0.19	-0.36	-0.95	-0.19	0.26	-0.23	-0.27
TanjilG_02163	-1.34	0.11	-0.14	-0.14	0.07	0.14	-0.16	-0.22	-0.09	-0.03	-0.21	-0.09	-0.39	0.08	-0.12	-1.56
TanjilG_03984	2.79	-0.02	0.41	0.07	0.05	-0.05	0.32	0.98	0.22	0.05	0.16	0.81	0.27	0.14	0.07	1.13
TanjilG_28159	-3.49	-0.16	-1.16	-0.1	-0.25	-0.29	-0.87	-0.36	-0.21	-0.6	-0.79	-1.41	0.08	-0.44	0.53	-0.28
TanjilG_00799	0.89	-0.01	-0.1	-0.11	0.02	0	0.43	0.35	-0.03	-0.03	0.12	-0.1	0.07	-0.12	0.12	0.63
TanjilG_25628	1.51	0.03	0.53	0.18	0.28	0.17	-0.05	1.39	0.27	0.29	-0.43	0.13	0.22	0.34	0.01	0.94
TanjilG_19574	-2.41	0.02	-0.53	0.04	-0.04	0.09	-0.23	0.13	-0.19	-0.31	-0.05	-0.62	-0.19	0.18	-0.16	-1.25
TanjilG_20249	-0.71	0.34	0.3	0.17	0.25	0.48	0.37	-0.57	0.16	0.37	0.03	-0.47	0.53	-0.88	0.29	-0.25
TanjilG_17511	-0.63	-0.02	-0.18	0.02	0.09	0.03	0.4	-0.12	-0.5	-0.02	0.27	-0.18	0.07	-0.22	0.1	0.14
TanjilG_19952	-0.5	0.19	-0.41	-0.55	0.27	0.02	-0.8	0.16	-2.64	0.94	3.59	-3.61	0.3	-1.68	-0.73	-3.65
TanjilG_11283	1.7	0.12	0.26	0.28	-0.18	0.03	0.13	0.86	0.05	-0.16	-0.05	1.01	0.13	-0.04	0.03	0.85
TanjilG_31220	-2.69	0.04	-0.36	-0.14	0.53	0.05	-0.26	0.22	0.19	0.02	0.22	-0.38	0.19	-0.08	0.01	-2.05
TanjilG_31632	0.89	0.03	-0.64	0.07	-0.6	-0.01	-0.34	-0.48	-0.39	-0.24	-0.24	0.44	-0.23	-0.61	-0.37	-1
TanjilG_03479	1.26	-0.03	-0.07	0.12	-0.07	-0.04	0.07	0.09	0.12	-0.23	-0.14	0.03	-0.06	0.06	-0.15	-0.17
TanjilG_08833	9.53	1.09	2.96	0.14	0.28	1.96	2.22	0.19	0.81	2.56	-0.77	1.13	0.32	0.15	0.25	1.18
TanjilG_07441	-2.43	-0.01	-0.32	-0.04	0.24	-0.01	0.14	-0.2	0.01	-0.24	-0.37	0	0	-0.27	0.24	0.51
TanjilG_08621	-0.27	0.03	-0.22	0	-0.57	0.05	-0.26	-0.03	0.3	-0.16	-0.59	0.22	-0.03	-0.17	-0.21	-0.23
TanjilG_28639	-1.81	0.05	-0.75	-0.22	-0.03	0.19	-0.57	-0.48	0.17	-0.01	-0.55	-0.05	0.04	-0.01	-0.33	-0.5
TanjilG_20801	0.9	0.26	0.46	0.06	0	0.26	0.4	-0.26	-0.1	0.2	0.49	0.31	0.17	-0.14	-0.09	0.8
TanjilG_07435	-2.41	0.01	-0.74	-0.06	-0.27	0.05	-0.07	-0.22	0.03	-0.57	-0.55	-0.84	-0.3	-0.15	-0.18	-0.54
TanjilG_30453	-1.06	0.23	0.06	0.06	0.46	0.26	-0.03	-0.23	0.16	0.24	0.36	-0.06	0.04	0.32	0.04	-1.2
TanjilG_01998	0.74	0.05	-0.18	-0.01	-0.27	0.11	0.02	0.38	-0.23	-0.06	-0.22	0.01	-0.11	-0.11	-0.23	1.08
TanjilG_28814	0.7	-0.11	0.17	-0.01	-0.18	-0.14	0.24	0.04	0	-0.26	-0.05	0.29	-0.23	-0.11	0.14	0.04
TanjilG_07546	-1.32	0.01	-0.18	0.06	-0.31	0.31	-0.81	-0.44	-0.08	-0.14	-0.81	0.36	0.22	-0.67	0.17	-2.48
TanjilG_29834	0.11	0.03	-0.27	0.06	-0.44	0.11	-0.09	-0.01	-0.41	0.04	0.05	-0.51	0.01	-0.13	-0.09	0.22
TanjilG_08991	-0.89	0.09	0.03	-0.04	0.03	0.13	-1.12	-0.04	0.03	-0.02	-0.91	1.23	0.2	-0.78	0.01	-2.46
TanjilG_19575	2.75	0.01	0.33	0.3	-0.29	-0.02	0.89	0.89	-0.01	-0.06	-0.9	0.89	0.56	-0.06	0.23	0.87
TanjilG_16297	0.76	0.08	0.09	-0.2	-0.18	0.02	0.24	0.5	-0.1	-0.03	0.22	-0.37	0.09	0.4	0.13	0.17
TanjilG_18095	0.1	0.14	-0.62	-0.27	-1.53	0.32	-0.43	0	-1.06	0.43	-0.32	0.1	-0.7	-1.07	0.19	2.1
TanjilG_30449	1.57	0	0	0.1	-0.52	0.02	-0.3	0.12	-0.3	0.07	-0.22	0.43	-0.09	-0.32	-0.18	0.84
TanjilG_12338	-0.03	0.06	-0.11	0.1	-0.77	0.22	-0.35	-0.31	-0.81	0.24	-0.06	0.37	-0.99	0.22	0.09	0.6
TanjilG_31732	0.49	0.22	0.12	0.08	-0.13	0.26	0.25	0.18	-0.08	-0.03	0.09	-0.03	-0.03	-0.02	0.05	-0.2
TanjilG_14212	-0.96	-0.06	-0.3	-0.12	0.54	-0.03	-0.37	-0.24	0.55	-0.01	-0.22	-0.57	0.2	-0.5	0.35	-1.15
TanjilG_12476	1.08	0	0.24	0.01	-0.16	-0.06	0.36	-0.03	0	-0.04	-0.31	0.31	0.04	0.04	-0.09	0.43
TanjilG_30012	1.83	0.04	0.01	0.04	-0.44	-0.07	0.29	0.18	-0.3	-0.21	-0.18	0.35	-0.26	-0.3	-0.13	0.55
TanjilG_00422	1.47	-0.11	-0.11	0.11	-1.01	0.19	0.37	0.22	-0.48	-0.01	-0.38	-0.76	-0.23	-0.05	0.15	0.25
TanjilG_03979	-0.58	-0.14	0.06	-0.14	0.9	-0.11	0.16	-0.17	0.61	-0.01	-0.02	-0.79	-0.07	0.08	0.16	-1.27
TanjilG_22906	-0.54	-0.02	-0.19	-0.1	-0.62	0.05	-0.25	0.07	-0.72	0.09	0.88	-0.48	0.1	0.11	0.39	0.05
TanjilG_24090	0.27	0.2	-0.14	-0.1	-0.36	0.08	0.36	-0.01	0.37	-0.18	-0.19	-0.08	0.08	0.24	0.17	0.3
TanjilG_28237	-0.39	-0.05	0.2	0.11	-0.55	-0.07	0.1	0.08	-0.26	-0.13	0.08	-0.08	-0.04	0.15	-0.51	0.46
TanjilG_08616	6.3	0.39	1.84	0.21	-0.35	-0.01	0.18	0.13	2.01	0.69	-0.64	0.91	0.25	0.52	-0.11	0.86
TanjilG_22115	0.81	0.19	-0.01	-0.04	-0.62	0.08	-0.34	-0.31	-0.44	0.26	0.71	-0.17	0.29	-0.21	0.16	-0.21
TanjilG_27642	-3.56	0.07	-0.36	-0.17	0.51	0.08	-0.37	-0.59	0.04	-0.14	0.08	-0.55	-0.04	0.23	-0.1	-0.81
TanjilG_30714	0.9	0.04	-0.3	-0.01	-0.68	-0.05	-0.25	0.12	-0.17	-0.11	0.03	0.05	-0.09	-0.04	-0.27	0.08
TanjilG_02657	1.99	0.15	1.34	0.17	0.46	0.2	0.41	-0.53	0.57	0.09	-0.27	0.31	0.75	0.14	-0.06	0.84
TanjilG_09307	-5.5	0.1	-0.61	0.34	-0.15	0.14	-0.1	-1.25	-0.36	-0.08	-0.53	-1.39	-0.33	0.02	-0.14	-4.03
TanjilG_29783	-1.56	0.08	0.07	0.06	-0.04	0.21	-0.1	-0.3	-0.54	0.15	0.36	-0.19	-0.32	0.03	-0.25	-0.73
TanjilG_00269	-1.32	0.14	-0.11	-0.1	0.22	0.28	0.14	-0.34	-0.15	-0.08	0.1	-0.13	-0.29	-0.07	-0.11	0.32
TanjilG_18565	-2.56	0.03	-0.68	-0.14	0.33	0.19	-0.24	-0.08	0.09	-0.12	-0.11	-0.91	-0.22	0.1	-0.45	-1.48
TanjilG_09492	-4	0.14	-0.53	-0.23	0.41	0.17	-0.47	-0.46	-0.09	-0.03	0.08	-0.7	-0.35	0.25	-0.14	-1.41
TanjilG_31082	1.18	0.16	0.01	0.01	0.09	0.18	0.34	0.03	0.09	0.11	-0.01	0.35	0.11	0.06	-0.08	0.38
TanjilG_08083	1.09	-0.16	-0.18	0.24	-0.33	-0.19	0.03	-0.31	-0.24	-0.07	-0.44	0.45	0.04	-0.06	-0.26	-0.95
TanjilG_05334	0.43	0.08	0.1	-0.06	0.39	0.03	0.21	-0.04	0.35	0.11	-0.01	0.21	0.21	0.05	0	0.31
TanjilG_12393	-3.84	0.1	-1.15	-0.83	-0.16	0.21	-0.84	-0.58	-0.35	0.07	-0.31	-1.79	-0.23	-0.16	-0.3	-0.04
TanjilG_29099	0.34	0.36	-0.64	-0.12	-0.59	0.21	-0.02	0.19	-0.03	-0.26	-0.31	0.19	0.13	-0.13	-0.24	0.37
TanjilG_10949	0.84	-0.13	-0.02	0.03	0.07	-0.11	0.16	0.04	-0.04	0.03	-0.07	0.13	-0.16	-0.04	0.03	0.34
TanjilG_11281	-1.67	0.04	0.03	-0.1	-0.04	0.17	-0.07	0.31	-0.36	0.07	0.26	0.01	-0.02	0.07	0.08	0.63
TanjilG_18991	-0.09	0	-0.24	-0.07	-0.14	0	-0.02	-0.02	0.09	-0.19	-0.11	-0.58	-0.05	0.28	0.03	-0.67
TanjilG_29337	1.61	-0.33	0.16	-0.4	-1.73	-0.14	0.07	-0.32	-1.03	0.43	0.27	-0.68	-0.8	-0.58	0.24	-1.1
TanjilG_32711	0.95	0.25	0.37	0.3	-0.28	0.1	0.07	0.35	-0.09	-0.13	-0.31	1.07	0.18	-0.04	-0.13	1.08
TanjilG_17373	0.99	0	-0.01	-0.08	-0.11	-0.06	0.23	0.28	0.53	-0.53	-0.55	0.25	-0.09	0	-0.12	0.58
TanjilG_32291	2.04	0.04	0.24	0.21	-0.47	-0.03	0.38	0.26	-0.19	0.18	-0.3	0.79	-0.3	-0.18	-0.1	0.79
TanjilG_13422	-2.87	0.15	-0.97	-0.57	-0.14	0.2	-0.29	-0.22	-0.32	-0.07	-0.4	-1.38	-0.39	-0.16	-0.27	-0.27
TanjilG_15429	-0.34	0.02	0	-0.06	0.6	0.06	0.27	0	0.49	0.06	-0.09	-0.49	0	0.19	0.14	-0.17
TanjilG_08404	-0.17	0.06	-0.71	-0.16	-0.56	0.25	0.15	-0.42	-0.47	0.12	-0.38	-1.54	-0.41	-0.34	0.03	-2.34
TanjilG_32927	2.46	0.1	0.98	0.23	-0.4	0.39	0.44	1.04	-0.37	0.29	-0.01	0.98	0.2	-0.57	0.18	0.56
TanjilG_32137	4.27	0.08	1.51	0.29	-0.12	-0.12	1.19	-0.1	0.25	0.23	0.15	0.21	0.38	0.58	0.54	-0.65
TanjilG_02672	-1.38	0.07	-0.21	0.07	0.62	0.2	-0.11	-0.1	0.39	0.11	0	0.08	0.2	0.2	-0.04	0.14
TanjilG_25006	1.03	0.06	0.16	0.06	-0.1	0.03	0.29	0.27	-0.13	0.01	-0.14	0.37	-0.07	-0.03	0.05	1.03
TanjilG_14421	0.97	0	0.08	-0.06	-0.21	0.01	0.09	-0.05	-0.22	-0.07	0.15	0.22	-0.05	-0.25	0.12	0.12
TanjilG_17280	-2.47	0.07	-0.29	-0.08	0.24	0.11	-0.27	-0.49	-0.11	-0.07	-0.01	-0.12	-0.17	0.11	0.01	-0.06
TanjilG_08716	-4.51	0.17	-1.29	-1.16	0.15	0.28	-1.29	-1.45	-0.17	0.22	-0.13	-2.43	0	-0.23	-0.13	-4.51
TanjilG_24306	4.13	0.66	0.65	0.22	0.94	1.13	0.54	-0.08	1.3	1.29	-0.11	0.72	0.46	0.11	0.06	-0.36
TanjilG_00926	2.7	0.05	0.63	-0.01	-0.21	0.14	0.4	0.39	-0.2	0.24	-0.5	0.25	-0.23	0.25	-0.03	0.16
TanjilG_14530	0.26	0.04	-0.17	-0.11	-0.47	0.14	0.19	-0.21	-0.53	-0.16	-0.17	-0.27	-0.4	-0.85	0.38	-0.62
TanjilG_15594	1.41	0.06	-0.01	-0.04	-0.54	-0.02	0.12	0.17	-0.39	-0.14	0.11	-0.05	-0.27	-0.03	-0.07	0.33
TanjilG_04074	-2.7	0.1	-0.36	-0.2	0.3	0.11	-0.32	-0.81	-0.06	-0.11	0.04	-0.14	-0.28	0.17	-0.32	-0.61
TanjilG_18980	0.86	-0.14	0.07	0.03	-0.29	-0.05	0.2	-0.02	-0.23	-0.18	0.13	-0.18	-0.17	0.26	0.15	0.62
TanjilG_30307	-1.59	0.12	-0.34	0.03	0.27	0.19	-0.16	0	0.01	0.11	-0.18	0.18	0.02	0.09	-0.06	0.32
TanjilG_29373	1.34	-0.14	0.2	-0.18	-1.4	0.21	0.36	0.02	-1.35	-0.48	-0.16	-0.13	-0.88	-0.82	-0.22	0.4
TanjilG_26493	-4.43	0.29	-0.75	-0.44	0.08	0.28	-0.69	-0.79	-0.19	-0.01	0.15	-2.15	-0.02	-0.01	-0.1	-2.9
TanjilG_04718	0.04	0.12	0.04	-0.03	-0.43	-0.03	-0.06	0.14	-0.33	-0.29	0.07	0.03	-0.02	-0.23	-0.17	0.19
TanjilG_33074	-2.2	0.52	0.17	0	0.07	0.36	0.11	-0.16	0.13	0.3	0.3	-1	0.31	0.37	0.21	-0.82
TanjilG_09442	-2.2	0.52	0.17	0	0.07	0.36	0.11	-0.16	0.13	0.3	0.3	-1	0.31	0.36	0.21	-0.82
TanjilG_27529	0.48	-0.17	-0.04	0.23	-0.21	-0.03	0.23	0.52	-0.06	0.06	-0.2	0.51	0.05	0.13	0.12	0.97
TanjilG_17408	-3.08	0	-1.21	-0.73	-0.02	-0.29	-0.77	0.33	0.58	-0.55	-0.63	-1.75	0.5	-0.48	-0.25	-2.8
TanjilG_23456	2.71	0.29	1.12	0.14	-0.59	0.41	0.52	0.99	-0.44	0.26	-0.4	0.35	0.42	-0.59	-0.43	0.37
TanjilG_04141	-0.33	0.11	-0.18	-0.09	-0.37	0.14	-0.05	0	-0.18	-0.31	-0.24	0.37	-0.06	-0.59	0.04	0.43
TanjilG_04911	0.65	0.21	0.45	0.15	-0.13	0.1	0.28	-0.07	-0.05	0.13	0.21	0.02	0.13	0.24	0.06	0.18
TanjilG_06328	-2.91	0.14	-0.47	-0.17	0.1	0.13	-0.28	-0.26	-0.28	0.11	0.19	-0.89	-0.06	0.21	-0.22	-0.84
TanjilG_05873	6.93	-0.25	0.97	0.03	0.53	0.84	1.31	2.31	0.19	-0.16	-1.52	0.12	-0.3	0.24	-0.14	0.96
TanjilG_21613	0.98	-0.19	-0.46	-0.22	-1.76	-0.28	-0.34	0.29	-1.34	-0.27	0.35	0.62	-0.67	-0.22	-0.27	0.15
TanjilG_21414	2.26	0.06	0.07	-0.19	-2.21	0.04	-0.26	-0.1	-1.9	0.26	0.69	0.53	-0.55	-0.03	0.57	-1.04
TanjilG_31974	0.9	-0.04	-0.09	-0.07	-0.58	-0.08	0.01	0.28	-0.28	-0.34	-0.1	0.17	-0.23	-0.04	0.02	0.52
TanjilG_32361	-0.17	0.02	0.07	0.01	-0.13	0.04	-0.02	0.1	-0.11	-0.05	0.14	0.19	0.2	0.03	-0.11	-0.29
TanjilG_17979	-2.85	0.14	-0.31	-0.14	-0.12	0.12	-0.18	-0.17	-0.33	-0.12	-0.15	-0.52	-0.26	-0.08	-0.02	-0.54
TanjilG_04379	-2.32	0.12	-0.44	-0.1	-0.02	0.25	-0.43	-0.13	-0.15	-0.04	0.09	-0.04	-0.04	0.35	0.07	-0.3
TanjilG_16840	4.79	-0.63	2.18	0.42	0.49	-0.05	1	0.45	1.28	0.29	-1.01	1.01	1.05	0.33	0	0.34
TanjilG_07869	-12.91	0.03	-2.22	0.74	0.37	0.01	-1.89	-1.02	0.08	-0.15	-0.67	-1.59	-0.22	-0.03	0.8	-0.28
TanjilG_11910	0.49	0.19	-0.07	-0.02	-0.83	-0.48	0.21	0	-0.24	-0.29	0.18	1.31	-0.36	-0.74	0.22	-0.23
TanjilG_24454	1.29	0.07	-0.17	0	-0.79	-0.06	-0.01	0.04	-0.24	-0.15	-0.21	0.24	-0.13	-0.04	0.08	0.65
TanjilG_13891	0.49	0.19	-0.07	-0.02	-0.83	-0.48	0.21	0	-0.24	-0.29	0.18	1.31	-0.36	-0.74	0.22	-0.23
TanjilG_16159	-0.55	-0.08	-0.76	-0.01	-0.47	-0.05	-0.4	0.04	0.91	-0.8	-0.92	0.39	-0.01	-0.89	-0.47	-0.45
TanjilG_05287	1.01	0.25	0.11	-0.06	-0.15	0.14	0.08	-0.08	-0.18	0.35	-0.06	-0.15	0.14	0.19	-0.1	-1.44
TanjilG_29190	0.39	0.08	0	0.04	-0.31	-0.03	0.1	0.23	0.1	-0.25	-0.44	0.51	-0.04	-0.42	0.07	0.33
TanjilG_30288	0.57	-0.06	0.01	0	-0.18	-0.06	0.16	0.3	-0.22	-0.1	-0.03	0.24	-0.05	0.03	0.24	0.37
TanjilG_21268	0.44	0.08	-0.17	-0.15	-0.51	0.02	0.63	0.18	-0.65	-0.09	0.35	-1.14	-0.25	-0.04	-0.05	-1.97
TanjilG_01082	-2.7	0.01	-0.66	-0.37	-0.18	0.38	-0.63	-0.12	-0.42	0.15	0.07	-1.01	-0.31	-0.22	-0.15	-1.69
TanjilG_20994	-1.83	0.03	-0.53	-0.25	-0.1	-0.05	-0.65	0.22	-0.4	0.02	0.14	0.05	-0.15	-0.11	-0.23	0.11
TanjilG_07969	-1.32	0.21	-1.24	-0.53	-0.07	0.45	0.2	-0.58	-0.47	0.17	-0.45	-1.81	-0.6	-0.36	-0.49	-1.03
TanjilG_09927	-2	0	-0.3	-0.14	0.31	0.18	-0.22	-0.31	-0.15	0.07	0.09	-0.3	-0.01	0.09	0.16	-0.8
TanjilG_28846	1.24	0.2	-0.04	-0.54	-0.61	0.23	0.55	-0.15	0.23	-1.49	-0.96	0.07	-0.42	-0.57	0.64	-1.87
TanjilG_31931	-0.35	-0.19	-0.06	-0.04	0.46	-0.21	-0.18	-0.14	0.54	-0.15	-0.06	-0.33	-0.06	0.02	-0.05	-0.76
TanjilG_05388	-4.05	-0.01	-0.59	-0.2	-0.03	0.07	-0.44	-0.48	-0.31	-0.06	-0.01	-0.78	-0.22	-0.08	-0.15	-0.88
TanjilG_22561	0	-0.14	-0.42	0.06	0	-0.16	-0.16	-0.17	0.99	-1.02	-0.79	0.11	0.02	0.31	-0.2	0.17
TanjilG_22792	3.1	-0.02	0.73	0.05	0.03	0.03	0.18	0.29	0.61	-0.32	-1.08	0.61	0.4	0.24	0	1.2
TanjilG_04779	-0.72	0.04	-0.23	0.02	-0.18	0.14	-0.05	-0.07	0.2	-0.44	-0.68	-0.49	-0.73	0.3	-0.19	0.16
TanjilG_23102	1.3	0.12	0.64	0.02	-0.73	-0.02	-0.05	0.03	-0.86	0	1.16	1.01	-0.26	0.11	0.09	0.19
TanjilG_17286	-0.63	-0.27	-0.48	-0.14	-0.34	-0.57	-0.38	0.36	0.75	-0.78	-0.71	0.43	-0.07	0.07	-0.81	0.4
TanjilG_27945	2.23	0.21	0.5	0.12	-0.27	0.16	0.25	0.1	-0.17	0.21	0.03	0.47	-0.27	-0.25	-0.04	0.72
TanjilG_28321	0.55	0.02	-0.09	0.09	-0.3	-0.04	0.11	0.13	-0.45	-0.07	0.28	-0.03	-0.24	0.1	-0.4	-0.14
TanjilG_29028	0.92	-0.01	-0.1	0.01	-0.42	-0.02	0.18	0.18	-0.28	-0.11	-0.06	-0.16	-0.1	0.01	0.03	0.63
TanjilG_05409	0.45	0.11	-0.08	-0.04	0.01	0.07	0.57	-0.48	-0.15	-0.13	0.2	-0.5	0.29	-0.37	-0.33	-0.43
TanjilG_01430	1.29	0.04	-0.03	0.07	-0.22	0.09	0.34	0.07	-0.04	-0.04	0.05	0.45	-0.02	-0.03	0.09	0.86
TanjilG_17113	1.2	0.19	0.51	-0.01	-0.75	0.11	0.02	-0.09	-0.47	0.18	0.02	0.16	-0.07	0.01	-0.43	0.43
TanjilG_16482	-1.34	0.32	-0.87	-0.15	0.52	0.61	-0.42	0.18	0.05	-0.49	-0.3	-0.27	0.56	-0.62	0.09	0.02
TanjilG_00981	1.43	0.03	-0.21	0.13	-1.45	0.01	0	0.31	-0.63	-0.19	-0.15	0.79	0.08	-0.27	0.03	0.27
TanjilG_07260	-3.78	0.19	-0.33	0.04	-0.97	0	-0.22	0.16	-1.27	-0.09	0.73	-3.18	-0.62	0.14	-0.07	1.03
TanjilG_19722	0.01	-0.07	0.1	0.05	0.21	-0.19	0.4	-0.42	0.07	-0.22	0.28	0.37	-0.07	0.08	0.08	0.26
TanjilG_28045	0.9	0.31	0.48	-0.01	-0.17	0.28	0.44	-0.22	-0.11	0.07	0.18	0.61	-0.05	-0.33	0.17	-1.73
TanjilG_21450	-6.62	-0.68	-0.89	-0.22	-0.16	-0.99	-0.72	0.9	-0.01	-1.35	-0.19	-2.34	0.11	-0.88	-0.14	1.5
TanjilG_14148	-0.16	0.19	-0.51	-0.14	-0.86	0.19	-0.29	-0.02	-0.49	0	-0.27	-0.59	-0.28	-0.08	-0.06	0.33
TanjilG_30199	1.31	0.01	0.03	-0.01	-0.27	-0.01	0.27	0.31	-0.26	-0.14	-0.09	0.07	-0.14	-0.05	0.06	0.81
TanjilG_06642	3.22	0.29	0.87	0.24	-0.3	0.23	0.21	0.47	-0.1	0.58	-0.28	0.71	0.52	0.37	0.03	0.6
TanjilG_17608	2.41	0.03	0.37	-0.02	-0.07	-0.11	0.35	-0.22	0	-0.09	-0.09	0.29	-0.11	-0.03	0.1	0.31
TanjilG_22296	2.37	0.1	0.75	0.2	-0.11	0.06	0.29	0.54	0.07	0.3	-0.25	0.83	0.06	-0.25	0.17	0.74
TanjilG_02374	-0.04	-0.08	-0.04	0.05	0.06	-0.18	0.18	0.11	-0.13	-0.02	0.11	-0.05	-0.01	-0.15	0.13	0.43
TanjilG_24214	1.08	0.13	0.36	0.11	-0.08	0	0.21	0.28	0.14	-0.15	-0.19	0.45	0.04	0.44	0	1.44
TanjilG_00920	1.34	-0.23	-0.46	0.22	-0.88	0.14	-0.39	-0.16	-0.26	0.09	-0.31	0.5	0.25	-0.27	0.25	1.21
TanjilG_09876	0.07	0.08	-0.12	-0.26	-0.16	0.23	0.48	-0.26	-0.2	0.01	-0.07	-0.78	-0.11	0.14	-0.06	-0.36
TanjilG_20446	0.87	0.09	0.54	0.15	-0.22	0.01	0.46	0.27	0.05	-0.16	-0.17	0.33	-0.25	0.09	-0.08	0.99
TanjilG_24283	-1.48	-0.03	-0.36	-0.02	-0.25	0.07	-0.06	-0.25	-0.3	-0.19	-0.15	-0.51	-0.22	-0.04	0.08	-1.14
TanjilG_03385	-0.4	-0.05	-0.03	0.06	0.07	0.02	0.09	-0.06	0.08	-0.08	-0.17	0.15	-0.07	-0.06	0.22	0.32
TanjilG_12281	-1.54	0.05	-0.28	-0.03	0.21	0.19	-0.21	-0.53	-0.34	-0.04	-0.15	-0.24	-0.1	-0.06	-0.12	-0.46
TanjilG_12732	-0.82	0.06	-0.12	-0.06	-0.18	0.08	-0.22	0.09	-0.26	0.02	0.03	0.08	-0.15	-0.05	-0.05	0.28
TanjilG_07598	-0.25	-0.02	-0.22	0	0.44	-0.01	-0.12	-0.01	0.55	-0.02	-0.31	-0.23	-0.01	0.05	0.08	-0.25
TanjilG_03588	0.91	0	-0.26	0.02	-0.6	-0.11	0.01	-0.27	-0.4	-0.16	0.07	-0.45	0.27	-0.08	0.03	-1.01
TanjilG_21482	0.99	0.14	-0.38	-0.03	-1.02	0.03	0.02	0.31	-0.37	-0.06	-0.25	-0.33	-0.09	-0.19	-0.14	0.9
TanjilG_32078	0.43	0.15	-0.62	-0.05	-0.6	0.03	-0.23	-0.1	-0.45	0.21	-0.19	0.12	0.2	-0.29	0.18	-0.06
TanjilG_32792	-2.59	0.11	-1.09	-0.77	-0.26	0.35	-0.92	-0.09	-0.31	0.23	1.01	-1.58	0.23	-0.04	0.55	-1.41
TanjilG_14183	-2.58	0.12	-0.24	-0.08	0.16	0.18	-0.25	-0.1	0.07	-0.05	-0.2	0	-0.18	0.07	-0.32	-1.47
TanjilG_17237	0.99	0.05	0.01	-0.07	-0.46	0	0.31	0.13	-0.11	-0.13	-0.13	0.17	-0.13	-0.12	0.05	0.71
TanjilG_20102	2.7	0.59	0.16	0.07	-0.24	0.89	-0.55	-0.43	0.06	0.47	-0.13	0.51	0.44	-0.13	-0.41	0.35
TanjilG_03347	-2.14	0.14	-1.4	-0.7	-0.27	0.14	-0.67	-0.85	-0.45	-0.02	-0.22	-3.03	-0.39	-0.11	-0.57	-3.69
TanjilG_04713	-0.15	0.05	0.07	0	0.04	0.02	0.14	0.06	-0.24	0.08	0.1	-0.03	-0.28	-0.02	0.02	0.4
TanjilG_25676	0.28	-0.15	0.8	0.65	0.35	0.02	1.08	0.34	-0.13	-0.19	-0.67	-0.16	0.29	-0.35	-0.31	-0.13
TanjilG_02169	2.87	0.64	0.8	0.05	-0.74	0.62	0.25	-0.44	-0.23	0.2	0.1	1.04	-0.01	-0.31	0.04	1.15
TanjilG_11074	0.93	0.17	0.17	0.17	0.27	0.25	-0.22	0.19	0.2	0.33	0.31	0.68	0.23	-0.03	0.53	-0.1
TanjilG_24567	-0.68	0.11	-0.07	-0.02	0.21	0.13	-0.03	1.3	-0.21	0.22	0.29	-0.05	0.04	0.08	0.01	0.7
TanjilG_30115	-4.05	-0.05	-0.93	-0.07	-0.01	0.07	-0.57	-0.44	-0.22	-0.26	-0.29	-1	-0.22	0.24	-0.19	-0.59
TanjilG_23403	5.33	0.89	2.05	0.23	0.57	0.7	0.32	-0.02	1.04	1.7	-0.45	1.08	2.35	1.22	0	0.25
TanjilG_01013	0.25	-0.06	0.05	0.01	0.03	-0.04	0.31	0.08	-0.2	-0.09	0.17	0.3	-0.26	-0.19	0.18	0.41
TanjilG_27204	4.1	0.2	0.4	0.36	-1.02	0.87	0.52	0.51	0.03	0.7	-0.46	0.87	0.89	0.6	0.36	0.95
TanjilG_18529	1.18	0.02	0.08	0.1	-0.24	-0.18	0.01	-0.02	-0.26	-0.2	0.29	0.17	-0.08	-0.02	0.06	0.64
TanjilG_25852	-2.85	-0.09	-0.37	-0.03	0.38	-0.02	-0.09	0.48	0.07	-0.33	-0.07	-0.69	-0.12	-0.06	-0.1	-2.88
TanjilG_02554	-0.2	0.18	-0.25	0.2	-0.06	0.27	-0.44	0.38	0.06	0.4	-0.2	0.6	0.34	0.22	0.03	1.72
TanjilG_09859	2.48	0.55	0.18	-0.07	-0.57	0.53	0.18	0.2	0.18	-0.2	0.13	0.39	-0.41	-2.74	1.16	0.69
TanjilG_19359	0.75	-0.17	0.08	-0.05	-0.36	-0.16	0.08	0.06	0.17	-0.32	-0.28	-0.1	0.24	0.04	0.26	0.17
TanjilG_26973	-0.47	-0.17	-0.04	0.27	-0.32	-0.23	0.04	-0.11	-0.07	-0.37	0.14	0.43	-0.06	0.12	-0.03	0.63
TanjilG_11229	-1.39	-0.16	-0.28	-0.14	0.77	-0.1	-0.16	-0.3	0.67	-0.12	-0.02	-0.74	0.13	0.02	0.14	-0.82
TanjilG_02551	1.33	0.06	0.18	-0.01	-0.43	0.04	0.19	-0.05	-0.19	-0.13	-0.08	0.19	-0.33	0.01	-0.04	0.33
TanjilG_19765	-1.18	-0.19	-0.2	-0.09	0.12	-0.21	0.29	-0.14	-0.08	-0.36	0.03	-0.56	-0.28	0.01	-0.06	-0.56
TanjilG_18384	8.93	0.97	2.79	0.1	0.15	1.54	0.61	1.93	0.89	2.09	0.71	2.06	2.3	0.54	0.09	0.25
TanjilG_21251	-4.25	0	-0.54	-0.22	0.55	0.08	-0.41	-0.58	0.2	-0.21	0.54	-1.18	-0.27	0.35	-0.02	-1.81
TanjilG_11559	1.21	0.02	1.11	0.3	0.33	0.17	0.2	-0.61	0.35	0.11	-0.3	0.19	0.19	-0.18	0.22	0.04
TanjilG_14104	-1.27	0.24	0.23	0.19	0.43	0.14	0.22	-0.01	0.23	0.19	-0.03	-0.18	-0.1	0.14	-0.45	0.3
TanjilG_21591	-0.02	0.09	0.21	-0.13	0.15	0.1	0.29	-0.23	0.06	0.06	0.17	0.65	0.08	-0.01	-0.05	0.43
TanjilG_25116	0.35	0.03	0.16	0.04	-0.04	0.13	-0.27	0.18	0.2	0.06	-0.14	0.3	0.17	-0.24	0.07	0.02
TanjilG_03957	-2.66	0.06	-0.25	-0.02	0.62	0.06	-0.11	-0.34	0.12	0	0.21	-0.9	-0.12	0.17	-0.13	-1.65
TanjilG_24667	0.96	0.02	0.06	-0.03	-0.22	0.07	0.24	0.34	-0.06	0.07	0.03	0.02	-0.15	0.03	0.09	0.62
TanjilG_22063	1.28	0.03	0.06	-0.17	-0.55	0.01	-0.12	0.19	-0.35	0.06	0.4	-0.58	-0.17	-0.36	0.18	0.89
TanjilG_32331	-3.58	0.24	-0.63	0.06	-0.19	0.32	-0.67	-0.28	-0.38	0.01	0.01	-0.36	0.01	0.16	-0.05	-1.7
TanjilG_23408	1.54	0.03	-0.05	0	-0.32	0.02	0.12	0.11	-0.29	0.03	0.19	0.11	-0.19	0.01	-0.02	0.46
TanjilG_08658	-4.92	0.07	-1.41	-0.58	-0.29	0.12	-0.6	0.12	-0.48	-0.33	-0.19	-3.32	-0.51	-0.15	-0.09	-1.13
TanjilG_31143	-0.4	-0.07	0.34	-0.03	0.56	0.04	0.2	-0.15	0.45	-0.02	0.04	-0.18	-0.08	0.07	0.19	-0.15
TanjilG_01946	-4.2	0.08	-0.59	-0.41	0.35	0.12	-0.01	-0.34	0.03	-0.22	0.06	-1.34	-0.15	0.22	0.13	-1.56
TanjilG_26252	-3.56	0.06	-0.46	-0.22	0.62	0.19	-0.12	-0.45	0.17	-0.06	0.38	-1.09	-0.01	0.15	0.22	-1.23
TanjilG_04521	-0.27	0.05	-0.4	-0.05	-0.3	0.2	-0.39	-0.1	-0.45	0.17	0.15	-0.19	-0.07	-0.17	-0.06	-0.37
TanjilG_24292	0.26	0.01	-0.3	-0.01	-0.46	-0.04	-0.18	0	-0.33	-0.02	0.02	-0.11	-0.07	-0.24	-0.04	0.53
TanjilG_15624	-0.11	0.23	0.99	0.15	0.91	0.34	0	-0.53	0.88	-0.01	-0.13	-0.09	0.76	0.58	-0.15	0.25
TanjilG_17677	1.31	0.14	1.04	-0.07	1.01	0.07	0.7	-0.86	1.19	-0.1	-0.75	-0.37	0.42	-0.08	-0.15	-0.67
TanjilG_25977	1.16	0.08	-0.14	0.08	-0.76	0.02	-0.11	0.18	-0.34	0.16	0.22	0.01	-0.21	0	-0.2	0.47
TanjilG_08192	-3.89	0.02	-0.48	-0.25	0.16	0.07	-0.28	-0.3	-0.06	-0.34	0.07	-0.7	-0.28	0.04	-0.03	-1.22
TanjilG_25339	0.14	0.01	-0.03	0.04	0.07	0.03	0.08	0.03	-0.05	-0.03	-0.05	0.17	-0.05	-0.16	-0.15	0.11
TanjilG_11318	8.18	-0.27	2.47	0.04	-0.42	0.44	0.53	0.15	-0.32	1.05	-0.34	1.33	0.63	-0.02	0.3	1.33
TanjilG_05340	2.18	-0.16	0.73	-0.02	-0.64	-0.13	0.4	0.07	-0.21	-0.19	-0.05	0.49	-0.09	-0.24	-0.05	0.91
TanjilG_17732	1.46	0.12	-0.47	-0.22	-0.55	0.16	-0.58	0.17	-0.02	-0.1	-0.61	0.12	0.49	-0.03	-0.2	-0.28
TanjilG_18695	-0.22	0	-0.27	0	-0.28	0.04	-0.12	0.55	-0.18	0	0.13	-0.07	-0.08	0	0.05	-0.09
TanjilG_27026	0.66	-0.02	-0.04	-0.03	-0.17	-0.03	0.21	0.22	-0.21	0.02	-0.01	-0.01	-0.05	0.07	0	0.14
TanjilG_08580	0.33	0.25	0.35	0.09	0.19	0.2	0.05	0.16	-0.01	0.27	-0.11	0.53	0.11	0.23	0.14	0.71
TanjilG_22382	1.51	-0.05	0.2	-0.09	-0.19	-0.06	0.41	0.85	0	-0.21	-0.02	0.1	-0.23	0.01	-0.07	0.96
TanjilG_24307	4.15	0.64	0.62	0.21	0.93	1.13	0.5	-0.06	1.3	1.3	-0.12	0.74	0.48	0.14	0.02	-0.33
TanjilG_25928	-1.04	0.12	-0.78	-0.37	-0.12	0.1	-0.56	-0.61	-0.21	0.2	0.09	-0.48	-0.04	-0.65	-0.12	-1.8
TanjilG_10334	-1.94	-0.01	-0.3	-0.19	0.35	0.13	-0.29	-0.4	-0.02	-0.02	0.21	-0.79	-0.08	0.28	0	-2.29
TanjilG_14611	1.47	0.13	-0.17	-0.43	-0.8	0.09	0.07	0.24	-0.33	0.01	0.02	-0.1	0.27	-0.08	-0.11	-1.44
TanjilG_02775	-0.64	-0.3	-0.21	-0.01	-0.06	-0.23	-0.06	0.2	-0.08	-0.34	0.05	0.02	-0.15	-0.1	0.14	0.67
TanjilG_00051	-2.07	0.19	-0.32	-0.09	0.26	0.22	-0.43	-0.27	-0.48	0.38	0.27	-0.34	-0.04	0	-0.23	-0.65
TanjilG_23917	0.11	-0.5	-0.01	-0.22	-0.93	0.52	0.04	-0.2	-0.56	0.08	0.11	-1.45	0.1	0.31	0.35	-1.28
TanjilG_27024	-1.22	0	-0.38	-0.02	-0.9	0.16	-0.5	-0.1	-1.08	-0.14	0.35	0.07	-0.31	0.02	0.04	0.62
TanjilG_09828	1.68	0	0.03	0.06	-0.8	0.09	-0.1	0.55	-0.42	0.13	0.32	0.04	0.23	-0.28	0.16	0.49
TanjilG_03257	1.15	0.07	0.09	0.12	0.04	0.02	0.22	0.31	0.11	0.06	-0.09	0.46	0.18	-0.06	0.08	0.84
TanjilG_09766	-1.75	0.09	-0.59	-0.06	-0.41	0.2	-0.39	-0.2	-0.52	-0.08	-0.43	-1.26	-0.15	-0.84	-0.44	-2.05
TanjilG_02785	0.19	-0.06	-0.23	-0.12	-0.11	-0.03	0.09	-0.06	-0.11	-0.1	0.13	-0.32	-0.14	-0.03	-0.09	0.19
TanjilG_07970	0.27	0.26	-1.9	-0.63	-1.82	0.89	-0.61	-1.22	-1.89	0.43	-0.44	-2.83	-1.56	-1.44	-0.49	-2.62
TanjilG_19283	2.12	-0.06	-0.18	-0.11	-1.08	-0.19	0.12	0.18	-0.57	-0.25	-0.12	-0.15	-0.48	-0.08	0.02	0.78
TanjilG_32277	1.57	0.08	0.32	0.24	0.13	0.07	0.26	-0.32	0.27	-0.13	-0.89	0.18	0.14	-0.2	-0.01	0.82
TanjilG_25248	-1.21	0.05	-0.58	-0.38	-0.08	0.03	-0.35	-0.12	-0.07	-0.03	0.28	-0.61	-0.18	0.07	-0.21	0.31
TanjilG_02643	0.43	-0.07	0.37	0.02	0.5	0	0.33	1.77	0.39	0.09	-0.16	-0.76	0.62	0.37	-0.15	0.96
TanjilG_20243	0.42	0	0.04	-0.09	0.01	-0.03	0.39	0.21	-0.04	-0.13	0.1	0.27	-0.04	0.17	0.2	0.53
TanjilG_00821	0.4	0.01	0.07	0.04	-0.36	0.01	0.12	0	-0.6	0.06	0.56	0.01	0.1	0.07	0.09	-0.32
TanjilG_16694	-4.2	-0.02	-0.83	-0.26	-0.08	0.07	-0.56	-0.61	-0.23	-0.11	-0.24	-1.88	-0.25	0.11	0.01	-1.84
TanjilG_29733	2.01	-0.05	0.37	-0.01	-0.33	0	0.58	0.5	-0.17	-0.1	-0.02	-0.01	0.05	-0.18	0.24	0.53
TanjilG_13377	-3.18	-0.24	-1.92	-0.32	-0.13	-0.14	-0.26	-0.77	-0.38	-0.12	-0.32	-2.95	-0.26	-1.05	-0.08	-0.87
TanjilG_04416	0.95	0.07	0.26	0.18	-0.07	0.06	0.27	0.66	0.32	-0.13	-0.3	0.43	0.21	-0.03	0.15	0.45
TanjilG_21392	1.09	0.03	-0.15	0.01	-0.54	0.01	-0.07	0.1	-0.3	0.11	0.14	-0.22	-0.16	0.02	-0.09	0.34
TanjilG_05359	1.18	0.05	-0.06	-0.03	-0.38	-0.03	-0.18	0.11	-0.26	-0.17	0.09	-0.13	-0.11	0.04	0.16	0.31
TanjilG_04333	2.02	0.06	0.15	-0.11	-0.38	0.01	0.22	0.38	-0.22	-0.15	-0.07	0.24	-0.12	-0.13	0.03	0.81
TanjilG_12390	-3.79	0.11	-1.17	-0.81	-0.19	0.21	-0.87	-0.64	-0.35	0.08	-0.31	-1.78	-0.23	-0.16	-0.3	-0.04
TanjilG_19202	-1.4	0.23	-0.32	-0.19	0.35	0.23	-0.23	-1.28	0.01	0	0.4	-3.33	0.17	0.42	0.02	-2.24
TanjilG_13775	0.82	0.01	0.18	0.02	-0.18	0.11	0.12	0.03	-0.06	0.01	0.23	0.63	0.2	-0.21	0.2	0.63
TanjilG_16398	-2.19	0.08	-0.49	-0.07	-0.1	0.21	-0.21	0.19	-0.19	-0.04	-0.13	0.3	0.04	-0.31	-0.71	-0.52
TanjilG_27015	10.44	3.14	4.74	0.08	2.67	2.35	2.49	0.39	1.73	3.86	0.65	0.79	4.67	0.59	0.74	0.16
TanjilG_28087	-4.92	0.02	-0.75	-0.37	0.37	0.11	-0.58	-0.25	-0.05	-0.13	-0.11	-1.19	-0.1	-0.09	-0.06	-1.39
TanjilG_03268	3.99	-0.56	-0.18	0.46	-1.06	-0.18	0.83	-0.18	-0.29	-0.1	-1.31	0.16	-0.38	-0.41	-0.16	-0.33
TanjilG_31371	-0.69	-0.08	-0.28	-0.04	0.13	-0.05	-0.12	-0.25	0.13	-0.12	0.15	-0.03	-0.03	-0.57	0.15	-0.24
TanjilG_10435	0.59	0.13	0.09	0.08	-0.19	0.04	0.05	0.34	-0.4	0.27	0.47	0.63	0.07	-0.17	-0.07	1.06
TanjilG_00106	-1.49	-0.05	-0.44	0.11	-0.19	0.03	-0.05	-0.09	-0.29	-0.24	-0.06	-0.45	-0.08	-0.12	0.01	-1.05
TanjilG_30139	-0.09	-0.02	-0.05	-0.09	0.18	0	0.08	-0.05	-0.09	0.13	0.24	-0.12	-0.13	0.05	0.11	-0.06
TanjilG_11562	-3.03	0.06	-0.88	0.05	0.15	0.08	-0.69	-0.77	-0.05	-0.15	-0.43	-0.48	-0.03	0.09	-0.39	-1.45
TanjilG_26887	2.57	0.15	0.48	0.37	-0.42	0.31	0.38	1.74	-0.13	-0.02	-0.16	0.51	0.66	-0.38	0.23	1.69
TanjilG_32757	0.27	0.05	-0.24	0.2	-0.79	0.08	0	-0.16	-0.36	-0.2	-0.14	0.07	-0.13	-1	0.82	0.04
TanjilG_13582	-1.89	0.22	-0.32	-0.01	-0.01	0.2	-0.31	-0.3	-0.09	0.02	-0.18	-0.07	-0.01	0.05	-0.06	0.09
TanjilG_18983	0.03	0.07	0.24	0.1	0.1	0.07	0.18	0.09	0.08	0.01	0.24	-0.36	0.43	0.23	0.25	0.16
TanjilG_11734	-2.43	0.05	-0.47	0.02	-0.21	0.05	-0.15	-0.11	-0.23	-0.27	-0.36	-0.15	-0.13	-0.08	0.01	0.46
TanjilG_12917	4.3	-0.31	-1.54	-0.2	0.43	-1.03	-0.88	-0.1	0.02	0.62	-0.92	0.46	-0.35	-0.14	0.16	-1.2
TanjilG_33005	2.32	-0.03	0.21	-0.08	-0.81	0.14	0.29	0.99	-0.84	0.07	0.11	-0.45	-0.56	-0.72	-0.29	0.88
TanjilG_01822	0.56	0.03	0.06	0.08	0.04	-0.01	0.18	0.38	0.02	-0.08	-0.08	0.28	0.14	-0.22	-0.02	0.52
TanjilG_30492	-0.85	0.16	0.33	0.14	-0.07	0.14	0.25	0.16	0.07	-0.12	-0.17	0.22	-0.26	0.07	-0.22	1.02
TanjilG_08217	-0.14	0.06	0.41	0.2	-0.11	0.03	0.52	0.08	-0.2	0	0.11	0.62	0.2	-0.27	-0.35	-0.24
TanjilG_20736	-0.34	0.09	0.25	-0.07	0.23	0.1	0.22	-0.09	0.29	-0.03	-0.1	0.15	0.39	0.07	0.15	0.99
TanjilG_01482	-0.49	-0.1	-0.21	0.12	0.67	-0.06	-0.15	-0.06	0.52	0.12	0.3	-0.67	0.32	-0.18	0.21	-0.74
TanjilG_09247	1.32	-0.1	0.38	0.13	-0.25	0.12	0.3	0.95	-0.37	0.31	-0.65	0.76	0.09	0.04	0.13	0.57
TanjilG_03241	1.52	-0.09	-0.59	-0.45	-0.57	0.12	-0.02	0.8	0.39	-0.06	-0.69	-0.92	0.74	-0.46	-0.16	-0.46
TanjilG_03944	0.26	0.31	0.74	0.08	0.15	0.39	0.05	-0.42	-0.4	0.48	-0.17	1.28	0.22	0.05	0.07	-1.3
TanjilG_27792	-0.09	-0.05	-0.02	-0.07	0.62	0.01	0.25	0.13	0.08	0.26	0.55	-0.59	0.15	0.07	0.05	-0.12
TanjilG_04073	1.37	-0.05	0.09	0	-0.18	-0.12	0.2	0.15	-0.1	-0.14	-0.13	0.19	-0.01	-0.26	0.09	0.83
TanjilG_01366	-0.38	-0.02	-0.47	-0.01	-0.22	-0.01	-0.4	0.05	0.27	-0.07	0.1	-0.15	0.1	-0.21	0.04	0.26
TanjilG_21673	0.83	0.17	0	-0.05	-0.28	0.12	-0.06	-0.01	-0.22	0.07	-0.12	0.23	-0.08	-0.24	-0.17	0.65
TanjilG_08139	-0.33	-0.02	0.05	-0.11	-0.16	-0.07	0.01	-0.71	-0.27	0.2	0.52	-0.39	-0.23	0.12	0.04	-1.22
TanjilG_09248	0.19	-0.13	-0.11	0.06	0.69	-0.16	0.8	-0.44	0.87	-0.52	-0.31	-0.02	0.82	0.23	0.05	0.59
TanjilG_24725	-1.54	0.02	-0.22	0.25	-0.23	0.09	-0.11	0.4	-0.2	-0.08	0.13	0.12	-0.13	-0.11	0.2	1.51
TanjilG_21599	0.28	0	0	0.18	0.09	-0.04	0.35	0.17	0.05	-0.06	0.07	0.42	0.04	0.04	-0.1	0.67
TanjilG_20739	-2.64	0.02	-0.72	0.33	0.09	0.01	-0.26	1.18	-0.11	-0.4	-0.48	0.34	0	0.13	-0.22	1.47
TanjilG_22546	-2.76	0.18	-0.66	-0.18	0.41	0.27	-0.2	-0.27	0.26	-0.09	-0.11	-0.4	0.31	0.31	-0.16	-0.21
TanjilG_16736	0.07	-0.01	-0.04	0.06	0.05	0.03	0.4	0.13	-0.15	-0.05	-0.02	0.08	0	-0.01	0.05	0.75
TanjilG_19017	0.8	0.19	-0.12	0.29	-0.72	0.22	-0.39	0.84	-0.25	-0.03	-0.7	-0.14	0.22	-0.27	-0.1	0.06
TanjilG_06558	0.81	0	0.06	0.03	-0.09	0.04	0.29	0.3	0.05	-0.1	-0.07	0.05	-0.25	-0.25	0	0.17
TanjilG_10999	-0.46	-0.24	0.06	0.14	-0.35	-0.24	0.5	0.22	-0.27	-0.43	-0.35	0.35	-0.08	-0.36	0.23	0.27
TanjilG_09060	0.15	0.02	-0.14	0.02	-0.03	-0.03	-0.08	-0.1	0.01	0.01	0.13	-0.04	-0.08	0.04	0.03	-0.12
TanjilG_21490	-1.71	0.14	-0.11	0.01	0.22	0.17	-0.35	-0.23	-0.15	0.15	0.32	-0.14	0.16	0.11	0.26	-0.07
TanjilG_17944	2.37	0.21	0.26	0.01	0.27	0.09	0.25	1.2	-0.51	0.73	-0.42	-0.79	-0.06	0.62	0.09	0.57
TanjilG_28721	0	0.03	-0.05	-0.06	-0.26	0.01	0.22	-0.21	-0.3	-0.09	0.04	-0.26	-0.22	0.01	0.06	-0.19
TanjilG_07934	0.05	0.05	-0.19	-0.12	-0.15	-0.04	0.04	-0.06	-0.2	-0.08	0.06	-0.17	-0.15	0.01	-0.07	-0.21
TanjilG_04112	2.14	-0.07	0.77	0.22	-0.41	0.08	0.39	0.44	0.27	0.21	-0.71	0.21	0.46	0.24	0.51	0.61
TanjilG_16412	1.3	-0.42	0.36	0.18	-0.67	-0.43	-0.08	0.29	-0.51	0.11	0.52	0.12	-0.4	-0.5	0.68	-0.09
TanjilG_09006	4.28	0	0.75	0.33	-0.25	0.18	0.94	1.25	0.01	0.49	-0.99	0.25	0.55	-0.1	0.24	1.18
TanjilG_22093	5.9	1	1.48	-0.01	0.57	0.34	0.54	0.21	1.07	0.64	-1.3	1.23	0.61	-0.05	-0.06	0.55
TanjilG_16583	0.67	-0.25	-0.18	0.21	-0.36	-0.23	0.02	0	-0.19	-0.24	-0.12	0.14	-0.31	0.19	-0.12	0.44
TanjilG_30022	1.06	0.06	0.02	0.13	-0.17	0.05	-0.09	0.32	0.04	0.04	0.07	0.78	0.45	-0.29	0.38	1.14
TanjilG_31066	1.89	0.14	-0.13	-0.21	-0.68	0.01	0.23	-0.18	-0.25	-0.01	0.15	-0.33	0.59	-0.1	1.08	-2.21
TanjilG_15049	0.61	0.04	-0.16	-0.15	-0.3	-0.04	0.26	0.18	-0.31	-0.25	-0.21	0.08	-0.19	-0.36	0.03	0.71
TanjilG_17359	1.11	-0.01	0.18	0	-0.06	0.05	0.17	-0.01	0.11	-0.17	-0.36	0.33	0	-0.1	-0.04	0.74
TanjilG_15387	0.01	-0.09	0	0.02	0.39	-0.03	-0.09	-0.22	0.44	0.07	-0.02	-0.64	-0.08	0.11	0.17	-1.51
TanjilG_07194	0.78	-0.06	-0.11	-0.04	0.07	-0.06	0.03	0.11	0.26	0.15	0.23	0.14	0.14	-0.04	-0.26	0.35
TanjilG_29672	-1.59	-0.05	-0.46	-0.01	0.12	-0.01	-0.01	0.38	0.11	-0.46	-0.21	-0.2	-0.09	0.08	-0.1	0.38
TanjilG_10162	-0.66	0.02	-0.42	0.27	-0.16	0.15	0.04	0.31	-0.07	-0.08	-0.46	-0.27	-0.01	-0.08	-0.06	0.51
TanjilG_16207	6.52	-0.04	2.5	0.47	0.2	-0.1	2.16	0.91	0.02	-0.29	-0.16	1.57	-1.19	0.1	0.11	2.13
TanjilG_08123	-3.5	0.07	-0.62	-0.16	-0.11	0.29	-0.52	0.13	-0.37	0.03	-0.1	-0.09	-0.04	0.25	-0.13	0.58
TanjilG_05567	2.1	0.3	0.14	-0.05	-0.39	0.29	-0.11	0.17	0.17	0.46	0.15	0.46	0.48	0.04	0.06	0.36
TanjilG_01927	-1.16	-0.08	-0.03	0.03	-0.22	0.02	-0.02	-0.39	-0.23	-0.19	-0.43	-0.01	0.01	-0.15	-0.13	0.26
TanjilG_29341	-2.32	0.09	-0.26	-0.13	0.36	0.17	-0.35	-0.13	-0.01	0.13	0.24	-0.4	-0.16	0.17	-0.08	-0.6
TanjilG_13489	1.12	0.04	0.23	0.11	-0.26	-0.02	0.21	0.37	-0.35	0.08	0.03	0.73	-0.07	-0.15	0	0.71
TanjilG_10004	-0.03	-0.02	0.02	-0.03	-0.02	-0.03	0.35	0.16	-0.23	-0.03	0.29	0.01	-0.25	-0.02	0.1	0.34
TanjilG_18977	-0.53	-0.08	-0.1	-0.19	-0.02	-0.02	0.07	-0.1	-0.22	-0.11	0.46	-0.92	-0.16	0.03	-0.01	-0.48
TanjilG_21938	0.76	-0.11	-0.03	-0.01	0.02	-0.04	0.09	0.21	-0.1	-0.16	0.04	0.04	-0.01	-0.05	0.05	1.24
TanjilG_29747	2.56	-0.05	0.95	0.01	0.06	-0.1	0.3	0.94	-0.07	0.15	-0.08	0.04	0.04	0.35	-0.08	0.24
TanjilG_20641	-2.13	0.17	-0.45	-0.1	0.18	0.33	-0.52	-0.39	0.09	0.19	0.22	-0.6	0.49	-0.12	0.4	-0.86
TanjilG_26769	-4.05	0.65	-0.18	0.15	0.09	-0.63	-0.82	0.55	0.6	-0.11	1.23	-3.85	1.69	0.96	0.17	-0.76
TanjilG_28782	0.9	-0.11	-0.21	0.02	-0.14	-0.2	0.16	0.2	0.1	-0.17	-0.31	-0.06	-0.16	-0.17	0.05	0.7
TanjilG_31614	-4.05	0.65	-0.18	0.15	0.09	-0.63	-0.82	0.54	0.6	-0.11	1.23	-3.85	1.69	0.96	0.17	-0.74
TanjilG_14873	-2.41	0.18	-0.15	0	0.27	0.18	-0.06	-0.2	0.34	-0.36	-0.27	-0.08	-0.08	0.37	-0.09	0.75
TanjilG_19860	-0.36	0.02	-0.26	0.15	-0.04	0.15	-0.3	-0.23	-0.19	0.15	0.01	-0.24	0.1	0	0.1	-0.25
TanjilG_17393	-0.64	-0.07	-0.07	0.11	0.2	-0.03	-0.03	-0.22	0.04	-0.11	-0.18	0.09	0.13	-1.09	0.11	-0.64
TanjilG_25929	-1.23	0.12	-0.82	-0.4	-0.09	0.1	-0.6	-0.69	-0.26	0.24	0.16	-0.5	0.01	-0.67	-0.1	-2.69
TanjilG_24795	-1.74	0.23	-0.17	-0.11	0.19	0.43	-0.16	0.4	-0.43	0.22	0.41	-0.25	-0.02	0.05	-0.02	1.25
TanjilG_13387	-0.01	0.06	-0.16	0.04	-0.05	0	0.24	0.14	0.11	0.11	-0.02	-0.57	0.11	0.18	0.05	0.29
TanjilG_04221	-3.55	0	-1.73	-0.8	0.46	0.25	-0.07	-0.67	-0.16	0.29	-0.32	-2.71	-0.02	-0.16	-0.01	-0.71
TanjilG_22151	-4.1	-0.02	-0.45	-0.38	0.54	0.19	0.01	-0.54	0.32	-0.4	0.07	-0.9	-0.43	0.34	0.06	-0.13
TanjilG_17628	1.25	0.07	0.22	0.02	-0.17	0.04	0.09	-0.17	-0.14	0.18	0.03	0.43	0.03	0.07	0.04	0.36
TanjilG_19117	0.84	-0.01	0.1	-0.07	-0.27	-0.06	0.29	-0.12	-0.1	-0.06	0.27	-0.3	0.02	0.07	0.08	-0.37
TanjilG_02471	1.15	-0.22	0.12	0.06	0.09	-0.05	0.32	0.26	0	0.04	0.08	-0.06	-0.03	0.12	0.04	0.46
TanjilG_30329	-3.22	0.1	-0.97	-0.24	0.25	0.2	-0.36	-0.16	0.02	-0.06	-0.41	-0.81	-0.02	-0.21	-0.06	-1.51
TanjilG_07630	1.05	0.01	-0.01	-0.03	-0.55	0.01	0.14	-0.12	-0.33	-0.17	0.13	-0.06	0.08	-0.05	0.02	-0.22
TanjilG_20495	-0.29	0.01	0	0.03	0	0.21	0.13	0.5	-0.02	0.1	-0.05	0	0.05	-0.02	0.06	1.77
TanjilG_15464	0.27	-0.1	-0.31	-0.05	-0.33	-0.16	0.1	0.12	0.04	-0.27	-0.18	-0.21	-0.17	0.07	0.07	0.1
TanjilG_12578	-3.27	0.12	-0.41	-0.15	0.29	0.11	-0.05	-0.26	0.53	-0.51	-0.51	-0.69	-0.3	-0.03	-0.2	-1.6
TanjilG_11228	-2.45	0	-0.51	-0.06	-0.12	0.13	-0.35	-0.14	-0.11	-0.04	-0.22	-0.33	-0.28	0.06	-0.11	-0.46
TanjilG_21695	2.52	0.39	0.06	0.01	-0.4	0.17	-0.11	-0.03	-0.08	0.12	-0.15	0.68	0.27	0.2	-0.1	0.72
TanjilG_03951	0.12	0.35	-0.25	-0.15	-0.63	0.35	-0.4	0.02	0	0.26	-0.12	-0.64	0.67	-0.28	0.09	-0.07
TanjilG_06958	-1.1	0.02	-0.13	0.1	0.1	-0.07	-0.02	0.02	0.01	-0.19	-0.14	-0.05	0.02	0.17	0.11	-0.02
TanjilG_15046	1.4	0.28	0.04	-0.18	-1.2	0.97	-0.01	-0.07	-1.12	0.03	0.49	0.83	-0.95	0.49	-0.12	0.74
TanjilG_18132	1.57	0.16	0.09	0.01	-0.44	0.16	0.29	0.2	-0.16	0.07	0.06	0.16	-0.19	-0.08	-0.21	-0.06
TanjilG_12656	0.51	0.25	-0.17	-0.08	-0.32	0.04	-0.53	0.21	-0.27	0.18	0.22	0.29	0.41	0.09	0.01	0.36
TanjilG_26906	0.7	0.05	-0.1	-0.07	-0.4	0.19	0.31	-0.15	-0.13	-0.09	0.02	-0.72	-0.15	0.31	0.16	0.7
TanjilG_04783	-2	0.03	-0.36	-0.29	-0.02	-0.01	-0.04	0.51	-0.29	0.26	0.44	-2.19	0.33	-0.48	0.89	-1.43
TanjilG_22383	-2.44	0.02	-0.59	0.1	-0.04	0.03	-0.25	-0.02	0.15	-0.17	-0.32	-0.53	-0.3	0.26	-0.22	-1.36
TanjilG_07980	1.65	-0.1	0.38	-0.1	-0.52	-0.12	0.15	0.36	-0.29	-0.17	0.14	-0.15	-0.36	-0.21	0.09	0.34
TanjilG_04494	1.3	0.95	0.15	0.08	-0.63	0.68	-0.04	-0.17	-0.04	0.25	0	-0.09	-0.09	-0.06	-0.43	0.81
TanjilG_24467	-3.07	0	-0.47	-0.17	0.01	0.19	-0.36	-0.55	0.16	-0.29	-0.25	-0.71	0.07	-0.21	0.01	-0.67
TanjilG_13033	0.81	-0.19	0.13	-0.08	-0.23	-0.15	0.24	0.13	0.55	-0.46	-0.79	0.08	-0.35	0.04	-0.09	0.93
TanjilG_32559	-0.51	-0.05	-0.45	0.01	-0.5	-0.06	-0.38	0.01	-0.16	-0.23	0.07	0.44	0.09	0.27	-0.01	0.72
TanjilG_18241	1	-0.08	-0.01	0.28	-0.07	-0.13	0.12	0.38	0.09	-0.18	-0.26	0.79	0.05	-0.05	0.14	0.79
TanjilG_18324	-4.63	-0.19	-0.79	-0.24	0.82	0.03	-0.09	-0.73	0.43	-0.21	0.07	-1.13	-0.14	0.19	0.2	-0.3
TanjilG_24990	2.52	0.08	0.07	-0.11	-0.5	-0.11	0.35	0.07	-0.17	-0.17	-0.27	0.06	-0.33	0.02	-0.18	-0.08
TanjilG_17462	0.25	0.04	0.02	0.05	0.06	-0.03	0.29	-0.04	0.09	-0.27	-0.38	0.05	-0.12	0.01	-0.12	0.54
TanjilG_14078	-0.07	0.16	-0.45	0.14	-0.17	0.07	-0.26	0.22	0.25	-0.02	-0.07	0.25	0.22	0.04	-0.12	0.81
TanjilG_21156	-2.51	0.09	-0.42	0.09	0.06	0.14	-0.21	-0.41	-0.18	0	0.12	-1.36	-0.05	0.09	-0.03	-2.65
TanjilG_08691	0.7	0.19	0.24	0	0.32	0.1	0.37	0.02	0.19	-0.07	-0.01	0.28	0.27	-0.16	0.25	0.45
TanjilG_08293	-0.98	-0.07	0.21	-0.02	-0.21	0.16	0.43	0.47	0.21	-0.09	0.11	-1.01	0.55	0.72	0.29	1.22
TanjilG_08804	0.56	-0.1	0.07	0.33	0.09	-0.22	0.23	0.15	0	-0.11	-0.11	0.41	0.27	-0.23	-0.18	-0.07
TanjilG_11516	0.64	0.19	-0.14	-0.04	-0.55	0.19	0	0.29	-0.33	-0.15	-0.17	0.23	-0.2	-0.08	0.11	0.64
TanjilG_18381	0.74	-0.04	0.11	0.04	-0.06	-0.06	0.33	0.01	-0.13	-0.08	0.18	0.06	-0.08	-0.21	0.14	0.15
TanjilG_01145	1.05	0.31	0.48	0.28	-0.86	0.16	0.35	0.48	-0.66	0.01	0.01	0.25	0.04	0	-0.18	1.27
TanjilG_07291	-3.45	-0.28	-1.28	-0.2	-1.05	-0.1	-0.7	-0.87	-1.1	-0.75	-0.14	-0.04	-1.33	-0.24	-0.61	-2.37
TanjilG_21979	-0.43	0.03	-0.09	-0.14	0.16	0.01	0.23	-0.49	-0.07	-0.17	0.22	-0.4	-0.01	0.02	0	-0.87
TanjilG_29473	-1.18	0	-0.38	-0.05	-0.21	-0.07	-0.05	-0.33	0.12	-0.58	-0.68	0.3	-0.26	-0.07	-0.24	-0.33
TanjilG_21291	-0.45	0.02	-0.3	-0.11	-0.03	-0.04	-0.06	-0.29	0.01	-0.21	-0.09	-0.11	-0.05	-0.09	-0.11	-0.19
TanjilG_29081	-0.01	0.07	0.02	-0.01	0.07	0.1	0.05	0.03	-0.1	0.18	0.13	-0.12	0.14	0.04	-0.19	0.69
TanjilG_20996	-2.91	0.17	-0.93	-0.41	0.27	0.3	-0.74	-0.74	-0.21	0.43	-0.27	-1.26	0.16	-0.08	-0.06	0.02
TanjilG_24695	1.61	0.12	0.19	0.01	-0.98	0.11	0.22	0.18	-0.32	-0.25	-0.21	0.02	-0.26	-0.5	-0.01	0.54
TanjilG_29577	0.93	0.08	0.12	-0.05	0.18	0.01	0.26	0.81	-0.05	0.03	0.03	0.14	-0.03	-0.22	-0.02	0.76
TanjilG_24253	10.99	-0.57	3.42	0.95	-0.1	-13.93	4.87	1.51	2.9	-0.04	-0.63	0.93	-0.47	-0.19	-0.11	1.71
TanjilG_11672	-2.03	0.17	-1.02	-0.72	-0.14	0.48	0.18	-0.9	-0.02	-0.15	-0.64	-2.26	-0.37	-0.02	-0.04	-2.82
TanjilG_20125	-3.99	-0.09	-0.41	-0.15	0.55	0.05	0.03	-0.47	0.45	-0.51	0.03	-1.81	-0.23	0.43	-0.32	-1.8
TanjilG_20410	0.99	-0.21	0.18	0.16	0	-0.17	0.07	0.23	-0.13	0.09	0.06	0.13	-0.12	-0.11	0.09	0.89
TanjilG_06779	-0.72	-0.08	-0.07	-0.16	0.61	-0.08	0.18	-0.03	0.3	0.16	0.16	-0.45	-0.04	0.07	0.07	-1.31
TanjilG_31301	-6.1	0.04	-1.07	0.02	0.13	0.1	-0.9	-0.27	-0.02	-0.25	-0.27	-1.95	-0.06	-0.02	-0.11	-0.73
TanjilG_00733	-0.29	0.04	-0.23	-0.03	0.51	-0.05	-0.09	-0.09	0.54	0.28	0.11	-0.6	0.07	-0.05	0.32	-1.04
TanjilG_20647	-3.29	-0.1	-0.79	-0.07	0.16	0.15	-0.63	-0.41	-0.14	-0.03	-0.23	-1.07	-0.12	0.08	0.07	-1.8
TanjilG_08776	-2.59	0.17	-0.42	-0.14	0.16	0.17	-0.32	-0.36	-0.02	0	0.01	-0.9	0.12	0.28	-0.19	-1.13
TanjilG_20966	-1.87	0.09	-0.41	-0.03	0.25	0.12	-0.25	0.09	0.15	0.01	-0.1	0.07	-0.18	0.14	-0.09	0.26
TanjilG_24907	-0.29	-0.12	-0.18	-0.02	0.23	-0.13	0.4	-0.07	0.15	-0.11	0.17	-0.32	0.04	-0.3	0.18	-0.12
TanjilG_32919	0.26	-0.2	0.01	0.02	-0.31	-0.15	0.31	0.24	-0.35	-0.26	0.18	0.17	-0.21	-0.08	0.02	0.13
TanjilG_17788	1.17	0	0.55	0.21	-0.19	0.04	0.44	0.59	-0.11	0.08	-0.02	0.59	0.29	0.06	0.05	0.83
TanjilG_08463	0.77	-0.28	-0.17	0.19	-0.21	-0.38	-0.34	0.46	-0.37	-0.23	0.17	0.73	0.18	-0.16	-0.02	0.73
TanjilG_31577	-0.5	-0.15	0.01	0	0.6	-0.01	0.08	-0.24	0.34	0.18	0.11	-0.62	-0.21	0.23	0	-1.82
TanjilG_32612	-3.03	0.2	-1.01	-0.62	0.2	0.41	-0.33	-0.47	-0.18	0.32	0.07	-1.21	-0.56	-0.3	-0.21	-2.22
TanjilG_03315	1.42	-0.16	0.19	0.1	-0.26	-0.24	0.02	1.19	-0.08	-0.01	-0.28	0.42	0.12	-0.12	0.2	0.62
TanjilG_06236	-0.54	-0.06	0.01	0.02	0.6	0.01	0.04	-0.12	1.06	-0.4	-0.53	-0.05	0.01	0.32	0.05	-0.99
TanjilG_03996	1.38	0.15	0.32	-0.14	-0.38	0.04	0.35	0	-0.05	0.03	-0.15	0.09	-0.07	-0.22	0.02	0.42
TanjilG_25473	3.02	-0.94	1.4	0.55	-0.38	-0.38	0.25	3.82	-1.08	0.13	-0.37	0.16	0.07	-0.84	0.23	1.21
TanjilG_21111	-4.78	0.22	-1.7	0.27	0.14	0.24	-2.07	-0.08	-0.05	-0.06	-0.22	0.85	0.19	0.1	-0.42	-1.31
TanjilG_13307	1	0.05	0.27	0.14	-0.23	0.04	0.03	-0.04	-0.27	-0.03	0.25	0.36	-0.01	-0.03	0.07	0.45
TanjilG_15952	1.78	-0.13	0.35	0.37	0.16	-0.13	0.08	0.71	-0.48	0.24	0.84	0.21	0.04	0.11	0.17	0.89
TanjilG_22120	0.62	0	-0.25	0.04	-0.54	-0.02	-0.11	0.04	-0.17	-0.14	-0.09	-0.12	0.07	-0.13	-0.02	-0.54
TanjilG_29357	0.18	0.15	0.11	0.1	-0.18	0.18	0.27	0.17	0.17	0.04	-0.31	0.26	0.12	0.06	0.05	0.7
TanjilG_19213	0.05	-0.12	-0.3	-0.12	-0.33	-0.01	-0.04	-0.23	-0.25	-0.11	-0.06	-0.42	-0.28	-0.19	-0.21	-0.7
TanjilG_01362	1.13	0.08	0.07	0.01	-0.68	0.06	0.21	0.01	-0.39	0.08	0.23	-0.04	-0.24	-0.06	0.31	0.35
TanjilG_08367	-0.3	-0.07	-0.07	0.12	-0.22	-0.09	0.01	0.07	-0.32	0	0.06	0.08	-0.2	-0.02	0	-0.68
TanjilG_23857	-0.13	0.07	-0.03	-0.13	0.01	0.01	-0.1	-0.41	-0.03	0.11	0.27	-0.39	0	0.17	-0.14	0.01
TanjilG_07629	0.95	0	0	-0.03	-0.5	0.01	0.15	-0.12	-0.32	-0.18	0.13	-0.07	0.03	-0.05	-0.04	-0.19
TanjilG_21939	0.22	-0.09	0.13	0.12	0.09	0.11	0.27	0.84	0.06	-0.09	-0.06	0.29	0.06	-0.23	0.15	0.82
TanjilG_26952	-3.96	0.08	-0.68	-0.15	-0.07	0.15	-0.49	-0.26	-0.3	-0.03	-0.45	-1.48	-0.09	-0.05	0.16	-3.06
TanjilG_30730	-2.75	0.08	-0.75	0.35	-0.6	0.21	-0.76	1.64	-0.65	-0.01	-0.44	-1.53	0.04	-0.7	0.39	0.45
TanjilG_28262	-2.39	-0.27	-0.63	-0.21	0.23	-0.41	-0.35	-0.57	0	-0.52	0.2	-0.56	0.25	-0.11	0.06	-1.77
TanjilG_32432	-2.35	0.16	-0.36	0.11	-0.05	0.32	-0.55	-0.23	-0.41	0.18	0.08	0.01	-0.06	-0.14	-0.07	-0.25
TanjilG_09977	0.9	0.37	-0.04	0.03	-0.31	0.21	-0.16	-0.1	0.34	0.12	-0.31	0.47	0.26	-0.15	-0.32	0.55
TanjilG_14085	1.62	0.38	0.27	0.29	0.34	0.09	-0.53	0.1	0.59	0.48	0.1	1.28	2.02	0.26	0.25	-0.23
TanjilG_28659	-4.55	0.14	-0.71	-0.44	0.19	0.08	-0.95	-0.55	-0.2	0.02	0.25	-1.63	-0.19	0.18	0.04	-4.23
TanjilG_11688	1.03	0.03	0.23	0.06	0.14	0.04	0.37	0.37	0.27	-0.2	-0.24	0.01	-0.2	-0.05	-0.12	0.34
TanjilG_03325	0.47	0	-0.17	-0.12	0.04	0	0.03	-0.19	0.31	-0.1	-0.27	-0.5	-0.51	0.21	-0.33	-0.65
TanjilG_27928	-1.05	0.1	-0.22	-0.22	-0.1	-0.03	-0.22	-0.12	-0.31	-0.07	0.12	-0.09	-0.33	0.26	-0.15	-0.97
TanjilG_12713	-0.66	0.1	0.04	-0.17	-0.51	0.5	-0.02	-0.05	-0.24	0.34	0.13	-0.24	0	-0.06	-0.18	-1.11
TanjilG_16130	1.04	-0.33	0.21	0.1	-0.52	-0.37	0.26	0.25	-0.47	-0.28	-0.01	0.72	-0.43	-0.13	-0.05	0.96
TanjilG_28131	-3.41	0.14	-0.8	-0.8	0.38	0.25	-0.74	0.05	-0.13	0.12	0.66	-1.61	0.02	0.54	-0.1	-2.73
TanjilG_06535	2.34	0.18	0.28	-0.02	-0.22	0.23	0.09	-0.15	-0.11	0.3	-0.24	0.26	0	0.23	0.01	-0.22
TanjilG_31841	0.15	0.08	-0.06	-0.13	0.17	0.24	0.04	-0.49	-0.1	0	0.11	-0.39	-0.14	-0.01	0.13	-1.6
TanjilG_11579	5.25	0.66	0.86	0.28	-0.4	0.68	0.57	-0.18	0.28	0.18	-1.23	0.76	0.33	-0.53	-0.28	1.26
TanjilG_11117	1.37	0.2	0.04	-0.08	-0.6	0.22	0.34	0.02	-0.39	-0.04	-0.07	0.01	-0.15	-0.02	0.14	0.28
TanjilG_28933	1.47	-0.09	0.28	0.28	-0.3	-0.09	0.41	0.11	-0.1	-0.12	0.01	0.66	0.11	-0.09	0.15	1.53
TanjilG_30051	0.56	0.29	0.23	0.09	-0.23	0.21	0.16	0.28	-0.07	0.11	-0.02	0.49	0.34	0.02	0.17	0.36
TanjilG_28172	1.1	0.02	-0.11	-0.01	-0.65	-0.13	0.1	0.27	-0.54	-0.09	0.13	0.11	-0.2	-0.21	0.22	0.41
TanjilG_13595	0.96	0.07	0.13	-0.02	-0.46	0.05	0.17	0	-0.57	0.08	0.27	0.34	-0.11	-0.11	-0.06	0.5
TanjilG_25095	0.04	-0.06	0.2	0.09	-0.06	-0.06	0.28	0.06	-0.19	0	0.18	0.46	0.04	0.04	0.02	0.71
TanjilG_11029	0.59	-0.15	0.07	-0.13	-0.34	0.04	0.13	0.31	-0.3	-0.03	0.24	0.19	0	0.26	0.19	0.79
TanjilG_18117	-4.05	0.64	-0.19	0.14	0.11	-0.63	-0.86	0.55	0.62	-0.11	1.2	-3.84	1.71	0.96	0.2	-0.78
TanjilG_15945	0.58	0.08	-0.09	0.05	-0.25	0.03	0.33	0.16	0.07	-0.18	-0.23	0.23	0.14	0.09	0.09	0.71
TanjilG_23003	1.15	0.04	0.11	-0.07	-0.32	0.03	-0.13	0.06	0.03	0.01	0.01	0.03	0.46	0.26	0.24	0.55
TanjilG_04765	1.37	0.19	0.06	0.11	0.01	0.07	0	-0.42	-0.06	-0.09	0.26	-0.44	0.18	-0.12	-0.13	-0.5
TanjilG_05064	0.29	-0.01	-0.12	0.04	-0.28	-0.01	-0.02	-0.03	-0.11	-0.16	-0.08	-0.12	-0.02	-0.23	0.22	0
TanjilG_31262	1.03	-0.01	-0.45	-0.11	-1.09	0.01	-0.4	0.02	-0.73	0	-0.08	-0.29	-0.44	-0.08	0.05	0.21
TanjilG_16443	1.5	0.16	-0.06	0.07	0.05	0.13	0.06	0	0.16	0.11	0.04	0.67	0.59	0.38	-0.2	-0.15
TanjilG_05220	0.07	-0.34	0.17	0.16	0	-0.15	-0.03	0.47	0.92	-1.41	-1.58	0.41	0.03	-0.11	0.1	-1.02
TanjilG_03708	1.22	-0.18	0.05	0.03	-0.12	-0.22	0.47	0.44	-0.13	-0.06	-0.15	0.39	-0.06	-0.08	0.06	0.85
TanjilG_16083	-3.1	0.02	-0.84	-0.2	-0.21	0.18	-0.41	-0.5	-0.1	-0.11	-0.65	-1.35	-0.06	-0.02	0.14	-2.48
TanjilG_21423	-2.51	0.04	-0.32	0.02	0.54	0.14	-0.25	-0.51	0.52	-0.31	-0.3	-0.5	-0.19	0.2	0.16	-1.08
TanjilG_01907	-1.36	0.19	0.02	-0.1	0.04	0.1	0.14	-0.19	-0.07	-0.07	-0.1	0.02	-0.19	-0.16	-0.08	0.14
TanjilG_27534	-1.95	-0.05	-0.36	-0.17	0.23	0.1	0.18	0.1	0.15	0.23	0.23	-0.49	-0.16	0.06	0.31	-0.52
TanjilG_16329	0.92	0.14	0.1	-0.02	-0.43	0.02	0.18	0.02	-0.25	0	0.03	0.31	0.05	0.05	0.07	0.31
TanjilG_18816	0.74	-0.14	0.29	0.66	0.18	-0.15	0.83	0.54	0.76	-0.76	-0.26	0.71	-0.12	0.05	0.22	0.18
TanjilG_13554	-0.81	-0.12	-0.58	-0.14	-0.25	-0.19	-0.19	-0.02	0.03	-0.4	-0.04	-0.49	-0.16	-0.13	-0.01	-0.35
TanjilG_16342	0.89	0.09	0.31	-0.02	-0.22	0.15	0.25	0.23	-0.12	0.15	0.16	0.45	0.02	0.14	0.06	0.95
TanjilG_07569	-1.47	-0.18	-0.18	-0.14	0.99	-0.1	0.27	-0.06	0.26	0.34	0.04	-0.73	-0.59	0.1	0.01	0.01
TanjilG_20238	-1.42	0.05	-0.34	-0.28	0.47	0.11	0.16	0.06	0.16	-0.12	0.24	-0.75	0	0.03	-0.26	-1.55
TanjilG_10082	-0.99	0.04	-0.17	-0.17	0.36	0.05	0.02	-0.2	0.37	-0.03	0.09	-0.64	-0.19	0.13	0.07	-1.18
TanjilG_03326	-0.9	-0.15	-0.17	-0.02	0.23	-0.03	0.17	0.08	-0.19	-0.03	0.18	-0.15	-0.28	-0.1	0.18	-0.7
TanjilG_03049	0.02	0.21	-0.64	-0.1	-0.75	0.3	-0.6	-0.18	-0.24	-0.18	-0.43	0.26	-0.3	-0.36	-0.05	0.3
TanjilG_25557	0.94	-0.11	-0.17	-0.06	0.31	-0.04	-0.16	-0.19	0.43	-0.1	-0.1	-0.23	0.54	-0.22	0.18	-0.6
TanjilG_19326	1.44	-0.06	0.22	0.19	-0.09	0.01	0.1	0.31	-0.23	0.1	0.18	0.46	-0.02	-0.05	0.03	1.12
TanjilG_12318	-0.03	-0.28	-0.43	0.11	-0.14	-0.31	-0.1	0.09	-0.21	-0.07	0.19	0.23	0.11	-0.04	0.06	0.53
TanjilG_30464	1.35	-0.12	0.06	-0.05	-0.6	-0.1	0.22	0.41	-0.35	-0.29	-0.31	-0.07	0.03	-0.32	0.12	0.55
TanjilG_14568	1.24	0.04	0.2	0.11	-0.02	0.11	0.13	0.65	0.06	-0.01	-0.24	0.4	0.13	-0.24	0.26	1.36
TanjilG_03417	0.5	-0.06	0.02	-0.08	-0.21	-0.13	-0.12	-0.18	0.27	-0.24	-0.12	0.28	-0.07	-0.4	-0.28	0.15
TanjilG_28031	-2.23	0.12	-0.53	-0.66	-0.27	0.22	-0.09	0.08	-0.34	-0.07	-0.07	-1.42	-0.22	-0.27	0.13	-1.49
TanjilG_14084	-1.85	0.08	-0.42	-0.12	-0.01	0.15	-0.23	-0.08	-0.15	-0.01	-0.07	-0.23	-0.13	0.16	0.17	-1.56
TanjilG_20040	-2.51	-0.08	-0.84	-0.66	-0.35	0.09	-0.7	-0.72	-0.19	-0.03	-0.88	-1.5	-0.35	-0.37	-0.02	-2.05
TanjilG_10736	-3.41	0.12	-1.87	-1.46	0.49	-0.26	-0.87	1.71	0.47	0.41	0.58	-4.33	0.64	0.13	1.2	3.49
TanjilG_11331	-0.49	0.13	-0.24	0.12	-0.63	0.12	-0.27	0.23	-0.14	0.05	-0.08	0.06	0.23	-0.42	0.17	0.17
TanjilG_18374	-0.18	0.13	-0.24	-0.1	-0.31	0.08	-0.18	0.05	-0.03	0.16	0.15	-0.71	-0.09	-0.23	-0.14	-1.28
TanjilG_27522	1.26	0.02	0.12	0	-0.24	-0.02	0.33	0.02	0.08	-0.16	-0.38	0.18	0.01	-0.08	0.06	0.38
TanjilG_23490	-2.52	0.06	-0.46	-0.1	0	0.15	-0.11	0.19	-0.26	-0.01	0.03	-0.04	-0.35	0.12	-0.14	0.56
TanjilG_03344	1.91	-0.02	0.19	0.05	-0.33	0.01	0.37	0.77	-0.01	-0.22	0.01	0.44	-0.15	0.04	-0.17	0.93
TanjilG_19209	0.39	0.07	-0.03	0.14	-0.24	0.15	0.02	0.11	-0.17	0.06	-0.08	0.21	-0.03	0.08	-0.01	0.42
TanjilG_29546	0.86	0.06	0.1	0.04	0.05	-0.05	0.56	0.25	0.01	-0.09	-0.06	0.3	0.01	0.09	0.1	0.77
TanjilG_00772	0.52	0.24	-0.42	-0.3	-0.15	0.29	-0.04	0.09	-0.23	0.06	-0.22	-0.24	0.02	0.2	-0.24	0.19
TanjilG_02429	1.51	-0.02	1.85	0.19	0.51	0.18	0.59	-0.65	0.47	0.12	-0.88	-0.21	0.52	0.08	-0.03	0.48
TanjilG_22978	6.62	1.46	1.71	0.64	0.36	1.43	1.83	0.57	0.68	2.08	-0.04	1.31	0.52	1.48	-0.12	0.27
TanjilG_02423	1.41	0.08	0.64	0.03	0.06	0.03	0.14	-0.52	0.08	0.01	-0.36	-0.09	0	0.03	-0.24	0.57
TanjilG_31235	1.03	-0.23	-0.08	0.12	-0.31	-0.23	-0.04	0.25	0.14	-0.3	-0.29	0.22	-0.13	-0.17	-0.01	0.54
TanjilG_21740	1.64	0.2	0.55	0.26	-0.87	0.06	0.09	-0.08	0.22	-0.31	-0.77	0.56	0.03	0.18	-0.22	0.56
TanjilG_10505	4	0.42	0.61	0.01	-0.33	0.02	0.24	-0.18	0.99	1.49	-0.25	0.13	-0.15	0.04	0.09	0.1
TanjilG_06970	0.37	0.01	-0.25	0.01	-0.01	-0.04	-0.15	0.15	0.12	-0.02	-0.04	0.06	0.11	0.24	-0.03	0.01
TanjilG_31722	-0.3	-0.05	-0.87	0.17	-0.9	0.05	-1.16	0.12	-0.37	-0.06	-0.21	-0.59	0.05	0.29	-0.07	-1.81
TanjilG_12702	4	-0.1	1.95	0.37	-0.09	-0.24	1.7	0.18	0.54	-0.22	-0.29	0.41	0.04	-0.14	-0.25	-0.09
TanjilG_09326	3.96	0.26	-0.04	0.65	-0.78	-0.06	0.32	-0.12	-0.02	0.59	0.24	-1.66	0.08	-0.75	-0.25	-0.52
TanjilG_26572	0.9	0.08	-0.11	0.11	-0.24	-0.06	-0.01	0.07	-0.11	0.11	-0.06	-0.15	0.03	0.09	0.01	0.3
TanjilG_03591	-4.42	0.02	-0.91	-0.36	0.22	0.09	-0.41	-1.19	-0.06	-0.22	-0.02	-2.22	-0.38	0.15	-0.22	-2.13
TanjilG_27225	2.52	0.28	0.59	-0.08	-0.18	0.4	-0.47	0.51	0.18	0.78	0.63	0.67	0.2	-0.36	0.21	-0.25
TanjilG_27767	2.75	-0.07	-0.21	-0.11	0.28	0.05	0.55	0.99	0.19	0.2	-0.84	-0.32	-0.03	-0.21	-0.12	1.11
TanjilG_16885	-3.49	-0.11	-0.61	-0.19	0.45	-0.01	-0.18	-0.35	0.22	-0.22	0.01	-1.16	-0.09	0.23	-0.01	-2.45
TanjilG_31124	0.72	0.04	-0.15	0.01	-0.54	0.03	0.04	0.16	-0.43	0.14	0.14	-0.12	-0.03	-0.07	0.21	-1.23
TanjilG_16422	-0.78	-0.1	0.08	-0.05	0.93	-0.03	-0.03	-0.26	0.79	0.08	0.07	-0.47	0.22	0.92	-1.85	-1.27
TanjilG_25490	0.91	0.1	-0.61	0.1	-0.36	0.14	0.43	0.81	-0.29	-0.03	-0.35	0.01	0.08	-0.4	0.17	0.5
TanjilG_12729	2.63	0.23	0.39	0.01	-1.28	0.01	0.15	0.27	-0.28	0.12	0.2	0.52	-0.02	0.19	-0.19	0.67
TanjilG_15988	-0.69	-0.02	-0.22	0.02	-0.61	-0.06	0.08	0.11	-0.3	-0.14	0.03	-0.57	-0.1	-0.1	0.2	-1.11
TanjilG_27414	-0.06	0.03	-0.34	0.06	-0.46	0	-0.2	0.02	0.12	-0.25	-0.37	0.08	0.14	-0.18	-0.12	0.03
TanjilG_12473	0.82	0.04	0.33	0.21	-0.19	-0.03	-0.01	-0.15	-0.12	0.04	-0.15	0.3	0.01	-0.37	0.15	-0.3
TanjilG_01910	-1.76	-0.12	-0.96	-0.09	0.21	-0.25	0.04	0.02	0.16	-0.33	0.03	-0.02	-0.01	-0.14	-0.22	-1.08
TanjilG_20766	1.17	0.18	-0.07	0.11	-0.49	0.16	-0.15	0.18	-0.15	0.35	-0.27	0	-0.09	0.26	0.08	0.64
TanjilG_11072	0.77	0.12	0.12	0.21	0.28	0.2	-0.3	0.21	0.17	0.3	0.28	0.66	0.26	-0.03	0.53	-0.2
TanjilG_18292	-1.39	0.15	-0.41	-0.01	-0.09	0.18	-0.21	-0.22	-0.03	-0.17	-0.08	-0.08	-0.21	0.13	-0.08	0.16
TanjilG_32149	5.09	0.39	0.67	0.25	-0.36	0.47	0.4	0.5	0.2	0.96	-0.48	0.24	0.53	0.15	0.01	1.04
TanjilG_07025	0.72	-0.01	0.1	0.23	-0.32	0.01	0.05	0.74	0	0.02	-0.01	0.69	0.28	0.24	-0.07	0.76
TanjilG_04970	7.12	-0.63	1.4	0.36	-1.32	-0.47	1.81	-1.13	-1.3	-0.06	-0.74	0.49	-1.98	-0.9	0.32	-0.58
TanjilG_24979	2.18	0.16	0.9	0.2	0	0.02	0.59	0.4	0.1	0.25	-0.08	0.92	0.14	0.09	-0.04	0.51
TanjilG_04652	0.01	-0.31	0.14	0.16	0.29	-0.19	-0.21	0.51	0.3	0.22	-0.69	0.33	0.51	-0.54	0.06	0.78
TanjilG_07948	2.41	0.06	0.51	0.08	-0.34	0.04	0.42	0.32	-0.27	0.1	0.05	0.47	0.12	-0.17	0.24	1.22
TanjilG_17709	-1.08	-0.07	-0.08	0.01	0.66	-0.12	-0.13	0.23	0.13	0	-0.32	-0.46	0.1	0.15	-0.06	0.6
TanjilG_05560	2.37	0.02	0.38	0	-0.22	0	0.34	1.06	-0.13	0.32	-0.2	0.08	-0.29	0.52	-0.24	0.63
[truncated: 30,493 more rows]

## Sheet: TableS6
Michał Książkiewicz, Sandra Rychel-Bielska, Piotr Plewiński, Wojciech Bielski, Maria Nuc, Bartosz Kozak, Paweł Krajewski and Małgorzata Jędryczka
[truncated: 9,920 more rows]

[truncated: 7 more sheets: TableS7, TableS8, TableS9, Tables10, TableS11, TableS12, TableS13]
